# Supplementary material for: In situ flexible wearable tomato growth sensor: monitoring of leaf physiological characteristics
Source: Front Plant Sci. 2025 Mar 21;16:1546373. doi: 10.3389/fpls.2025.1546373 (PMC11968727; doi:10.3389/fpls.2025.1546373)
Supplement: Supplementary file 1 [file DataSheet1.zip]

Archive with 80 entries (70 files):
- 3.1 Analysis of raw relative spectral data/
- 3.1 Analysis of raw relative spectral data/(a) ABR-SPAD.xlsx
- 3.1 Analysis of raw relative spectral data/(b) HR-SPAD.xlsx
- 3.1 Analysis of raw relative spectral data/(c) GPR-SPAD.xlsx
- 3.1 Analysis of raw relative spectral data/(d) RFR-LWC.xlsx
- 3.1 Analysis of raw relative spectral data/(e) GBR-LWC.xlsx
- 3.1 Analysis of raw relative spectral data/(f) BR-LWC.xlsx
- 3.1 Analysis of raw relative spectral data/spectrum_data_Humi.xlsx
- 3.1 Analysis of raw relative spectral data/spectrum_data_SPAD.xlsx
- 3.1 Raw spectral analysis/
- 3.1 Raw spectral analysis/(a) LAR-SPAD.xlsx
- 3.1 Raw spectral analysis/(b) GBR-SPAD.xlsx
- 3.1 Raw spectral analysis/(c) BR-SPAD.xlsx
- 3.1 Raw spectral analysis/(d) RR-LWC.xlsx
- 3.1 Raw spectral analysis/(e) GBR-LWC.xlsx
- 3.1 Raw spectral analysis/(f) TTR-LWC.xlsx
- 3.1 Raw spectral analysis/spectrum_data_Humi.xlsx
- 3.1 Raw spectral analysis/spectrum_data_SPAD.xlsx
- 3.2 Spectral Data Denoising Analysis - Raw Spectrum/
- 3.2 Spectral Data Denoising Analysis - Raw Spectrum/1 Noise reduction/
- 3.2 Spectral Data Denoising Analysis - Raw Spectrum/1 Noise reduction/1MSC.xlsx
- 3.2 Spectral Data Denoising Analysis - Raw Spectrum/1 Noise reduction/2SNV.xlsx
- 3.2 Spectral Data Denoising Analysis - Raw Spectrum/1 Noise reduction/3WD.xlsx
- 3.2 Spectral Data Denoising Analysis - Raw Spectrum/1 Noise reduction/4SMT.xlsx
- 3.2 Spectral Data Denoising Analysis - Raw Spectrum/1 Noise reduction/5NORM.xlsx
- 3.2 Spectral Data Denoising Analysis - Raw Spectrum/1 Noise reduction/6CR.xlsx
- 3.2 Spectral Data Denoising Analysis - Raw Spectrum/1 Noise reduction/7DS.xlsx
- 3.2 Spectral Data Denoising Analysis - Raw Spectrum/1 Noise reduction/8DT.xlsx
- 3.2 Spectral Data Denoising Analysis - Raw Spectrum/1 Noise reduction/spectrum_data.xlsx
- 3.2 Spectral Data Denoising Analysis - Raw Spectrum/2 Regression prediction/
- 3.2 Spectral Data Denoising Analysis - Raw Spectrum/2 Regression prediction/(a) MSC-GBR-SPAD.xlsx
- 3.2 Spectral Data Denoising Analysis - Raw Spectrum/2 Regression prediction/(b) NORM-GBR-SPAD.xlsx
- 3.2 Spectral Data Denoising Analysis - Raw Spectrum/2 Regression prediction/(c) NORM-BR-SPAD.xlsx
- 3.2 Spectral Data Denoising Analysis - Raw Spectrum/2 Regression prediction/(d) WD-RR-LWC.xlsx
- 3.2 Spectral Data Denoising Analysis - Raw Spectrum/2 Regression prediction/(e) NORM-RR-LWC.xlsx
- 3.2 Spectral Data Denoising Analysis - Raw Spectrum/2 Regression prediction/(f) NORM-TTR-LWC.xlsx
- 3.2 Spectral Data Denoising Analysis - Raw Spectrum/2 Regression prediction/1MSC_SPAD.xlsx
- 3.2 Spectral Data Denoising Analysis - Raw Spectrum/2 Regression prediction/3WD_Humi.xlsx
- 3.2 Spectral Data Denoising Analysis - Raw Spectrum/2 Regression prediction/5NORM_Humi.xlsx
- 3.2 Spectral Data Denoising Analysis - Raw Spectrum/2 Regression prediction/5NORM_SPAD.xlsx
- 3.2 Spectral Data Denoising Analysis - Relative Spectroscopy/
- 3.2 Spectral Data Denoising Analysis - Relative Spectroscopy/1 Noise reduction/
- 3.2 Spectral Data Denoising Analysis - Relative Spectroscopy/1 Noise reduction/1MSC.xlsx
- 3.2 Spectral Data Denoising Analysis - Relative Spectroscopy/1 Noise reduction/2SNV.xlsx
- 3.2 Spectral Data Denoising Analysis - Relative Spectroscopy/1 Noise reduction/3WD.xlsx
- 3.2 Spectral Data Denoising Analysis - Relative Spectroscopy/1 Noise reduction/4SMT.xlsx
- 3.2 Spectral Data Denoising Analysis - Relative Spectroscopy/1 Noise reduction/5NORM.xlsx
- 3.2 Spectral Data Denoising Analysis - Relative Spectroscopy/1 Noise reduction/6CR.xlsx
- 3.2 Spectral Data Denoising Analysis - Relative Spectroscopy/1 Noise reduction/7DS.xlsx
- 3.2 Spectral Data Denoising Analysis - Relative Spectroscopy/1 Noise reduction/8DT.xlsx
- 3.2 Spectral Data Denoising Analysis - Relative Spectroscopy/1 Noise reduction/spectrum_data.xlsx
- 3.2 Spectral Data Denoising Analysis - Relative Spectroscopy/1 Noise reduction/spectrum_data_Humi.xlsx
- 3.2 Spectral Data Denoising Analysis - Relative Spectroscopy/1 Noise reduction/spectrum_data_SPAD.xlsx
- 3.2 Spectral Data Denoising Analysis - Relative Spectroscopy/2 Regression prediction/
- 3.2 Spectral Data Denoising Analysis - Relative Spectroscopy/2 Regression prediction/(a) MSC-ABR-SPAD.xlsx
- 3.2 Spectral Data Denoising Analysis - Relative Spectroscopy/2 Regression prediction/(b) MSC-GPR-SPAD.xlsx
- 3.2 Spectral Data Denoising Analysis - Relative Spectroscopy/2 Regression prediction/(c) CR-GPR-SPAD.xlsx
- 3.2 Spectral Data Denoising Analysis - Relative Spectroscopy/2 Regression prediction/(d) SNV-RFR-LWC.xlsx
- 3.2 Spectral Data Denoising Analysis - Relative Spectroscopy/2 Regression prediction/(e) SNV-GBR-LWC.xlsx
- 3.2 Spectral Data Denoising Analysis - Relative Spectroscopy/2 Regression prediction/(f) SNV-BR-LWC.xlsx
- 3.2 Spectral Data Denoising Analysis - Relative Spectroscopy/2 Regression prediction/(g) DT-RFR-LWC.xlsx
- 3.2 Spectral Data Denoising Analysis - Relative Spectroscopy/2 Regression prediction/(h) DT-GBR-LWC.xlsx
- 3.2 Spectral Data Denoising Analysis - Relative Spectroscopy/2 Regression prediction/(i) DT-BR-LWC.xlsx
- 3.2 Spectral Data Denoising Analysis - Relative Spectroscopy/2 Regression prediction/1MSC_SPAD.xlsx
- 3.2 Spectral Data Denoising Analysis - Relative Spectroscopy/2 Regression prediction/2SNV_Humi.xlsx
- 3.2 Spectral Data Denoising Analysis - Relative Spectroscopy/2 Regression prediction/6CR_SPAD.xlsx
- 3.2 Spectral Data Denoising Analysis - Relative Spectroscopy/2 Regression prediction/8DT_Humi.xlsx
- 3.3 Multi model fusion analysis - raw spectra/
- 3.3 Multi model fusion analysis - raw spectra/(a) Raw-VR-LAR-GBR-BR-SPAD.xlsx
- 3.3 Multi model fusion analysis - raw spectra/(b) Raw-SR-LAR-GBR-BR-SPAD.xlsx
- 3.3 Multi model fusion analysis - raw spectra/(d) Raw-VR-RR-GBR-TTR-LWC.xlsx
- 3.3 Multi model fusion analysis - raw spectra/(e) Raw-SR-RR-GBR-TTR-LWC.xlsx
- 3.3 Multi model fusion analysis - raw spectra/(f) Raw-NORM-SR-RR-TTR-LWC.xlsx
- 3.3 Multi model fusion analysis - raw spectra/5NORM_Humi.xlsx
- 3.3 Multi model fusion analysis - raw spectra/spectrum_data_Humi.xlsx
- 3.3 Multi model fusion analysis - raw spectra/spectrum_data_SPAD.xlsx
- 3.3 Multi model Fusion Analysis - Relative Spectroscopy/
- 3.3 Multi model Fusion Analysis - Relative Spectroscopy/(c) Relative-SR-ABR-HR-GPR-SPAD.xlsx
- 3.3 Multi model Fusion Analysis - Relative Spectroscopy/spectrum_data_SPAD.xlsx
- raw data.xlsx
