# Supplementary material for: In situ flexible wearable tomato growth sensor: monitoring of leaf physiological characteristics
Source: Front Plant Sci. 2025 Mar 21;16:1546373. doi: 10.3389/fpls.2025.1546373 (PMC11968727; doi:10.3389/fpls.2025.1546373)
Supplement: Supplementary file 1 [file DataSheet1.zip › 3.1 Analysis of raw relative spectral data/(a) ABR-SPAD.xlsx]

## Sheet: Train Results
Actual SPAD (Train)	Predicted SPAD (Train)
55.4	55.3632
55.8	56.92
51.8	49.525
49.3	48.46
50.4	50.7
52.1	50.7
52.4	52.3583
47.9	50.7
55.6	52.3583
65.3	65.3
59.1	58.2156
56.8	56.9105
48.6	48.3333
49.7	52.3583
54.2	52.8942
56.1	55.3632
55.6	55.3632
58.1	55.7562
58.2	58.6667
59	58.2156
52.9	51.1981
55.7	54.5143
53.8	55.3632
57.6	58.2156
59.5	56.92
53.6	50.9529
55.8	53.284
58.4	58.2156
56.4	58.2156
55.2	56.92
52.1	52.8942
51.1	52.4417
54.1	52.8942
60.3	58.6667
46.9	48.3333
60.6	59.73
44.6	44.175
55.3	55.3632
53	52.8942
47.1	48.3333
57.8	55.3632
50.9	52.8942
61.3	58.6667
52.1	50.7
58.8	56.92
53.7	51.1981
58.1	58.6667
50.4	52.8942
56.1	56.92
55.8	53.2857
57.8	58.2156
52.4	50.7
51.3	52.8942
48.6	48.135
54.4	53.2857
51.2	52.8942
49.1	52.3583
49.8	49.8308
57.3	55.3632
49.6	52.3583
55.9	56.575
59.9	58.2156
57.6	56.9105
52.7	52.8942
59.1	56.575
58.2	58.2156
54.3	56.575
54	52.3583
59.5	58.6667
56.5	56.92
51.3	51.1981
53.7	53.2857
56.6	56.92
54.7	54.5143
56.5	56.575
57.5	55.3632
50.8	52.4417
51.5	49.525
59.5	58.6667
55.1	54.9533
54.1	56.92
57.9	58.2156
57.1	55.3632
53.4	55.3632
51.4	53.2857
57.7	58.2156
46.9	49.525
51.9	50.269
50.4	49.525
55.6	55.3632
52.5	50.7
55.5	56.575
52.7	55.3632
47.5	48.0667
52.7	52.3583
54.7	52.3583
59.9	58.6
51.9	50.269
51.3	48.46
59.4	56.92
50.3	53.284
67.4	67.4
42.9	43.75
56.4	56.9105
47.8	48.135
56.5	53.2857
49.1	50.269
54.7	56.575
54.9	53.7852
60.7	59.0077
48.6	48.3333
51.4	50.7
49.6	50.269
53	55.7562
59.7	58.6667
57.6	56.3167
49.6	48.3333
54.1	53.284
59.5	59.0077
54.9	54.9533
59.9	58.6
55.6	55.3632
46.7	48.135
45.5	48.3333
52.9	54.5143
55.2	55.3632
54.5	52.8942
65.8	65.6333
48.7	51.1981
51.8	50.7
55.2	52.7952
55.9	58.2156
55.6	58.2156
52.6	51.1981
53.9	52.8942
50.2	49.525
53.2	52.0933
55.1	52.8942
50.1	50.9529
59.6	58.6

## Sheet: Test Results
Actual SPAD (Test)	Predicted SPAD (Test)
52.3	53.2857
55.2	52.8942
52.2	51.1981
55.7	55.3632
54.9	56.92
52.9	55.3632
58	56.575
51.2	52.8942
48.2	48.46
57.3	54.9533
50.7	48.46
56.1	54.5143
56.8	58.6
58.2	55.3632
55.6	53.2857
53.8	51.1981
49.4	51.1981
41.8	43.75
54	56.92
54.1	51.1981
63	59.0077
48.1	48.3333
50.7	52.8942
58.4	55.7562
52.2	49.525
51.9	55.3632
55.4	54.5143
51.6	54.9533
60	56.92
55	52.8942
49.3	48.3333
50.4	49.525
62.6	59.73
56	56.92
57.1	58.2156
60.4	58.2156
47	48.135
55.9	58.2156
55.8	56.92
52.1	55.3632
51	52.8942
57.8	55.3632
54.1	55.3632
57.4	55.3632
52.5	55.3632
55.3	52.8942
51.7	52.4417
54.5	51.1981
60.6	56.92
48.1	50.7
54.8	56.92
56.2	58.2156
51.9	50.7
55.7	58.2156
57.9	56.92
52.1	52.3583
51.9	53.2857
52.9	55.7562
53.9	52.3583
54.3	52.8942
