# Supplementary material for: In situ flexible wearable tomato growth sensor: monitoring of leaf physiological characteristics
Source: Front Plant Sci. 2025 Mar 21;16:1546373. doi: 10.3389/fpls.2025.1546373 (PMC11968727; doi:10.3389/fpls.2025.1546373)
Supplement: Supplementary file 1 [file DataSheet1.zip › 3.1 Analysis of raw relative spectral data/(b) HR-SPAD.xlsx]

## Sheet: Train Results
Actual SPAD (Train)	Predicted SPAD (Train)
55.4	55.8597
55.8	57.2694
51.8	49.7838
49.3	49.2673
50.4	50.8564
52.1	50.7616
52.4	52.2736
47.9	51.1031
55.6	52.2654
65.3	61.5609
59.1	57.971
56.8	56.7943
48.6	48.9697
49.7	52.3404
54.2	53.2044
56.1	55.1613
55.6	54.8602
58.1	55.9125
58.2	59.8689
59	58.7586
52.9	51.7189
55.7	53.9704
53.8	55.0997
57.6	58.3139
59.5	57.0033
53.6	51.2183
55.8	52.4941
58.4	58.0551
56.4	58.9626
55.2	57.4525
52.1	53.7045
51.1	52.3636
54.1	53.5059
60.3	57.7741
46.9	49.6573
60.6	61.3067
44.6	47.2389
55.3	55.3478
53	53.7147
47.1	49.0336
57.8	54.813
50.9	53.8043
61.3	57.7789
52.1	50.703
58.8	56.9726
53.7	51.3476
58.1	57.7234
50.4	52.9779
56.1	57.1091
55.8	52.7539
57.8	59.2212
52.4	51.121
51.3	53.2028
48.6	48.3188
54.4	52.8718
51.2	53.0218
49.1	52.2674
49.8	50.5525
57.3	54.7314
49.6	52.3282
55.9	56.5357
59.9	58.1571
57.6	56.7129
52.7	53.2806
59.1	56.2039
58.2	59.2317
54.3	56.2605
54	52.2859
59.5	60.2734
56.5	57.4765
51.3	51.4414
53.7	52.7767
56.6	57.4772
54.7	53.9999
56.5	56.5543
57.5	54.9617
50.8	52.3557
51.5	50.4094
59.5	60.3154
55.1	54.6069
54.1	57.0249
57.9	58.0311
57.1	54.9333
53.4	55.7167
51.4	52.7821
57.7	59.1903
46.9	50.4785
51.9	50.5715
50.4	50.1374
55.6	54.9206
52.5	51.0914
55.5	56.5339
52.7	55.2914
47.5	47.5764
52.7	52.2436
54.7	52.1867
59.9	59.5394
51.9	50.5625
51.3	49.1344
59.4	57.1462
50.3	52.5367
67.4	62.8369
42.9	46.2541
56.4	56.7129
47.8	48.5094
56.5	52.9731
49.1	50.6537
54.7	56.3386
54.9	53.8154
60.7	61.0039
48.6	49.6963
51.4	50.7517
49.6	50.6957
53	56.0794
59.7	60.5686
57.6	56.127
49.6	48.8128
54.1	52.6222
59.5	60.7047
54.9	54.5928
59.9	59.5177
55.6	55.428
46.7	48.7351
45.5	49.7126
52.9	54.0279
55.2	55.4798
54.5	53.532
65.8	62.6855
48.7	51.8628
51.8	50.9573
55.2	52.3687
55.9	58.2969
55.6	58.2176
52.6	51.5155
53.9	53.7345
50.2	49.7749
53.2	51.9915
55.1	53.1487
50.1	51.3242
59.6	59.5205

## Sheet: Test Results
Actual SPAD (Test)	Predicted SPAD (Test)
52.3	52.7431
55.2	53.1828
52.2	51.8653
55.7	54.6801
54.9	57.1572
52.9	55.0714
58	56.3263
51.2	53.6865
48.2	49.331
57.3	54.3689
50.7	49.3032
56.1	54.0525
56.8	59.4825
58.2	55.2451
55.6	52.9102
53.8	51.55
49.4	51.6766
41.8	46.783
54	57.2108
54.1	51.3577
63	60.8269
48.1	48.8411
50.7	53.6069
58.4	56.0772
52.2	50.4841
51.9	55.4079
55.4	54.0552
51.6	54.501
60	57.4886
55	53.1102
49.3	49.6522
50.4	49.9479
62.6	61.3076
56	57.2149
57.1	58.8493
60.4	59.219
47	48.4629
55.9	58.0064
55.8	57.1757
52.1	54.9647
51	52.9915
57.8	54.9148
54.1	55.124
57.4	55.6652
52.5	54.8392
55.3	53.5983
51.7	52.3613
54.5	51.8602
60.6	57.4801
48.1	50.8377
54.8	57.303
56.2	59.1533
51.9	50.7268
55.7	58.6663
57.9	57.3042
52.1	52.2223
51.9	52.7059
52.9	55.9333
53.9	52.1578
54.3	53.7716
