# Supplementary material for: In situ flexible wearable tomato growth sensor: monitoring of leaf physiological characteristics
Source: Front Plant Sci. 2025 Mar 21;16:1546373. doi: 10.3389/fpls.2025.1546373 (PMC11968727; doi:10.3389/fpls.2025.1546373)
Supplement: Supplementary file 1 [file DataSheet1.zip › 3.1 Analysis of raw relative spectral data/(c) GPR-SPAD.xlsx]

## Sheet: Train Results
Actual SPAD (Train)	Predicted SPAD (Train)
55.4	55.8715
55.8	56.9204
51.8	49.414
49.3	48.6485
50.4	50.9145
52.1	50.7876
52.4	52.6606
47.9	51.2392
55.6	52.6513
65.3	62.6595
59.1	57.4944
56.8	56.5592
48.6	48.1981
49.7	52.7356
54.2	53.6455
56.1	55.3463
55.6	55.1107
58.1	55.9104
58.2	59.5724
59	58.2375
52.9	52.0122
55.7	54.3642
53.8	55.2987
57.6	57.8022
59.5	56.7162
53.6	51.388
55.8	52.9055
58.4	57.568
56.4	58.4536
55.2	57.0645
52.1	54.1234
51.1	52.7616
54.1	53.9376
60.3	57.3269
46.9	49.2288
60.6	62.0897
44.6	45.5296
55.3	55.4891
53	54.1328
47.1	48.2953
57.8	55.073
50.9	54.2148
61.3	57.3309
52.1	50.7086
58.8	56.693
53.7	51.5526
58.1	57.2846
50.4	53.4176
56.1	56.7968
55.8	53.1847
57.8	58.7447
52.4	51.2624
51.3	53.6439
48.6	47.1972
54.4	53.3082
51.2	53.4623
49.1	52.6536
49.8	50.5034
57.3	55.0075
49.6	52.722
55.9	56.3677
59.9	57.6589
57.6	56.4987
52.7	53.7206
59.1	56.1243
58.2	58.757
54.3	56.1657
54	52.6744
59.5	60.1746
56.5	57.0837
51.3	51.6706
53.7	53.2088
56.6	57.0842
54.7	54.3902
56.5	56.3814
57.5	55.1909
50.8	52.7527
51.5	50.3059
59.5	60.2415
55.1	54.9064
54.1	56.7326
57.9	57.5469
57.1	55.1685
53.4	55.7658
51.4	53.2146
57.7	58.7088
46.9	50.4016
51.9	50.5295
50.4	49.9234
55.6	55.1586
52.5	51.2241
55.5	56.3664
52.7	55.4462
47.5	46.0477
52.7	52.6267
54.7	52.562
59.9	59.1323
51.9	50.5172
51.3	48.4481
59.4	56.8252
50.3	52.9519
67.4	66.2586
42.9	44.0703
56.4	56.4987
47.8	47.4919
56.5	53.4127
49.1	50.6417
54.7	56.223
54.9	54.2249
60.7	61.4656
48.6	49.286
51.4	50.7742
49.6	50.6988
53	56.033
59.7	60.6622
57.6	56.0679
49.6	47.9584
54.1	53.0445
59.5	60.9022
54.9	54.8949
59.9	59.1048
55.6	55.5498
46.7	47.8394
45.5	49.3099
52.9	54.4149
55.2	55.5888
54.5	53.9623
65.8	65.7595
48.7	52.1849
51.8	51.0484
55.2	52.767
55.9	57.7865
55.6	57.7136
52.6	51.7629
53.9	54.151
50.2	49.4011
53.2	52.3367
55.1	53.5901
50.1	51.5231
59.6	59.1082

## Sheet: Test Results
Actual SPAD (Test)	Predicted SPAD (Test)
52.3	53.1734
55.2	53.6241
52.2	52.1879
55.7	54.966
54.9	56.8335
52.9	55.2767
58	56.214
51.2	54.1068
48.2	48.7441
57.3	54.7088
50.7	48.7023
56.1	54.4367
56.8	59.0605
58.2	55.4108
55.6	53.3479
53.8	51.8058
49.4	51.9609
41.8	44.8416
54	56.8749
54.1	51.5655
63	61.1261
48.1	48.0018
50.7	54.0327
58.4	56.0314
52.2	50.4093
51.9	55.5347
55.4	54.439
51.6	54.8192
60	57.0934
55	53.5516
49.3	49.2213
50.4	49.6521
62.6	62.0916
56	56.8782
57.1	58.3322
60.4	58.7421
47	47.42
55.9	57.5253
55.8	56.8478
52.1	55.1931
51	53.4314
57.8	55.1539
54.1	55.3176
57.4	55.7276
52.5	55.0939
55.3	54.0248
51.7	52.7588
54.5	52.1818
60.6	57.0865
48.1	50.8896
54.8	56.9466
56.2	58.6662
51.9	50.7407
55.7	58.1433
57.9	56.9475
52.1	52.6025
51.9	53.134
52.9	55.9258
53.9	52.5291
54.3	54.185
