# Supplementary material for: In situ flexible wearable tomato growth sensor: monitoring of leaf physiological characteristics
Source: Front Plant Sci. 2025 Mar 21;16:1546373. doi: 10.3389/fpls.2025.1546373 (PMC11968727; doi:10.3389/fpls.2025.1546373)
Supplement: Supplementary file 1 [file DataSheet1.zip › 3.1 Analysis of raw relative spectral data/(d) RFR-LWC.xlsx]

## Sheet: Train Results
Actual Humi (Train)	Predicted Humi (Train)
0.875	0.87501
0.856	0.85443
0.859	0.85938
0.867	0.8656
0.882	0.8812
0.854	0.85625
0.851	0.85175
0.847	0.84427
0.854	0.85299
0.873	0.87159
0.859	0.86229
0.875	0.87386
0.857	0.85604
0.842	0.85189
0.855	0.85796
0.874	0.8744
0.866	0.86489
0.86	0.86129
0.861	0.86286
0.865	0.86778
0.858	0.85458
0.867	0.86768
0.849	0.84735
0.857	0.85414
0.844	0.83512
0.843	0.8461
0.874	0.87347
0.866	0.86483
0.866	0.86668
0.868	0.86662
0.863	0.86592
0.862	0.86309
0.813	0.82359
0.834	0.83496
0.849	0.8515
0.866	0.8636
0.879	0.88065
0.844	0.84937
0.881	0.8795
0.859	0.85813
0.845	0.84528
0.86	0.86201
0.871	0.87063
0.886	0.88329
0.881	0.88076
0.859	0.85585
0.864	0.86424
0.873	0.87324
0.859	0.86304
0.874	0.87323
0.866	0.86991
0.855	0.85256
0.87	0.86755
0.871	0.87125
0.854	0.85646
0.86	0.86206
0.87	0.86858
0.881	0.88027
0.86	0.85843
0.867	0.86824
0.853	0.8514
0.869	0.86785
0.869	0.87058
0.846	0.84831
0.851	0.85368
0.857	0.85463
0.873	0.87341
0.861	0.86238
0.859	0.8622
0.859	0.85813
0.883	0.87748
0.876	0.87711
0.863	0.86496
0.869	0.86867
0.878	0.87895
0.883	0.88313
0.87	0.87034
0.869	0.86806
0.839	0.84107
0.865	0.86646
0.867	0.86638
0.867	0.86609
0.881	0.87623
0.861	0.85862
0.871	0.86728
0.871	0.86617
0.864	0.86025
0.848	0.84954
0.867	0.86628
0.866	0.86442
0.879	0.8807
0.879	0.87866
0.864	0.86054
0.861	0.86262
0.867	0.87149
0.857	0.85409
0.863	0.86506
0.884	0.8835
0.868	0.86621
0.863	0.86246
0.859	0.8606
0.874	0.87368
0.869	0.86938
0.873	0.87146
0.847	0.85213
0.865	0.86492
0.875	0.87406
0.859	0.86149
0.845	0.84827
0.868	0.86895
0.865	0.86527
0.875	0.87435
0.861	0.86211
0.867	0.86888
0.858	0.85902
0.864	0.86498
0.863	0.863
0.87	0.86816
0.86	0.86197
0.871	0.87125
0.866	0.86602
0.867	0.86507
0.859	0.85946
0.861	0.86149
0.859	0.85738
0.866	0.86477
0.865	0.86545
0.866	0.86542
0.869	0.86777
0.846	0.8457
0.849	0.85102
0.876	0.87175
0.843	0.84471
0.869	0.86664
0.854	0.85476
0.851	0.85434
0.874	0.87074
0.861	0.86289
0.838	0.83656
0.847	0.847

## Sheet: Test Results
Actual Humi (Test)	Predicted Humi (Test)
0.862	0.86161
0.853	0.86113
0.855	0.85175
0.828	0.84828
0.866	0.87074
0.855	0.85175
0.874	0.87953
0.865	0.86206
0.87	0.86514
0.868	0.87139
0.872	0.86149
0.87	0.86832
0.858	0.86222
0.857	0.85796
0.84	0.84984
0.865	0.86617
0.871	0.8662
0.856	0.84447
0.857	0.85175
0.857	0.86442
0.868	0.86514
0.856	0.84566
0.836	0.85175
0.879	0.8795
0.849	0.86211
0.864	0.8594
0.87	0.86858
0.856	0.8656
0.853	0.85627
0.845	0.85299
0.859	0.85443
0.887	0.87942
0.853	0.85467
0.867	0.86668
0.885	0.88305
0.866	0.86426
0.87	0.87347
0.855	0.85346
0.874	0.87175
0.86	0.85368
0.838	0.85435
0.857	0.84954
0.865	0.86054
0.855	0.86442
0.872	0.86777
0.874	0.87058
0.876	0.88214
0.878	0.87034
0.866	0.86229
0.879	0.87323
0.863	0.8656
0.86	0.86507
0.872	0.86902
0.845	0.85153
0.845	0.83656
0.869	0.86413
0.859	0.86042
0.864	0.86867
0.859	0.86243
0.867	0.86461
