# Supplementary material for: In situ flexible wearable tomato growth sensor: monitoring of leaf physiological characteristics
Source: Front Plant Sci. 2025 Mar 21;16:1546373. doi: 10.3389/fpls.2025.1546373 (PMC11968727; doi:10.3389/fpls.2025.1546373)
Supplement: Supplementary file 1 [file DataSheet1.zip › 3.1 Analysis of raw relative spectral data/(e) GBR-LWC.xlsx]

## Sheet: Train Results
Actual Humi (Train)	Predicted Humi (Train)
0.875	0.874829
0.856	0.854985
0.859	0.860513
0.867	0.864017
0.882	0.879828
0.854	0.855287
0.851	0.849958
0.847	0.845403
0.854	0.854562
0.873	0.870241
0.859	0.864082
0.875	0.874386
0.857	0.854562
0.842	0.8481
0.855	0.85618
0.874	0.874386
0.866	0.866608
0.86	0.863166
0.861	0.863649
0.865	0.867662
0.858	0.85618
0.867	0.86979
0.849	0.84694
0.857	0.85449
0.844	0.84217
0.843	0.843752
0.874	0.874386
0.866	0.864082
0.866	0.867662
0.868	0.864577
0.863	0.86778
0.862	0.864082
0.813	0.814945
0.834	0.834837
0.849	0.851739
0.866	0.861188
0.879	0.87976
0.844	0.849761
0.881	0.878062
0.859	0.857373
0.845	0.845275
0.86	0.863651
0.871	0.870241
0.886	0.884009
0.881	0.879674
0.859	0.856583
0.864	0.864082
0.873	0.873224
0.859	0.862504
0.874	0.873157
0.866	0.868091
0.855	0.850567
0.87	0.864082
0.871	0.872587
0.854	0.855287
0.86	0.863649
0.87	0.86833
0.881	0.878995
0.86	0.855845
0.867	0.86833
0.853	0.850625
0.869	0.86565
0.869	0.872165
0.846	0.849958
0.851	0.854562
0.857	0.855845
0.873	0.873157
0.861	0.864082
0.859	0.862734
0.859	0.857373
0.883	0.87917
0.876	0.875821
0.863	0.864082
0.869	0.868321
0.878	0.878863
0.883	0.882412
0.87	0.869385
0.869	0.86565
0.839	0.842377
0.865	0.86671
0.867	0.867183
0.867	0.864421
0.881	0.8737
0.861	0.857727
0.871	0.865787
0.871	0.864082
0.864	0.858456
0.848	0.850625
0.867	0.867163
0.866	0.863649
0.879	0.880148
0.879	0.877682
0.864	0.859884
0.861	0.865162
0.867	0.867408
0.857	0.854028
0.863	0.865162
0.884	0.882879
0.868	0.864063
0.863	0.863908
0.859	0.864082
0.874	0.873157
0.869	0.869649
0.873	0.872944
0.847	0.852737
0.865	0.865058
0.875	0.874923
0.859	0.859061
0.845	0.850027
0.868	0.868321
0.865	0.86671
0.875	0.873157
0.861	0.860513
0.867	0.86979
0.858	0.860513
0.864	0.864577
0.863	0.863982
0.87	0.868321
0.86	0.863982
0.871	0.872587
0.866	0.86671
0.867	0.866436
0.859	0.860513
0.861	0.864082
0.859	0.854562
0.866	0.864082
0.865	0.864396
0.866	0.864321
0.869	0.869363
0.846	0.845403
0.849	0.852578
0.876	0.870241
0.843	0.84483
0.869	0.866695
0.854	0.856083
0.851	0.854562
0.874	0.86888
0.861	0.865895
0.838	0.838012
0.847	0.846086

## Sheet: Test Results
Actual Humi (Test)	Predicted Humi (Test)
0.862	0.864082
0.853	0.860513
0.855	0.849958
0.828	0.849958
0.866	0.86888
0.855	0.849958
0.874	0.878995
0.865	0.863649
0.87	0.86671
0.868	0.872587
0.872	0.864082
0.87	0.86833
0.858	0.863649
0.857	0.85618
0.84	0.850625
0.865	0.86778
0.871	0.864082
0.856	0.845403
0.857	0.849958
0.857	0.863649
0.868	0.864082
0.856	0.845403
0.836	0.849958
0.879	0.878062
0.849	0.860513
0.864	0.860513
0.87	0.86833
0.856	0.864017
0.853	0.854985
0.845	0.854562
0.859	0.854985
0.887	0.878062
0.853	0.85618
0.867	0.867662
0.885	0.884009
0.866	0.863982
0.87	0.874386
0.855	0.854562
0.874	0.870241
0.86	0.854562
0.838	0.854562
0.857	0.850625
0.865	0.859884
0.855	0.863649
0.872	0.869363
0.874	0.872165
0.876	0.882412
0.878	0.869385
0.866	0.864082
0.879	0.873157
0.863	0.864017
0.86	0.866436
0.872	0.868321
0.845	0.8481
0.845	0.838012
0.869	0.864082
0.859	0.859884
0.864	0.868321
0.859	0.864082
0.867	0.864017
