# Supplementary material for: In situ flexible wearable tomato growth sensor: monitoring of leaf physiological characteristics
Source: Front Plant Sci. 2025 Mar 21;16:1546373. doi: 10.3389/fpls.2025.1546373 (PMC11968727; doi:10.3389/fpls.2025.1546373)
Supplement: Supplementary file 1 [file DataSheet1.zip › 3.1 Analysis of raw relative spectral data/(f) BR-LWC.xlsx]

## Sheet: Train Results
Actual Humi (Train)	Predicted Humi (Train)
0.875	0.8745
0.856	0.8546
0.859	0.8599
0.867	0.8666
0.882	0.8814
0.854	0.857
0.851	0.8507
0.847	0.8449
0.854	0.853
0.873	0.8726
0.859	0.8616
0.875	0.8735
0.857	0.856
0.842	0.8486
0.855	0.8583
0.874	0.8743
0.866	0.8655
0.86	0.8609
0.861	0.8621
0.865	0.8658
0.858	0.8552
0.867	0.8682
0.849	0.8465
0.857	0.8554
0.844	0.8359
0.843	0.8436
0.874	0.8731
0.866	0.8644
0.866	0.866
0.868	0.8672
0.863	0.8647
0.862	0.8629
0.813	0.8266
0.834	0.8357
0.849	0.8514
0.866	0.8631
0.879	0.8805
0.844	0.852
0.881	0.8802
0.859	0.8578
0.845	0.8456
0.86	0.8607
0.871	0.8716
0.886	0.8815
0.881	0.8808
0.859	0.8578
0.864	0.8645
0.873	0.8718
0.859	0.8626
0.874	0.8737
0.866	0.8705
0.855	0.8522
0.87	0.8687
0.871	0.871
0.854	0.858
0.86	0.8612
0.87	0.8689
0.881	0.8805
0.86	0.8581
0.867	0.868
0.853	0.8506
0.869	0.8681
0.869	0.8702
0.846	0.8499
0.851	0.8518
0.857	0.853
0.873	0.8738
0.861	0.8614
0.859	0.8627
0.859	0.8578
0.883	0.8756
0.876	0.877
0.863	0.8645
0.869	0.8678
0.878	0.879
0.883	0.8837
0.87	0.8712
0.869	0.8681
0.839	0.8401
0.865	0.8655
0.867	0.8663
0.867	0.8653
0.881	0.8782
0.861	0.8586
0.871	0.8661
0.871	0.8662
0.864	0.8611
0.848	0.8496
0.867	0.8666
0.866	0.8648
0.879	0.8794
0.879	0.879
0.864	0.86
0.861	0.8616
0.867	0.874
0.857	0.8528
0.863	0.8655
0.884	0.884
0.868	0.8649
0.863	0.8618
0.859	0.86
0.874	0.8739
0.869	0.8674
0.873	0.8712
0.847	0.853
0.865	0.8652
0.875	0.8728
0.859	0.8603
0.845	0.8483
0.868	0.8687
0.865	0.8651
0.875	0.8744
0.861	0.8625
0.867	0.8694
0.858	0.8604
0.864	0.8656
0.863	0.8639
0.87	0.8661
0.86	0.8632
0.871	0.871
0.866	0.8657
0.867	0.8658
0.859	0.8605
0.861	0.8619
0.859	0.8558
0.866	0.8645
0.865	0.866
0.866	0.8645
0.869	0.8681
0.846	0.846
0.849	0.8506
0.876	0.8716
0.843	0.8441
0.869	0.8687
0.854	0.8548
0.851	0.8534
0.874	0.8687
0.861	0.862
0.838	0.8377
0.847	0.8474

## Sheet: Test Results
Actual Humi (Test)	Predicted Humi (Test)
0.862	0.8622
0.853	0.8618
0.855	0.8507
0.828	0.8496
0.866	0.8687
0.855	0.8507
0.874	0.8792
0.865	0.8612
0.87	0.865
0.868	0.871
0.872	0.8619
0.87	0.868
0.858	0.8612
0.857	0.8583
0.84	0.8508
0.865	0.8653
0.871	0.8662
0.856	0.8452
0.857	0.8507
0.857	0.8648
0.868	0.8656
0.856	0.8458
0.836	0.8507
0.879	0.8802
0.849	0.8625
0.864	0.8599
0.87	0.8689
0.856	0.8666
0.853	0.8557
0.845	0.853
0.859	0.8546
0.887	0.8802
0.853	0.8555
0.867	0.866
0.885	0.8815
0.866	0.8648
0.87	0.8731
0.855	0.853
0.874	0.8716
0.86	0.8518
0.838	0.8546
0.857	0.8496
0.865	0.86
0.855	0.8648
0.872	0.8681
0.874	0.8702
0.876	0.8817
0.878	0.8712
0.866	0.8616
0.879	0.8737
0.863	0.8666
0.86	0.8658
0.872	0.8683
0.845	0.8486
0.845	0.8377
0.869	0.8645
0.859	0.86
0.864	0.8678
0.859	0.8614
0.867	0.8648
