# Supplementary material for: In situ flexible wearable tomato growth sensor: monitoring of leaf physiological characteristics
Source: Front Plant Sci. 2025 Mar 21;16:1546373. doi: 10.3389/fpls.2025.1546373 (PMC11968727; doi:10.3389/fpls.2025.1546373)
Supplement: Supplementary file 1 [file DataSheet1.zip › 3.1 Analysis of raw relative spectral data/spectrum_data_Humi.xlsx]

## Sheet: Sheet1
405nm	425nm	450nm	475nm	515nm	550nm	555nm	600nm	640nm	690nm	745nm	855nm	Humi
0.15401	0.073811	0.099716	0.101136	0.397445	0.46061	0.750177	0.663591	0.41093	0.327892	0.233144	0.278566	0.853
0.060805	0.064914	0.094084	0.094084	0.397699	0.428102	0.788003	0.68447	0.434675	0.32046	0.25226	0.372638	0.856
0.200946	0.115457	0.14795	0.127129	0.414511	0.436909	0.762776	0.684543	0.471924	0.249211	0.218297	0.253312	0.867
0.054754	0.124363	0.174731	0.170628	0.447368	0.549802	0.742077	0.632428	0.508772	0.267119	0.211941	0.231183	0.87
0.076843	0.063251	0.084161	0.08782	0.3816	0.434919	0.768427	0.663356	0.403555	0.351803	0.247778	0.514375	0.843
0.103236	0.163294	0.230486	0.225403	0.498508	0.517579	0.743122	0.654994	0.529096	0.213326	0.22503	0.140632	0.865
0.075891	0.061373	0.102068	0.08667	0.398152	0.407611	0.800264	0.74681	0.569512	0.229432	0.232072	0.177519	0.867
0.134202	0.088415	0.10519	0.098875	0.406947	0.430432	0.793764	0.684034	0.438918	0.280245	0.242155	0.259917	0.865
0.186297	0.183163	0.235566	0.21687	0.475696	0.535742	0.751512	0.663477	0.551413	0.204388	0.217585	0.137468	0.875
0.049809	0.114278	0.183937	0.175196	0.467219	0.486159	0.786742	0.700874	0.513021	0.211528	0.229011	0.123566	0.87
0.141982	0.123069	0.151572	0.145445	0.432872	0.554875	0.737214	0.638785	0.515717	0.270645	0.220831	0.195791	0.871
0.170239	0.159023	0.207627	0.188809	0.446909	0.537512	0.710494	0.626869	0.51346	0.233799	0.202019	0.161889	0.864
0.137974	0.084835	0.101927	0.094469	0.408328	0.414232	0.81386	0.712554	0.434121	0.269111	0.250777	0.313238	0.864
0.054643	0.068052	0.096882	0.094871	0.403956	0.427757	0.829366	0.698961	0.393228	0.329534	0.262152	0.203151	0.86
0.051984	0.084872	0.131551	0.133885	0.436877	0.490558	0.782516	0.681944	0.464036	0.27456	0.234458	0.196902	0.865
0.122544	0.132897	0.179919	0.176364	0.467852	0.493795	0.758778	0.672903	0.502401	0.215903	0.227066	0.140568	0.869
0.143335	0.081223	0.097229	0.087195	0.429766	0.404204	0.860726	0.752031	0.494267	0.237219	0.279264	0.203297	0.863
0.221403	0.099007	0.091637	0.076258	0.3909	0.389298	0.811599	0.698814	0.409484	0.305671	0.262416	0.248318	0.859
0.121126	0.158313	0.229925	0.212611	0.473457	0.511318	0.750674	0.678995	0.554029	0.192199	0.220291	0.105565	0.884
0.028747	0.072485	0.116427	0.112115	0.447433	0.441684	0.873717	0.768994	0.535318	0.234292	0.274333	0.131211	0.887
0.212409	0.108949	0.131238	0.118263	0.404025	0.466068	0.763639	0.689454	0.499834	0.263639	0.233367	0.214904	0.866
0.025111	0.03742	0.05613	0.059084	0.398326	0.385032	0.867553	0.746923	0.418021	0.319055	0.282619	0.271787	0.868
0.031209	0.085268	0.141185	0.144158	0.436931	0.50065	0.786179	0.701096	0.506223	0.26658	0.230912	0.155304	0.865
0.039323	0.099076	0.155891	0.153093	0.452141	0.484047	0.790512	0.689337	0.489924	0.238875	0.232158	0.20361	0.867
0.063234	0.082882	0.122855	0.116757	0.436089	0.418473	0.83785	0.723351	0.460253	0.242322	0.258356	0.202123	0.871
0.101964	0.069535	0.090115	0.084503	0.425008	0.394761	0.874961	0.750234	0.43561	0.275023	0.277206	0.241659	0.86
0.272169	0.097121	0.082534	0.061036	0.403455	0.340499	0.878311	0.752399	0.407678	0.280998	0.286372	0.334357	0.857
0.026874	0.064103	0.102811	0.103057	0.434172	0.424556	0.854043	0.752712	0.523176	0.247041	0.265039	0.24359	0.869
0.038639	0.086313	0.136101	0.137832	0.439446	0.45098	0.794502	0.697232	0.485967	0.236255	0.240484	0.205498	0.864
0.047819	0.119391	0.18848	0.17606	0.463593	0.526782	0.778761	0.693836	0.610309	0.195389	0.217047	0.156497	0.87
0.110541	0.0746	0.105406	0.10752	0.398067	0.462096	0.752643	0.652673	0.422531	0.33434	0.23135	0.291453	0.859
0.083778	0.054162	0.067503	0.063234	0.414621	0.38047	0.89461	0.769744	0.426628	0.28095	0.28842	0.182497	0.867
0.044242	0.088165	0.131928	0.122345	0.455518	0.447852	0.870947	0.757227	0.506309	0.214662	0.262418	0.133046	0.868
0.169105	0.076122	0.088768	0.076122	0.404662	0.378874	0.826184	0.73692	0.473841	0.263328	0.259112	0.244731	0.869
0.11144	0.105276	0.169413	0.14914	0.450385	0.457143	0.811263	0.739182	0.555424	0.196443	0.22786	0.128868	0.881
0.050893	0.130888	0.210015	0.201985	0.467495	0.515524	0.718889	0.641604	0.532709	0.182651	0.196154	0.119431	0.874
0.171676	0.155585	0.217749	0.193578	0.44932	0.506238	0.723986	0.645237	0.510136	0.2074	0.204565	0.109158	0.883
0.055318	0.078142	0.124425	0.122682	0.41211	0.476779	0.743224	0.65573	0.466952	0.306071	0.221113	0.292281	0.847
0.089388	0.103569	0.149618	0.139579	0.436902	0.474187	0.795889	0.68754	0.475143	0.265615	0.244105	0.126673	0.869
0.094971	0.073193	0.09542	0.092277	0.398069	0.427256	0.825326	0.707005	0.420521	0.311405	0.264257	0.24899	0.856
0.124547	0.076771	0.085338	0.082702	0.389456	0.426359	0.800329	0.669193	0.379901	0.360132	0.267216	0.395058	0.845
0.024087	0.059994	0.105177	0.108917	0.418163	0.470527	0.79219	0.698983	0.44225	0.286655	0.240874	0.191801	0.876
0.097304	0.127957	0.201996	0.184312	0.454295	0.522204	0.769473	0.68946	0.544054	0.208048	0.216065	0.118761	0.875
0.0492	0.140073	0.219545	0.207245	0.478517	0.533726	0.722494	0.633979	0.514462	0.177366	0.195058	0.113564	0.886
0.170155	0.075351	0.092342	0.079537	0.356316	0.414676	0.739473	0.688993	0.528934	0.341788	0.213987	0.442502	0.857
0.065139	0.056583	0.08446	0.089153	0.372895	0.482197	0.77284	0.703009	0.473089	0.343362	0.237924	0.337566	0.838
0.062482	0.137706	0.207268	0.199339	0.451156	0.55243	0.699009	0.610571	0.515149	0.268429	0.196602	0.263237	0.866
0.043238	0.100939	0.157447	0.159982	0.4297	0.513642	0.721187	0.642314	0.516177	0.272104	0.212315	0.27941	0.849
0.049676	0.080555	0.127545	0.129559	0.41262	0.48512	0.773104	0.699038	0.520922	0.288879	0.234057	0.235399	0.869
0.06733	0.051645	0.066182	0.07192	0.392884	0.393267	0.814461	0.700842	0.399388	0.357307	0.267024	0.375669	0.849
0.056034	0.039332	0.049569	0.054957	0.39278	0.365302	0.85722	0.712284	0.345905	0.390625	0.296875	0.577047	0.844
0.137375	0.07564	0.094271	0.092881	0.392659	0.426585	0.797553	0.69772	0.443548	0.335929	0.255006	0.430478	0.857
0.220602	0.098045	0.105414	0.093835	0.387068	0.429173	0.762406	0.679549	0.453684	0.265564	0.236692	0.275789	0.864
0.087026	0.065225	0.105254	0.102931	0.398856	0.47391	0.790743	0.7198	0.493209	0.314332	0.243209	0.238563	0.859
0.097262	0.114918	0.164447	0.15906	0.427802	0.483466	0.731258	0.648212	0.480922	0.247045	0.214425	0.256472	0.858
0.135583	0.075975	0.096787	0.098808	0.37159	0.458476	0.712265	0.636492	0.426551	0.335421	0.21863	0.378662	0.857
0.125955	0.061449	0.068786	0.073983	0.352186	0.404769	0.742892	0.642617	0.366249	0.413941	0.248548	0.38612	0.84
0.114718	0.102577	0.129832	0.125372	0.391972	0.490833	0.741328	0.660803	0.500991	0.315907	0.222745	0.389495	0.853
0.042773	0.109487	0.181582	0.174498	0.447184	0.51632	0.743992	0.675753	0.57075	0.205882	0.208034	0.20382	0.866
0.252999	0.106447	0.092954	0.077961	0.35045	0.411169	0.749625	0.667166	0.446402	0.347076	0.242129	0.40967	0.828
0.096066	0.059774	0.078683	0.071668	0.413541	0.378774	0.879231	0.766697	0.457152	0.303751	0.286978	0.276304	0.859
0.110273	0.064154	0.079379	0.079675	0.423799	0.386696	0.892092	0.775462	0.491353	0.243607	0.289874	0.161271	0.872
0.026802	0.041892	0.066441	0.068919	0.40518	0.427703	0.877027	0.768018	0.465315	0.311261	0.276577	0.329955	0.861
0.040391	0.099952	0.17157	0.166385	0.421389	0.512419	0.719074	0.65891	0.564384	0.231372	0.20135	0.269351	0.861
0.042838	0.072149	0.134211	0.121514	0.425656	0.441913	0.819271	0.76955	0.601875	0.19307	0.228788	0.136822	0.873
0.094431	0.075061	0.112235	0.104971	0.434269	0.428287	0.888335	0.780658	0.556046	0.233585	0.272468	0.166358	0.874
0.045158	0.092543	0.15058	0.149626	0.442519	0.447607	0.78041	0.684847	0.453649	0.215297	0.22277	0.195898	0.873
0.113135	0.100072	0.141419	0.131592	0.431208	0.490772	0.782119	0.715604	0.554171	0.212848	0.221237	0.162392	0.863
0.159246	0.084166	0.123921	0.108701	0.413789	0.450931	0.811222	0.771581	0.56906	0.187869	0.222626	0.135166	0.871
0.06022	0.066121	0.110515	0.102468	0.414163	0.447961	0.808208	0.747854	0.532994	0.223981	0.225858	0.178514	0.861
0.049965	0.095387	0.151739	0.140667	0.460185	0.472534	0.861462	0.764088	0.531157	0.197303	0.239035	0.139815	0.867
0.026576	0.055758	0.088067	0.091193	0.378322	0.481501	0.794685	0.697759	0.449713	0.360604	0.242835	0.321001	0.853
0.116922	0.108122	0.165703	0.147096	0.400553	0.501132	0.801358	0.741514	0.541614	0.246165	0.223032	0.218255	0.871
0.061409	0.143312	0.2153	0.204868	0.47995	0.531518	0.750148	0.655667	0.502885	0.197026	0.203019	0.148565	0.874
0.043935	0.117855	0.19413	0.185977	0.472325	0.56554	0.768638	0.673159	0.468883	0.247124	0.187064	0.157985	0.866
0.193518	0.087226	0.105815	0.081506	0.3551	0.439943	0.732126	0.698761	0.506673	0.317445	0.215443	0.321735	0.858
0.077664	0.16506	0.244783	0.218115	0.467671	0.559933	0.743894	0.663516	0.575091	0.204454	0.20043	0.088425	0.879
0.099711	0.060694	0.071676	0.066185	0.413873	0.388728	0.880636	0.774277	0.45289	0.266763	0.266474	0.301156	0.845
0.124701	0.065737	0.076096	0.08008	0.365339	0.41753	0.747012	0.651793	0.382072	0.36255	0.22749	0.316335	0.855
0.171664	0.072714	0.073838	0.064468	0.381934	0.395802	0.843703	0.734258	0.404048	0.323088	0.25937	0.227136	0.868
0.102734	0.12852	0.194826	0.182875	0.468566	0.51408	0.762115	0.682302	0.525868	0.1972	0.206205	0.154142	0.87
0.027592	0.058731	0.103074	0.097359	0.434568	0.470832	0.879385	0.780844	0.471423	0.244974	0.253843	0.163973	0.865
0.093917	0.123557	0.200327	0.182233	0.463123	0.504653	0.775461	0.701878	0.529468	0.197053	0.209978	0.110977	0.876
0.052198	0.064032	0.105875	0.10989	0.399197	0.476965	0.742181	0.680685	0.450761	0.259721	0.210059	0.248521	0.863
0.100688	0.06336	0.091847	0.091847	0.376473	0.483301	0.757613	0.69057	0.43664	0.31557	0.220039	0.232809	0.864
0.114615	0.169871	0.241338	0.23002	0.497257	0.546978	0.744922	0.653882	0.507438	0.217565	0.210794	0.139525	0.873
0.12183	0.140658	0.205671	0.190276	0.47436	0.514786	0.759442	0.674383	0.539373	0.197807	0.209547	0.150847	0.881
0.057355	0.136029	0.215538	0.206434	0.480692	0.538578	0.739018	0.653744	0.539489	0.213717	0.202337	0.152644	0.882
0.057931	0.102866	0.163226	0.154724	0.442191	0.516274	0.756133	0.6812	0.514331	0.222249	0.201482	0.184236	0.861
0.155644	0.068474	0.090675	0.087637	0.376256	0.473709	0.746903	0.678196	0.427436	0.312456	0.215705	0.292825	0.859
0.049372	0.138327	0.210151	0.206001	0.469781	0.546712	0.701426	0.610236	0.486806	0.21047	0.183869	0.211109	0.872
0.08288	0.140164	0.205351	0.194185	0.481763	0.510623	0.786745	0.710173	0.589225	0.204916	0.224494	0.140309	0.883
0.088618	0.070704	0.107166	0.105739	0.421687	0.471306	0.831642	0.742866	0.469721	0.256024	0.241756	0.159321	0.881
0.091852	0.063111	0.085333	0.084741	0.383111	0.438815	0.776889	0.686815	0.419556	0.298963	0.240296	0.197333	0.86
0.145075	0.105608	0.146059	0.135564	0.446157	0.477315	0.850333	0.760249	0.53318	0.213075	0.248169	0.124194	0.874
0.03525	0.086845	0.142576	0.137456	0.450965	0.48464	0.831036	0.738283	0.494683	0.2436	0.234738	0.24104	0.866
0.049388	0.118343	0.184786	0.178926	0.472742	0.54222	0.782149	0.701057	0.542953	0.218583	0.213038	0.169823	0.87
0.063792	0.063118	0.10018	0.092318	0.40566	0.468329	0.820081	0.761231	0.574349	0.276056	0.243037	0.331986	0.851
0.047129	0.082376	0.133861	0.131485	0.431683	0.546733	0.788119	0.705743	0.464356	0.315644	0.221782	0.307921	0.854
0.061177	0.139919	0.216691	0.196984	0.471768	0.539542	0.735413	0.654357	0.512895	0.217805	0.193642	0.141804	0.867
0.192855	0.116573	0.141284	0.1343	0.421166	0.517593	0.766586	0.682514	0.47596	0.312651	0.222938	0.264034	0.857
0.168125	0.109928	0.149296	0.133321	0.421833	0.506086	0.784138	0.714911	0.518828	0.261126	0.232027	0.198364	0.863
0.091064	0.055745	0.069362	0.069362	0.386809	0.431489	0.835319	0.729362	0.43617	0.336596	0.248511	0.304255	0.859
0.070295	0.15189	0.233755	0.2201	0.486883	0.558119	0.745325	0.666689	0.541773	0.228777	0.207386	0.141867	0.866
0.140587	0.069775	0.087047	0.086701	0.393437	0.483938	0.813817	0.714335	0.423489	0.380311	0.250432	0.264249	0.855
0.026667	0.044706	0.069412	0.071373	0.412157	0.426275	0.871373	0.756863	0.431373	0.337255	0.265098	0.34	0.845
0.033481	0.059556	0.105778	0.109926	0.424	0.511407	0.833185	0.739556	0.510815	0.299852	0.238815	0.292741	0.859
0.183972	0.116376	0.139141	0.130081	0.406969	0.492451	0.742857	0.646458	0.477352	0.284785	0.223461	0.305691	0.864
0.086049	0.122623	0.179811	0.163586	0.472137	0.499003	0.841734	0.73281	0.51443	0.218912	0.234872	0.127411	0.875
0.356766	0.116286	0.102519	0.073521	0.365847	0.423257	0.758641	0.709432	0.489748	0.282367	0.22437	0.259813	0.86
0.217391	0.118516	0.15942	0.14425	0.444128	0.509684	0.807531	0.736692	0.54016	0.246648	0.235677	0.20642	0.865
0.056069	0.128862	0.21345	0.200158	0.489129	0.531379	0.790687	0.705924	0.538597	0.219083	0.21389	0.127101	0.873
0.052475	0.131547	0.208061	0.197729	0.492226	0.541837	0.794599	0.70356	0.536927	0.228417	0.219006	0.167553	0.866
0.040961	0.044238	0.0639	0.06663	0.420535	0.399782	0.892409	0.754233	0.370289	0.361551	0.282906	0.430912	0.836
0.061084	0.142723	0.214591	0.205182	0.489542	0.555186	0.778968	0.696461	0.556127	0.224868	0.213939	0.139611	0.867
0.250916	0.084707	0.07326	0.059524	0.396062	0.365842	0.84707	0.744963	0.403388	0.31456	0.271062	0.279304	0.861
0.165062	0.10282	0.134457	0.12586	0.398556	0.503439	0.741059	0.670564	0.487276	0.319464	0.2163	0.330812	0.859
0.169257	0.087737	0.075993	0.068394	0.350259	0.431779	0.75544	0.659758	0.37513	0.429706	0.24456	0.310881	0.854
0.053791	0.096931	0.151264	0.147473	0.465523	0.479422	0.820758	0.720578	0.491516	0.237365	0.236282	0.129422	0.879
0.048255	0.125385	0.188783	0.179928	0.474846	0.537218	0.802746	0.703414	0.542864	0.234728	0.224204	0.128465	0.879
0.08172	0.178736	0.26083	0.254305	0.516151	0.587496	0.759867	0.67189	0.577388	0.211466	0.210878	0.144614	0.869
0.188951	0.102136	0.116527	0.119777	0.365367	0.517177	0.669916	0.588672	0.418292	0.451253	0.20195	0.63324	0.838
0.244002	0.098234	0.101856	0.098234	0.361249	0.475328	0.732458	0.619737	0.370303	0.456768	0.230874	0.478497	0.847
0.138658	0.104426	0.13935	0.141079	0.397303	0.499654	0.711272	0.625173	0.449516	0.310858	0.210927	0.330567	0.851
0.079665	0.098884	0.141971	0.144451	0.429634	0.489151	0.757595	0.650341	0.446373	0.292622	0.217917	0.372908	0.859
0.107983	0.101041	0.151369	0.151562	0.440995	0.516776	0.753953	0.664867	0.485924	0.271307	0.20806	0.287312	0.854
0.13858	0.070842	0.087822	0.082892	0.415373	0.437101	0.858317	0.743838	0.46321	0.292131	0.25671	0.1782	0.866
0.039237	0.097548	0.15495	0.152952	0.435967	0.500091	0.766213	0.677384	0.498274	0.257947	0.21762	0.282834	0.859
0.271222	0.103143	0.10352	0.096556	0.379823	0.46038	0.719556	0.630717	0.422925	0.287596	0.21965	0.162244	0.87
0.049036	0.124868	0.192756	0.187354	0.465791	0.534844	0.736708	0.637683	0.503177	0.226223	0.198157	0.217221	0.871
0.082305	0.131804	0.198069	0.190158	0.473654	0.533749	0.748948	0.667513	0.561693	0.190303	0.195311	0.161634	0.869
0.054559	0.127569	0.194211	0.184805	0.468886	0.573661	0.760058	0.668958	0.565991	0.248553	0.210999	0.182923	0.86
0.029285	0.048521	0.076084	0.077519	0.432099	0.399943	0.896928	0.764571	0.435544	0.279357	0.274189	0.20557	0.868
0.143781	0.111354	0.161849	0.151293	0.458634	0.505325	0.792982	0.697604	0.512933	0.220141	0.22442	0.152529	0.881
0.04657	0.119751	0.194733	0.190714	0.450312	0.536105	0.703673	0.622176	0.499515	0.263756	0.190159	0.316701	0.857
0.174221	0.094315	0.101651	0.090385	0.395599	0.425465	0.775216	0.679067	0.451664	0.315169	0.235001	0.36809	0.853
0.284454	0.105882	0.082353	0.069748	0.35	0.397899	0.744118	0.632773	0.348319	0.398319	0.230672	0.514706	0.849
0.13781	0.074157	0.086887	0.078612	0.381286	0.411203	0.77944	0.692234	0.438574	0.333227	0.226289	0.349459	0.857
0.129032	0.063678	0.064935	0.062003	0.396732	0.383745	0.853372	0.729367	0.398827	0.339338	0.257646	0.502304	0.845
0.216159	0.104536	0.129518	0.116052	0.408398	0.474486	0.776931	0.696315	0.473423	0.282069	0.222714	0.240964	0.861
0.159665	0.081702	0.089356	0.080456	0.406906	0.420078	0.814703	0.699359	0.43414	0.284977	0.245639	0.323781	0.844
0.091643	0.080407	0.112711	0.124649	0.366573	0.531601	0.673104	0.587079	0.43118	0.426615	0.196629	0.458919	0.843
0.030385	0.070315	0.115654	0.117881	0.418549	0.482183	0.769329	0.689946	0.537226	0.271079	0.218899	0.332962	0.855
0.10675	0.065411	0.078755	0.082418	0.39011	0.433543	0.775249	0.656201	0.398482	0.367609	0.242805	0.475406	0.839
0.224289	0.083204	0.077003	0.063049	0.421705	0.366408	0.884755	0.74522	0.412403	0.268734	0.274419	0.341602	0.849
0.385235	0.115436	0.105145	0.088367	0.388814	0.449664	0.770694	0.663758	0.436465	0.289933	0.227293	0.160179	0.868
0.064662	0.121504	0.189323	0.180451	0.461654	0.514887	0.751579	0.653835	0.514135	0.223308	0.203008	0.226316	0.866
0.053681	0.091854	0.138207	0.142468	0.427914	0.539707	0.735855	0.642808	0.499489	0.276926	0.21302	0.299932	0.842
0.092878	0.101618	0.144665	0.150665	0.44156	0.509653	0.723976	0.628098	0.466214	0.264545	0.20454	0.189799	0.863
0.056868	0.100251	0.147606	0.141543	0.475643	0.460694	0.870897	0.745871	0.504181	0.20437	0.253711	0.124922	0.875
0.104928	0.095747	0.136968	0.134814	0.459903	0.471332	0.849916	0.731872	0.526419	0.22344	0.248642	0.116264	0.876
0.061483	0.138862	0.215747	0.204165	0.470922	0.538689	0.725727	0.630853	0.5276	0.220429	0.197141	0.170034	0.867
0.145245	0.089925	0.116055	0.108051	0.419256	0.428908	0.791431	0.683145	0.455979	0.258004	0.237288	0.204331	0.859
0.047138	0.123232	0.198249	0.197576	0.463434	0.540606	0.719461	0.626936	0.513266	0.23771	0.196229	0.114074	0.885
0.045946	0.056757	0.082883	0.081381	0.425826	0.423423	0.857357	0.739039	0.471471	0.274474	0.25045	0.211712	0.862
0.046764	0.097746	0.156442	0.153188	0.441967	0.498373	0.744365	0.648548	0.472219	0.249006	0.204652	0.191274	0.874
0.378298	0.126347	0.107767	0.077666	0.338907	0.437755	0.704571	0.630621	0.422148	0.33036	0.200297	0.331475	0.86
0.1848	0.083811	0.084331	0.077564	0.394066	0.396668	0.804269	0.678813	0.386778	0.33316	0.242582	0.433108	0.851
0.089767	0.0625	0.068934	0.063113	0.375613	0.447304	0.815564	0.716605	0.446078	0.334865	0.242034	0.498162	0.846
0.038715	0.089173	0.151245	0.152536	0.449477	0.510001	0.769261	0.684992	0.520841	0.223255	0.208027	0.17912	0.869
0.230374	0.15187	0.190502	0.175793	0.424597	0.540315	0.689172	0.603402	0.503101	0.246677	0.185185	0.211235	0.861
0.188107	0.086772	0.098301	0.088592	0.379854	0.441748	0.76335	0.67233	0.456311	0.32767	0.221481	0.398665	0.855
0.074584	0.13658	0.204047	0.190871	0.469855	0.569261	0.784777	0.693489	0.538439	0.253338	0.223516	0.135463	0.871
0.058083	0.094332	0.150035	0.144857	0.435549	0.516585	0.752274	0.6655	0.493072	0.258083	0.205178	0.214976	0.859
0.172409	0.102986	0.139357	0.124553	0.439382	0.4695	0.789816	0.693721	0.478816	0.224987	0.220393	0.135784	0.874
0.043852	0.120755	0.194795	0.17892	0.464411	0.550163	0.785947	0.696942	0.562264	0.214704	0.215094	0.157059	0.865
0.068988	0.08221	0.132609	0.124624	0.431077	0.51224	0.791072	0.708077	0.52088	0.253305	0.221626	0.15434	0.878
0.238397	0.097162	0.103506	0.099165	0.355593	0.535559	0.687813	0.628381	0.506845	0.336227	0.201002	0.340234	0.854
0.070808	0.100326	0.154111	0.149402	0.446577	0.521007	0.768562	0.67874	0.54147	0.238863	0.212061	0.222564	0.859
0.173228	0.073116	0.075928	0.073116	0.380765	0.420135	0.80315	0.674353	0.377953	0.376828	0.247469	0.535996	0.847
0.184918	0.066282	0.073487	0.068684	0.364073	0.445245	0.78098	0.684918	0.431316	0.342459	0.23391	0.432277	0.855
0.218088	0.072351	0.082687	0.085271	0.334367	0.519897	0.687339	0.626873	0.459432	0.371576	0.198966	0.490439	0.856
0.318471	0.104593	0.098894	0.071405	0.378813	0.414348	0.814281	0.732484	0.490446	0.264164	0.234663	0.281596	0.866
0.033893	0.084389	0.133687	0.130092	0.463711	0.46645	0.852619	0.73622	0.504793	0.216707	0.244437	0.159706	0.866
0.332947	0.113492	0.09033	0.064273	0.397221	0.380428	0.855819	0.72264	0.40359	0.287782	0.261146	0.428489	0.855
0.044782	0.047981	0.065174	0.068772	0.411835	0.409436	0.858057	0.723311	0.404638	0.314674	0.266293	0.27429	0.858
0.229754	0.082803	0.080983	0.070974	0.38353	0.423567	0.807552	0.699272	0.431756	0.306642	0.246133	0.362147	0.86
0.081948	0.143816	0.213964	0.195841	0.481974	0.540126	0.786688	0.706369	0.561249	0.221005	0.225243	0.135667	0.879
0.06964	0.115885	0.177452	0.169107	0.446573	0.521822	0.739636	0.644137	0.491038	0.265289	0.205363	0.306471	0.865
0.051157	0.114834	0.178393	0.166945	0.458025	0.523015	0.780825	0.681135	0.538994	0.213928	0.214763	0.176246	0.87
0.160423	0.102162	0.154151	0.136656	0.429774	0.522363	0.769929	0.687902	0.523849	0.243605	0.213237	0.174451	0.87
0.37049	0.097132	0.082794	0.066605	0.340888	0.443571	0.751156	0.668825	0.439408	0.321462	0.225717	0.606383	0.845
0.165179	0.077009	0.080915	0.074777	0.369978	0.460379	0.768973	0.666853	0.431362	0.327009	0.232701	0.571987	0.813
0.06638	0.113729	0.184073	0.172972	0.452311	0.533303	0.782284	0.697893	0.555165	0.19744	0.210353	0.126303	0.874
0.049778	0.122008	0.195298	0.184071	0.454777	0.537174	0.747087	0.647744	0.512815	0.240203	0.206312	0.190002	0.867
0.036876	0.051338	0.078814	0.077007	0.381779	0.464931	0.817787	0.728489	0.46927	0.30188	0.237889	0.159074	0.867
0.060269	0.10809	0.175019	0.158096	0.45791	0.519598	0.795393	0.713069	0.594606	0.196091	0.208975	0.13615	0.874
0.138274	0.060288	0.066372	0.060841	0.393805	0.412058	0.862279	0.727323	0.398783	0.315265	0.264381	0.484513	0.856
0.09879	0.074885	0.098214	0.097926	0.414171	0.474078	0.813652	0.693836	0.443548	0.301267	0.247984	0.231567	0.863
0.090998	0.111458	0.162899	0.150624	0.426539	0.509743	0.765199	0.674396	0.514809	0.260912	0.2159	0.199922	0.866
0.174426	0.097772	0.147988	0.124875	0.436149	0.48304	0.822581	0.739275	0.56701	0.198703	0.21849	0.144995	0.872
0.052556	0.143021	0.222286	0.21008	0.460655	0.555141	0.742389	0.651206	0.548392	0.207639	0.200747	0.113297	0.879
0.04554	0.105442	0.15873	0.151738	0.457861	0.484127	0.800076	0.694255	0.500378	0.216742	0.227135	0.151738	0.878
0.237655	0.087608	0.08474	0.069767	0.38834	0.407455	0.825422	0.727939	0.472125	0.273017	0.241797	0.248487	0.867
0.237531	0.097823	0.119041	0.105263	0.394875	0.472031	0.766051	0.681731	0.48636	0.26426	0.217966	0.22458	0.862
0.230639	0.095534	0.096665	0.078575	0.393443	0.399661	0.801018	0.702657	0.491803	0.276993	0.240531	0.38779	0.857
0.042355	0.097628	0.148242	0.14443	0.439009	0.5072	0.798814	0.680008	0.477128	0.283566	0.229352	0.274672	0.859
0.033197	0.041369	0.055158	0.068948	0.341675	0.435138	0.737998	0.635853	0.386108	0.473953	0.228805	0.633299	0.834
0.031799	0.067572	0.10467	0.11262	0.393177	0.488904	0.762173	0.645247	0.437231	0.37264	0.228884	0.412719	0.846
0.131361	0.106042	0.152419	0.151166	0.380296	0.515417	0.648533	0.580597	0.468288	0.295061	0.179243	0.387566	0.848
