# Supplementary material for: In situ flexible wearable tomato growth sensor: monitoring of leaf physiological characteristics
Source: Front Plant Sci. 2025 Mar 21;16:1546373. doi: 10.3389/fpls.2025.1546373 (PMC11968727; doi:10.3389/fpls.2025.1546373)
Supplement: Supplementary file 1 [file DataSheet1.zip › 3.1 Analysis of raw relative spectral data/spectrum_data_SPAD.xlsx]

## Sheet: Sheet1
405nm	425nm	450nm	475nm	515nm	550nm	555nm	600nm	640nm	690nm	745nm	855nm	SPAD
0.15401	0.073811	0.099716	0.101136	0.397445	0.46061	0.750177	0.663591	0.41093	0.327892	0.233144	0.278566	59
0.060805	0.064914	0.094084	0.094084	0.397699	0.428102	0.788003	0.68447	0.434675	0.32046	0.25226	0.372638	55.8
0.200946	0.115457	0.14795	0.127129	0.414511	0.436909	0.762776	0.684543	0.471924	0.249211	0.218297	0.253312	57.1
0.054754	0.124363	0.174731	0.170628	0.447368	0.549802	0.742077	0.632428	0.508772	0.267119	0.211941	0.231183	54.1
0.076843	0.063251	0.084161	0.08782	0.3816	0.434919	0.768427	0.663356	0.403555	0.351803	0.247778	0.514375	57.8
0.103236	0.163294	0.230486	0.225403	0.498508	0.517579	0.743122	0.654994	0.529096	0.213326	0.22503	0.140632	53.7
0.075891	0.061373	0.102068	0.08667	0.398152	0.407611	0.800264	0.74681	0.569512	0.229432	0.232072	0.177519	49.6
0.134202	0.088415	0.10519	0.098875	0.406947	0.430432	0.793764	0.684034	0.438918	0.280245	0.242155	0.259917	59.5
0.186297	0.183163	0.235566	0.21687	0.475696	0.535742	0.751512	0.663477	0.551413	0.204388	0.217585	0.137468	50.4
0.049809	0.114278	0.183937	0.175196	0.467219	0.486159	0.786742	0.700874	0.513021	0.211528	0.229011	0.123566	50.8
0.141982	0.123069	0.151572	0.145445	0.432872	0.554875	0.737214	0.638785	0.515717	0.270645	0.220831	0.195791	54.7
0.170239	0.159023	0.207627	0.188809	0.446909	0.537512	0.710494	0.626869	0.51346	0.233799	0.202019	0.161889	49.6
0.137974	0.084835	0.101927	0.094469	0.408328	0.414232	0.81386	0.712554	0.434121	0.269111	0.250777	0.313238	57.9
0.054643	0.068052	0.096882	0.094871	0.403956	0.427757	0.829366	0.698961	0.393228	0.329534	0.262152	0.203151	58.2
0.051984	0.084872	0.131551	0.133885	0.436877	0.490558	0.782516	0.681944	0.464036	0.27456	0.234458	0.196902	55.6
0.122544	0.132897	0.179919	0.176364	0.467852	0.493795	0.758778	0.672903	0.502401	0.215903	0.227066	0.140568	51.2
0.143335	0.081223	0.097229	0.087195	0.429766	0.404204	0.860726	0.752031	0.494267	0.237219	0.279264	0.203297	54.5
0.221403	0.099007	0.091637	0.076258	0.3909	0.389298	0.811599	0.698814	0.409484	0.305671	0.262416	0.248318	57.1
0.121126	0.158313	0.229925	0.212611	0.473457	0.511318	0.750674	0.678995	0.554029	0.192199	0.220291	0.105565	51.8
0.028747	0.072485	0.116427	0.112115	0.447433	0.441684	0.873717	0.768994	0.535318	0.234292	0.274333	0.131211	51.8
0.212409	0.108949	0.131238	0.118263	0.404025	0.466068	0.763639	0.689454	0.499834	0.263639	0.233367	0.214904	55.2
0.025111	0.03742	0.05613	0.059084	0.398326	0.385032	0.867553	0.746923	0.418021	0.319055	0.282619	0.271787	57.6
0.031209	0.085268	0.141185	0.144158	0.436931	0.50065	0.786179	0.701096	0.506223	0.26658	0.230912	0.155304	51.4
0.039323	0.099076	0.155891	0.153093	0.452141	0.484047	0.790512	0.689337	0.489924	0.238875	0.232158	0.20361	50.9
0.063234	0.082882	0.122855	0.116757	0.436089	0.418473	0.83785	0.723351	0.460253	0.242322	0.258356	0.202123	57.4
0.101964	0.069535	0.090115	0.084503	0.425008	0.394761	0.874961	0.750234	0.43561	0.275023	0.277206	0.241659	54
0.272169	0.097121	0.082534	0.061036	0.403455	0.340499	0.878311	0.752399	0.407678	0.280998	0.286372	0.334357	56.4
0.026874	0.064103	0.102811	0.103057	0.434172	0.424556	0.854043	0.752712	0.523176	0.247041	0.265039	0.24359	52.9
0.038639	0.086313	0.136101	0.137832	0.439446	0.45098	0.794502	0.697232	0.485967	0.236255	0.240484	0.205498	56.1
0.047819	0.119391	0.18848	0.17606	0.463593	0.526782	0.778761	0.693836	0.610309	0.195389	0.217047	0.156497	42.9
0.110541	0.0746	0.105406	0.10752	0.398067	0.462096	0.752643	0.652673	0.422531	0.33434	0.23135	0.291453	57.9
0.083778	0.054162	0.067503	0.063234	0.414621	0.38047	0.89461	0.769744	0.426628	0.28095	0.28842	0.182497	60.3
0.044242	0.088165	0.131928	0.122345	0.455518	0.447852	0.870947	0.757227	0.506309	0.214662	0.262418	0.133046	53.7
0.169105	0.076122	0.088768	0.076122	0.404662	0.378874	0.826184	0.73692	0.473841	0.263328	0.259112	0.244731	57.8
0.11144	0.105276	0.169413	0.14914	0.450385	0.457143	0.811263	0.739182	0.555424	0.196443	0.22786	0.128868	48.6
0.050893	0.130888	0.210015	0.201985	0.467495	0.515524	0.718889	0.641604	0.532709	0.182651	0.196154	0.119431	52.4
0.171676	0.155585	0.217749	0.193578	0.44932	0.506238	0.723986	0.645237	0.510136	0.2074	0.204565	0.109158	50.3
0.055318	0.078142	0.124425	0.122682	0.41211	0.476779	0.743224	0.65573	0.466952	0.306071	0.221113	0.292281	58.2
0.089388	0.103569	0.149618	0.139579	0.436902	0.474187	0.795889	0.68754	0.475143	0.265615	0.244105	0.126673	57.3
0.094971	0.073193	0.09542	0.092277	0.398069	0.427256	0.825326	0.707005	0.420521	0.311405	0.264257	0.24899	59.9
0.124547	0.076771	0.085338	0.082702	0.389456	0.426359	0.800329	0.669193	0.379901	0.360132	0.267216	0.395058	59.5
0.024087	0.059994	0.105177	0.108917	0.418163	0.470527	0.79219	0.698983	0.44225	0.286655	0.240874	0.191801	56.8
0.097304	0.127957	0.201996	0.184312	0.454295	0.522204	0.769473	0.68946	0.544054	0.208048	0.216065	0.118761	51.5
0.0492	0.140073	0.219545	0.207245	0.478517	0.533726	0.722494	0.633979	0.514462	0.177366	0.195058	0.113564	55.6
0.170155	0.075351	0.092342	0.079537	0.356316	0.414676	0.739473	0.688993	0.528934	0.341788	0.213987	0.442502	54.1
0.065139	0.056583	0.08446	0.089153	0.372895	0.482197	0.77284	0.703009	0.473089	0.343362	0.237924	0.337566	55.6
0.062482	0.137706	0.207268	0.199339	0.451156	0.55243	0.699009	0.610571	0.515149	0.268429	0.196602	0.263237	52.1
0.043238	0.100939	0.157447	0.159982	0.4297	0.513642	0.721187	0.642314	0.516177	0.272104	0.212315	0.27941	53.9
0.049676	0.080555	0.127545	0.129559	0.41262	0.48512	0.773104	0.699038	0.520922	0.288879	0.234057	0.235399	54.5
0.06733	0.051645	0.066182	0.07192	0.392884	0.393267	0.814461	0.700842	0.399388	0.357307	0.267024	0.375669	56.8
0.056034	0.039332	0.049569	0.054957	0.39278	0.365302	0.85722	0.712284	0.345905	0.390625	0.296875	0.577047	67.4
0.137375	0.07564	0.094271	0.092881	0.392659	0.426585	0.797553	0.69772	0.443548	0.335929	0.255006	0.430478	56.4
0.220602	0.098045	0.105414	0.093835	0.387068	0.429173	0.762406	0.679549	0.453684	0.265564	0.236692	0.275789	58.4
0.087026	0.065225	0.105254	0.102931	0.398856	0.47391	0.790743	0.7198	0.493209	0.314332	0.243209	0.238563	55.3
0.097262	0.114918	0.164447	0.15906	0.427802	0.483466	0.731258	0.648212	0.480922	0.247045	0.214425	0.256472	57.3
0.135583	0.075975	0.096787	0.098808	0.37159	0.458476	0.712265	0.636492	0.426551	0.335421	0.21863	0.378662	61.3
0.125955	0.061449	0.068786	0.073983	0.352186	0.404769	0.742892	0.642617	0.366249	0.413941	0.248548	0.38612	65.3
0.114718	0.102577	0.129832	0.125372	0.391972	0.490833	0.741328	0.660803	0.500991	0.315907	0.222745	0.389495	55
0.042773	0.109487	0.181582	0.174498	0.447184	0.51632	0.743992	0.675753	0.57075	0.205882	0.208034	0.20382	46.7
0.252999	0.106447	0.092954	0.077961	0.35045	0.411169	0.749625	0.667166	0.446402	0.347076	0.242129	0.40967	55.5
0.096066	0.059774	0.078683	0.071668	0.413541	0.378774	0.879231	0.766697	0.457152	0.303751	0.286978	0.276304	55.4
0.110273	0.064154	0.079379	0.079675	0.423799	0.386696	0.892092	0.775462	0.491353	0.243607	0.289874	0.161271	53
0.026802	0.041892	0.066441	0.068919	0.40518	0.427703	0.877027	0.768018	0.465315	0.311261	0.276577	0.329955	55.3
0.040391	0.099952	0.17157	0.166385	0.421389	0.512419	0.719074	0.65891	0.564384	0.231372	0.20135	0.269351	51.3
0.042838	0.072149	0.134211	0.121514	0.425656	0.441913	0.819271	0.76955	0.601875	0.19307	0.228788	0.136822	41.8
0.094431	0.075061	0.112235	0.104971	0.434269	0.428287	0.888335	0.780658	0.556046	0.233585	0.272468	0.166358	46.9
0.045158	0.092543	0.15058	0.149626	0.442519	0.447607	0.78041	0.684847	0.453649	0.215297	0.22277	0.195898	53
0.113135	0.100072	0.141419	0.131592	0.431208	0.490772	0.782119	0.715604	0.554171	0.212848	0.221237	0.162392	50.2
0.159246	0.084166	0.123921	0.108701	0.413789	0.450931	0.811222	0.771581	0.56906	0.187869	0.222626	0.135166	48.1
0.06022	0.066121	0.110515	0.102468	0.414163	0.447961	0.808208	0.747854	0.532994	0.223981	0.225858	0.178514	47.9
0.049965	0.095387	0.151739	0.140667	0.460185	0.472534	0.861462	0.764088	0.531157	0.197303	0.239035	0.139815	53.6
0.026576	0.055758	0.088067	0.091193	0.378322	0.481501	0.794685	0.697759	0.449713	0.360604	0.242835	0.321001	58
0.116922	0.108122	0.165703	0.147096	0.400553	0.501132	0.801358	0.741514	0.541614	0.246165	0.223032	0.218255	51.9
0.061409	0.143312	0.2153	0.204868	0.47995	0.531518	0.750148	0.655667	0.502885	0.197026	0.203019	0.148565	51
0.043935	0.117855	0.19413	0.185977	0.472325	0.56554	0.768638	0.673159	0.468883	0.247124	0.187064	0.157985	54.1
0.193518	0.087226	0.105815	0.081506	0.3551	0.439943	0.732126	0.698761	0.506673	0.317445	0.215443	0.321735	55.8
0.077664	0.16506	0.244783	0.218115	0.467671	0.559933	0.743894	0.663516	0.575091	0.204454	0.20043	0.088425	47
0.099711	0.060694	0.071676	0.066185	0.413873	0.388728	0.880636	0.774277	0.45289	0.266763	0.266474	0.301156	57.6
0.124701	0.065737	0.076096	0.08008	0.365339	0.41753	0.747012	0.651793	0.382072	0.36255	0.22749	0.316335	59.7
0.171664	0.072714	0.073838	0.064468	0.381934	0.395802	0.843703	0.734258	0.404048	0.323088	0.25937	0.227136	57.7
0.102734	0.12852	0.194826	0.182875	0.468566	0.51408	0.762115	0.682302	0.525868	0.1972	0.206205	0.154142	53.8
0.027592	0.058731	0.103074	0.097359	0.434568	0.470832	0.879385	0.780844	0.471423	0.244974	0.253843	0.163973	52.1
0.093917	0.123557	0.200327	0.182233	0.463123	0.504653	0.775461	0.701878	0.529468	0.197053	0.209978	0.110977	50.1
0.052198	0.064032	0.105875	0.10989	0.399197	0.476965	0.742181	0.680685	0.450761	0.259721	0.210059	0.248521	54.3
0.100688	0.06336	0.091847	0.091847	0.376473	0.483301	0.757613	0.69057	0.43664	0.31557	0.220039	0.232809	59.4
0.114615	0.169871	0.241338	0.23002	0.497257	0.546978	0.744922	0.653882	0.507438	0.217565	0.210794	0.139525	51.9
0.12183	0.140658	0.205671	0.190276	0.47436	0.514786	0.759442	0.674383	0.539373	0.197807	0.209547	0.150847	52.1
0.057355	0.136029	0.215538	0.206434	0.480692	0.538578	0.739018	0.653744	0.539489	0.213717	0.202337	0.152644	49.6
0.057931	0.102866	0.163226	0.154724	0.442191	0.516274	0.756133	0.6812	0.514331	0.222249	0.201482	0.184236	52.4
0.155644	0.068474	0.090675	0.087637	0.376256	0.473709	0.746903	0.678196	0.427436	0.312456	0.215705	0.292825	58.1
0.049372	0.138327	0.210151	0.206001	0.469781	0.546712	0.701426	0.610236	0.486806	0.21047	0.183869	0.211109	54.7
0.08288	0.140164	0.205351	0.194185	0.481763	0.510623	0.786745	0.710173	0.589225	0.204916	0.224494	0.140309	47.5
0.088618	0.070704	0.107166	0.105739	0.421687	0.471306	0.831642	0.742866	0.469721	0.256024	0.241756	0.159321	52.9
0.091852	0.063111	0.085333	0.084741	0.383111	0.438815	0.776889	0.686815	0.419556	0.298963	0.240296	0.197333	55.6
0.145075	0.105608	0.146059	0.135564	0.446157	0.477315	0.850333	0.760249	0.53318	0.213075	0.248169	0.124194	52.5
0.03525	0.086845	0.142576	0.137456	0.450965	0.48464	0.831036	0.738283	0.494683	0.2436	0.234738	0.24104	54.1
0.049388	0.118343	0.184786	0.178926	0.472742	0.54222	0.782149	0.701057	0.542953	0.218583	0.213038	0.169823	46.9
0.063792	0.063118	0.10018	0.092318	0.40566	0.468329	0.820081	0.761231	0.574349	0.276056	0.243037	0.331986	47.8
0.047129	0.082376	0.133861	0.131485	0.431683	0.546733	0.788119	0.705743	0.464356	0.315644	0.221782	0.307921	51.9
0.061177	0.139919	0.216691	0.196984	0.471768	0.539542	0.735413	0.654357	0.512895	0.217805	0.193642	0.141804	51.1
0.192855	0.116573	0.141284	0.1343	0.421166	0.517593	0.766586	0.682514	0.47596	0.312651	0.222938	0.264034	55.7
0.168125	0.109928	0.149296	0.133321	0.421833	0.506086	0.784138	0.714911	0.518828	0.261126	0.232027	0.198364	53.2
0.091064	0.055745	0.069362	0.069362	0.386809	0.431489	0.835319	0.729362	0.43617	0.336596	0.248511	0.304255	55.8
0.070295	0.15189	0.233755	0.2201	0.486883	0.558119	0.745325	0.666689	0.541773	0.228777	0.207386	0.141867	49.8
0.140587	0.069775	0.087047	0.086701	0.393437	0.483938	0.813817	0.714335	0.423489	0.380311	0.250432	0.264249	59.1
0.026667	0.044706	0.069412	0.071373	0.412157	0.426275	0.871373	0.756863	0.431373	0.337255	0.265098	0.34	56.5
0.033481	0.059556	0.105778	0.109926	0.424	0.511407	0.833185	0.739556	0.510815	0.299852	0.238815	0.292741	55.8
0.183972	0.116376	0.139141	0.130081	0.406969	0.492451	0.742857	0.646458	0.477352	0.284785	0.223461	0.305691	54.9
0.086049	0.122623	0.179811	0.163586	0.472137	0.499003	0.841734	0.73281	0.51443	0.218912	0.234872	0.127411	49.1
0.356766	0.116286	0.102519	0.073521	0.365847	0.423257	0.758641	0.709432	0.489748	0.282367	0.22437	0.259813	54.9
0.217391	0.118516	0.15942	0.14425	0.444128	0.509684	0.807531	0.736692	0.54016	0.246648	0.235677	0.20642	49.1
0.056069	0.128862	0.21345	0.200158	0.489129	0.531379	0.790687	0.705924	0.538597	0.219083	0.21389	0.127101	51.4
0.052475	0.131547	0.208061	0.197729	0.492226	0.541837	0.794599	0.70356	0.536927	0.228417	0.219006	0.167553	50.4
0.040961	0.044238	0.0639	0.06663	0.420535	0.399782	0.892409	0.754233	0.370289	0.361551	0.282906	0.430912	62.6
0.061084	0.142723	0.214591	0.205182	0.489542	0.555186	0.778968	0.696461	0.556127	0.224868	0.213939	0.139611	49.3
0.250916	0.084707	0.07326	0.059524	0.396062	0.365842	0.84707	0.744963	0.403388	0.31456	0.271062	0.279304	58.2
0.165062	0.10282	0.134457	0.12586	0.398556	0.503439	0.741059	0.670564	0.487276	0.319464	0.2163	0.330812	55.7
0.169257	0.087737	0.075993	0.068394	0.350259	0.431779	0.75544	0.659758	0.37513	0.429706	0.24456	0.310881	60.7
0.053791	0.096931	0.151264	0.147473	0.465523	0.479422	0.820758	0.720578	0.491516	0.237365	0.236282	0.129422	52.1
0.048255	0.125385	0.188783	0.179928	0.474846	0.537218	0.802746	0.703414	0.542864	0.234728	0.224204	0.128465	52.2
0.08172	0.178736	0.26083	0.254305	0.516151	0.587496	0.759867	0.67189	0.577388	0.211466	0.210878	0.144614	48.6
0.188951	0.102136	0.116527	0.119777	0.365367	0.517177	0.669916	0.588672	0.418292	0.451253	0.20195	0.63324	55.9
0.244002	0.098234	0.101856	0.098234	0.361249	0.475328	0.732458	0.619737	0.370303	0.456768	0.230874	0.478497	60.6
0.138658	0.104426	0.13935	0.141079	0.397303	0.499654	0.711272	0.625173	0.449516	0.310858	0.210927	0.330567	54.7
0.079665	0.098884	0.141971	0.144451	0.429634	0.489151	0.757595	0.650341	0.446373	0.292622	0.217917	0.372908	55.9
0.107983	0.101041	0.151369	0.151562	0.440995	0.516776	0.753953	0.664867	0.485924	0.271307	0.20806	0.287312	55.4
0.13858	0.070842	0.087822	0.082892	0.415373	0.437101	0.858317	0.743838	0.46321	0.292131	0.25671	0.1782	55.2
0.039237	0.097548	0.15495	0.152952	0.435967	0.500091	0.766213	0.677384	0.498274	0.257947	0.21762	0.282834	52.7
0.271222	0.103143	0.10352	0.096556	0.379823	0.46038	0.719556	0.630717	0.422925	0.287596	0.21965	0.162244	55.9
0.049036	0.124868	0.192756	0.187354	0.465791	0.534844	0.736708	0.637683	0.503177	0.226223	0.198157	0.217221	56.5
0.082305	0.131804	0.198069	0.190158	0.473654	0.533749	0.748948	0.667513	0.561693	0.190303	0.195311	0.161634	50.7
0.054559	0.127569	0.194211	0.184805	0.468886	0.573661	0.760058	0.668958	0.565991	0.248553	0.210999	0.182923	47.1
0.029285	0.048521	0.076084	0.077519	0.432099	0.399943	0.896928	0.764571	0.435544	0.279357	0.274189	0.20557	56
0.143781	0.111354	0.161849	0.151293	0.458634	0.505325	0.792982	0.697604	0.512933	0.220141	0.22442	0.152529	51.7
0.04657	0.119751	0.194733	0.190714	0.450312	0.536105	0.703673	0.622176	0.499515	0.263756	0.190159	0.316701	51.3
0.174221	0.094315	0.101651	0.090385	0.395599	0.425465	0.775216	0.679067	0.451664	0.315169	0.235001	0.36809	59.1
0.284454	0.105882	0.082353	0.069748	0.35	0.397899	0.744118	0.632773	0.348319	0.398319	0.230672	0.514706	65.8
0.13781	0.074157	0.086887	0.078612	0.381286	0.411203	0.77944	0.692234	0.438574	0.333227	0.226289	0.349459	54.1
0.129032	0.063678	0.064935	0.062003	0.396732	0.383745	0.853372	0.729367	0.398827	0.339338	0.257646	0.502304	59.9
0.216159	0.104536	0.129518	0.116052	0.408398	0.474486	0.776931	0.696315	0.473423	0.282069	0.222714	0.240964	52.5
0.159665	0.081702	0.089356	0.080456	0.406906	0.420078	0.814703	0.699359	0.43414	0.284977	0.245639	0.323781	54.8
0.091643	0.080407	0.112711	0.124649	0.366573	0.531601	0.673104	0.587079	0.43118	0.426615	0.196629	0.458919	60
0.030385	0.070315	0.115654	0.117881	0.418549	0.482183	0.769329	0.689946	0.537226	0.271079	0.218899	0.332962	48.1
0.10675	0.065411	0.078755	0.082418	0.39011	0.433543	0.775249	0.656201	0.398482	0.367609	0.242805	0.475406	59.9
0.224289	0.083204	0.077003	0.063049	0.421705	0.366408	0.884755	0.74522	0.412403	0.268734	0.274419	0.341602	55.7
0.385235	0.115436	0.105145	0.088367	0.388814	0.449664	0.770694	0.663758	0.436465	0.289933	0.227293	0.160179	54.9
0.064662	0.121504	0.189323	0.180451	0.461654	0.514887	0.751579	0.653835	0.514135	0.223308	0.203008	0.226316	54
0.053681	0.091854	0.138207	0.142468	0.427914	0.539707	0.735855	0.642808	0.499489	0.276926	0.21302	0.299932	54.2
0.092878	0.101618	0.144665	0.150665	0.44156	0.509653	0.723976	0.628098	0.466214	0.264545	0.20454	0.189799	52.7
0.056868	0.100251	0.147606	0.141543	0.475643	0.460694	0.870897	0.745871	0.504181	0.20437	0.253711	0.124922	55.6
0.104928	0.095747	0.136968	0.134814	0.459903	0.471332	0.849916	0.731872	0.526419	0.22344	0.248642	0.116264	52.6
0.061483	0.138862	0.215747	0.204165	0.470922	0.538689	0.725727	0.630853	0.5276	0.220429	0.197141	0.170034	51.3
0.145245	0.089925	0.116055	0.108051	0.419256	0.428908	0.791431	0.683145	0.455979	0.258004	0.237288	0.204331	52.9
0.047138	0.123232	0.198249	0.197576	0.463434	0.540606	0.719461	0.626936	0.513266	0.23771	0.196229	0.114074	49.7
0.045946	0.056757	0.082883	0.081381	0.425826	0.423423	0.857357	0.739039	0.471471	0.274474	0.25045	0.211712	57.5
0.046764	0.097746	0.156442	0.153188	0.441967	0.498373	0.744365	0.648548	0.472219	0.249006	0.204652	0.191274	57.8
0.378298	0.126347	0.107767	0.077666	0.338907	0.437755	0.704571	0.630621	0.422148	0.33036	0.200297	0.331475	58.4
0.1848	0.083811	0.084331	0.077564	0.394066	0.396668	0.804269	0.678813	0.386778	0.33316	0.242582	0.433108	59.5
0.089767	0.0625	0.068934	0.063113	0.375613	0.447304	0.815564	0.716605	0.446078	0.334865	0.242034	0.498162	56.5
0.038715	0.089173	0.151245	0.152536	0.449477	0.510001	0.769261	0.684992	0.520841	0.223255	0.208027	0.17912	52.2
0.230374	0.15187	0.190502	0.175793	0.424597	0.540315	0.689172	0.603402	0.503101	0.246677	0.185185	0.211235	50.4
0.188107	0.086772	0.098301	0.088592	0.379854	0.441748	0.76335	0.67233	0.456311	0.32767	0.221481	0.398665	58.1
0.074584	0.13658	0.204047	0.190871	0.469855	0.569261	0.784777	0.693489	0.538439	0.253338	0.223516	0.135463	52.1
0.058083	0.094332	0.150035	0.144857	0.435549	0.516585	0.752274	0.6655	0.493072	0.258083	0.205178	0.214976	50.7
0.172409	0.102986	0.139357	0.124553	0.439382	0.4695	0.789816	0.693721	0.478816	0.224987	0.220393	0.135784	51.6
0.043852	0.120755	0.194795	0.17892	0.464411	0.550163	0.785947	0.696942	0.562264	0.214704	0.215094	0.157059	49.3
0.068988	0.08221	0.132609	0.124624	0.431077	0.51224	0.791072	0.708077	0.52088	0.253305	0.221626	0.15434	48.7
0.238397	0.097162	0.103506	0.099165	0.355593	0.535559	0.687813	0.628381	0.506845	0.336227	0.201002	0.340234	52.3
0.070808	0.100326	0.154111	0.149402	0.446577	0.521007	0.768562	0.67874	0.54147	0.238863	0.212061	0.222564	51.9
0.173228	0.073116	0.075928	0.073116	0.380765	0.420135	0.80315	0.674353	0.377953	0.376828	0.247469	0.535996	63
0.184918	0.066282	0.073487	0.068684	0.364073	0.445245	0.78098	0.684918	0.431316	0.342459	0.23391	0.432277	60.6
0.218088	0.072351	0.082687	0.085271	0.334367	0.519897	0.687339	0.626873	0.459432	0.371576	0.198966	0.490439	53.4
0.318471	0.104593	0.098894	0.071405	0.378813	0.414348	0.814281	0.732484	0.490446	0.264164	0.234663	0.281596	54.3
0.033893	0.084389	0.133687	0.130092	0.463711	0.46645	0.852619	0.73622	0.504793	0.216707	0.244437	0.159706	54.4
0.332947	0.113492	0.09033	0.064273	0.397221	0.380428	0.855819	0.72264	0.40359	0.287782	0.261146	0.428489	60.4
0.044782	0.047981	0.065174	0.068772	0.411835	0.409436	0.858057	0.723311	0.404638	0.314674	0.266293	0.27429	56.2
0.229754	0.082803	0.080983	0.070974	0.38353	0.423567	0.807552	0.699272	0.431756	0.306642	0.246133	0.362147	55.2
0.081948	0.143816	0.213964	0.195841	0.481974	0.540126	0.786688	0.706369	0.561249	0.221005	0.225243	0.135667	48.2
0.06964	0.115885	0.177452	0.169107	0.446573	0.521822	0.739636	0.644137	0.491038	0.265289	0.205363	0.306471	53.9
0.051157	0.114834	0.178393	0.166945	0.458025	0.523015	0.780825	0.681135	0.538994	0.213928	0.214763	0.176246	51.9
0.160423	0.102162	0.154151	0.136656	0.429774	0.522363	0.769929	0.687902	0.523849	0.243605	0.213237	0.174451	49.4
0.37049	0.097132	0.082794	0.066605	0.340888	0.443571	0.751156	0.668825	0.439408	0.321462	0.225717	0.606383	58.8
0.165179	0.077009	0.080915	0.074777	0.369978	0.460379	0.768973	0.666853	0.431362	0.327009	0.232701	0.571987	56.6
0.06638	0.113729	0.184073	0.172972	0.452311	0.533303	0.782284	0.697893	0.555165	0.19744	0.210353	0.126303	45.5
0.049778	0.122008	0.195298	0.184071	0.454777	0.537174	0.747087	0.647744	0.512815	0.240203	0.206312	0.190002	55.2
0.036876	0.051338	0.078814	0.077007	0.381779	0.464931	0.817787	0.728489	0.46927	0.30188	0.237889	0.159074	53.8
0.060269	0.10809	0.175019	0.158096	0.45791	0.519598	0.795393	0.713069	0.594606	0.196091	0.208975	0.13615	44.6
0.138274	0.060288	0.066372	0.060841	0.393805	0.412058	0.862279	0.727323	0.398783	0.315265	0.264381	0.484513	59.6
0.09879	0.074885	0.098214	0.097926	0.414171	0.474078	0.813652	0.693836	0.443548	0.301267	0.247984	0.231567	57.6
0.090998	0.111458	0.162899	0.150624	0.426539	0.509743	0.765199	0.674396	0.514809	0.260912	0.2159	0.199922	52.7
0.174426	0.097772	0.147988	0.124875	0.436149	0.48304	0.822581	0.739275	0.56701	0.198703	0.21849	0.144995	48.6
0.052556	0.143021	0.222286	0.21008	0.460655	0.555141	0.742389	0.651206	0.548392	0.207639	0.200747	0.113297	50.4
0.04554	0.105442	0.15873	0.151738	0.457861	0.484127	0.800076	0.694255	0.500378	0.216742	0.227135	0.151738	55.1
0.237655	0.087608	0.08474	0.069767	0.38834	0.407455	0.825422	0.727939	0.472125	0.273017	0.241797	0.248487	55.6
0.237531	0.097823	0.119041	0.105263	0.394875	0.472031	0.766051	0.681731	0.48636	0.26426	0.217966	0.22458	52.9
0.230639	0.095534	0.096665	0.078575	0.393443	0.399661	0.801018	0.702657	0.491803	0.276993	0.240531	0.38779	51.2
0.042355	0.097628	0.148242	0.14443	0.439009	0.5072	0.798814	0.680008	0.477128	0.283566	0.229352	0.274672	55.1
0.033197	0.041369	0.055158	0.068948	0.341675	0.435138	0.737998	0.635853	0.386108	0.473953	0.228805	0.633299	59.5
0.031799	0.067572	0.10467	0.11262	0.393177	0.488904	0.762173	0.645247	0.437231	0.37264	0.228884	0.412719	56.1
0.131361	0.106042	0.152419	0.151166	0.380296	0.515417	0.648533	0.580597	0.468288	0.295061	0.179243	0.387566	56.1
