# Supplementary material for: In situ flexible wearable tomato growth sensor: monitoring of leaf physiological characteristics
Source: Front Plant Sci. 2025 Mar 21;16:1546373. doi: 10.3389/fpls.2025.1546373 (PMC11968727; doi:10.3389/fpls.2025.1546373)
Supplement: Supplementary file 1 [file DataSheet1.zip › 3.1 Raw spectral analysis/(a) LAR-SPAD.xlsx]

## Sheet: Train Results
Actual SPAD (Train)	Predicted SPAD (Train)
53	54.0752
54.3	54.5519
49.4	51.6551
56.4	57.5109
58	56.2911
52.9	54.884
54	54.6407
59.5	58.0022
58.2	55.4061
55.1	56.1746
54.5	53.7331
51.4	51.3761
50.9	55.1311
54.7	55.4213
53.7	54.2158
45.5	48.155
56.2	57.4905
55.6	54.8349
52.9	53.3568
59.9	57.1244
50.4	53.9008
55.2	54.8363
47.8	52.1539
59.5	56.7577
57.1	57.642
50.4	51.6016
54.1	54.0865
60.6	58.2763
52.6	50.2633
59.1	56.5557
52.1	53.8151
61.3	56.4819
60.7	57.739
51.9	55.5367
47.5	46.5532
48.6	49.8148
47.9	49.2829
52.2	51.35
50.7	53.1995
54.3	55.1748
55.9	57.9051
55.2	53.3262
46.7	46.4889
54.1	53.9013
59.5	58.138
55.4	57.0139
59.9	58.8178
55.7	57.8885
54.8	57.3224
56.1	55.4377
54.1	54.1707
51.4	53.5421
55.6	55.7984
62.6	58.5072
42.9	42.1865
65.8	58.9451
51.2	56.1539
47	47.8044
57.6	57.1393
55.1	54.9028
51.9	52.7658
48.7	50.0862
49.7	53.0365
46.9	50.887
51	53.6555
52.7	53.7094
57.8	54.4479
48.1	52.352
53.2	53.0878
51.6	53.3691
50.8	52.5109
52.7	54.8468
48.2	47.577
53.9	55.8058
53.9	53.6377
55.2	56.9072
55.2	54.8298
60.4	57.9475
57.8	55.8876
48.6	49.8702
50.3	50.558
59.1	57.0759
51.5	46.987
57.4	56.7226
56.5	57.1909
54.7	56.5537
56.8	55.0162
50.1	49.3657
56.5	54.2007
52.5	54.5828
49.3	50.3158
50.2	48.2625
54.7	52.0292
52.3	53.9734
53.6	52.163
59.5	58.7506
52.2	52.168
59.7	57.3745
59.6	57.7811
67.4	59.2368
51.9	51.2429
55	55.3635
55.6	49.4459
56.1	55.5036
55.9	57.5163
51.9	56.1023
54.2	54.0186
51.3	48.8784
53	56.4019
52.7	55.0301
52.9	54.4649
55.6	55.5167
56	57.0128
53.4	55.7587
49.3	48.9962
52.1	52.3484
51.2	52.8224
57.5	55.8615
55.4	55.4409
51.7	51.1508
60.3	56.9579
50.7	46.3053
50.4	48.9827
44.6	45.9181
48.1	44.7556
49.1	51.5704
58.1	56.7133
56.4	58.345
53.8	54.6572
57.6	56.6995
55.8	55.2514
55.8	57.2756
54	57.3705
55.3	55.9039
53.8	50.4525
56.1	57.1066
57.7	56.9863
54.9	54.623
55.8	54.654
59.9	58.4247

## Sheet: Test Results
Actual SPAD (Test)	Predicted SPAD (Test)
52.1	55.1939
49.6	53.4091
55.6	54.0365
52.9	56.2042
54.9	55.299
51.3	55.5986
55.6	55.9829
51.8	53.6123
57.8	57.833
49.6	51.2347
51.3	53.5307
52.5	49.7795
57.9	56.9659
52.1	54.2632
58.4	56.3154
58.2	57.6427
52.4	51.2287
49.1	53.9204
56.5	56.779
58.2	57.5955
57.9	57.2627
57.3	55.132
58.4	55.1165
47.1	45.969
59.4	54.6929
58.1	55.3129
56.8	58.057
54.9	55.7968
57.3	55.4497
58.8	56.8497
55.7	55.719
54.1	55.2438
41.8	44.8102
51.8	48.7179
65.3	58.4024
59	56.9971
54.1	56.7502
55.9	55.0096
50.4	53.1697
48.6	48.9632
57.1	56.3061
55.5	56.8243
49.6	50.499
55.7	55.843
54.5	55.6213
54.4	54.5059
60.6	56.6847
51.1	52.263
51.9	52.866
49.8	50.5359
55.3	53.2291
55.8	56.514
63	58.2158
52.4	45.2209
46.9	50.5644
60	56.7834
56.6	57.2159
57.6	56.2615
53.7	55.1507
52.1	46.4363
