# Supplementary material for: In situ flexible wearable tomato growth sensor: monitoring of leaf physiological characteristics
Source: Front Plant Sci. 2025 Mar 21;16:1546373. doi: 10.3389/fpls.2025.1546373 (PMC11968727; doi:10.3389/fpls.2025.1546373)
Supplement: Supplementary file 1 [file DataSheet1.zip › 3.1 Raw spectral analysis/(b) GBR-SPAD.xlsx]

## Sheet: Train Results
Actual SPAD (Train)	Predicted SPAD (Train)
53	52.7018
54.3	54.8952
49.4	49.9399
56.4	56.3654
58	57.3634
52.9	53.3245
54	52.8288
59.5	59.7175
58.2	57.652
55.1	55.1969
54.5	54.8231
51.4	51.3348
50.9	51.6944
54.7	53.8359
53.7	53.3363
45.5	46.1345
56.2	56.3501
55.6	56.1099
52.9	52.6771
59.9	58.7313
50.4	51.2899
55.2	54.8774
47.8	49.3772
59.5	57.7738
57.1	56.8899
50.4	50.7168
54.1	54.5541
60.6	60.7024
52.6	51.7714
59.1	58.9143
52.1	52.131
61.3	60.878
60.7	59.9002
51.9	53.0569
47.5	47.964
48.6	48.7195
47.9	48.5629
52.2	51.5369
50.7	52.0492
54.3	53.9531
55.9	56.1306
55.2	53.967
46.7	47.3529
54.1	53.1995
59.5	59.3639
55.4	56.2557
59.9	59.4401
55.7	56.6757
54.8	54.9841
56.1	56.0727
54.1	54.0668
51.4	52.3427
55.6	55.4012
62.6	62.109
42.9	44.0152
65.8	65.0224
51.2	52.5138
47	47.6315
57.6	57.471
55.1	54.1937
51.9	52.39
48.7	49.2384
49.7	50.4629
46.9	47.9998
51	50.8122
52.7	52.8375
57.8	56.9708
48.1	48.6977
53.2	53.1523
51.6	50.8069
50.8	50.7151
52.7	53.3664
48.2	48.5836
53.9	53.674
53.9	53.536
55.2	56.2859
55.2	54.8896
60.4	60.1994
57.8	57.3217
48.6	49.4526
50.3	50.4083
59.1	57.6583
51.5	51.2272
57.4	56.9462
56.5	56.7741
54.7	54.9179
56.8	56.2116
50.1	50.2941
56.5	56.2335
52.5	53.0294
49.3	50.2122
50.2	50.3396
54.7	53.9721
52.3	53.1091
53.6	52.2758
59.5	59.0896
52.2	51.3944
59.7	58.7436
59.6	59.4253
67.4	67.1847
51.9	51.4671
55	55.8971
55.6	54.6586
56.1	55.679
55.9	55.563
51.9	51.666
54.2	53.9844
51.3	51.3896
53	53.0385
52.7	52.3303
52.9	53.6131
55.6	54.8456
56	56.1495
53.4	54.0468
49.3	49.5221
52.1	51.4399
51.2	51.0294
57.5	56.4406
55.4	54.5875
51.7	52.2211
60.3	59.8526
50.7	50.8399
50.4	50.8134
44.6	45.9102
48.1	48.2001
49.1	49.8113
58.1	58.0997
56.4	56.4992
53.8	54.3966
57.6	57.4243
55.8	56.1429
55.8	56.2899
54	55.183
55.3	55.4674
53.8	52.6525
56.1	56.2343
57.7	57.4462
54.9	54.4912
55.8	55.7002
59.9	59.0955

## Sheet: Test Results
Actual SPAD (Test)	Predicted SPAD (Test)
52.1	53.8309
49.6	52.3449
55.6	48.6041
52.9	57.1624
54.9	55.2214
51.3	52.5674
55.6	55.7158
51.8	54.0867
57.8	58.783
49.6	50.2777
51.3	51.6919
52.5	50.4611
57.9	56.6914
52.1	55.1617
58.4	54.644
58.2	57.3226
52.4	52.3404
49.1	49.6513
56.5	58.753
58.2	55.4242
57.9	55.2937
57.3	53.2649
58.4	54.4535
47.1	48.3155
59.4	56.8297
58.1	56.841
56.8	57.7462
54.9	54.9031
57.3	53.1664
58.8	56.1283
55.7	55.0963
54.1	55.009
41.8	47.5404
51.8	48.0999
65.3	59.577
59	56.2898
54.1	58.2488
55.9	54.2581
50.4	50.7257
48.6	51.666
57.1	55.4229
55.5	58.2284
49.6	50.9249
55.7	55.3987
54.5	55.3282
54.4	53.3533
60.6	56.7265
51.1	51.6039
51.9	54.2116
49.8	48.4078
55.3	54.6432
55.8	56.6489
63	61.4109
52.4	51.9579
46.9	50.7534
60	57.0883
56.6	58.7487
57.6	56.7448
53.7	51.666
52.1	51.4971
