# Supplementary material for: In situ flexible wearable tomato growth sensor: monitoring of leaf physiological characteristics
Source: Front Plant Sci. 2025 Mar 21;16:1546373. doi: 10.3389/fpls.2025.1546373 (PMC11968727; doi:10.3389/fpls.2025.1546373)
Supplement: Supplementary file 1 [file DataSheet1.zip › 3.1 Raw spectral analysis/(d) RR-LWC.xlsx]

## Sheet: Train Results
Actual Humi (Train)	Predicted Humi (Train)
0.866	0.86301
0.865	0.865359
0.866	0.862556
0.855	0.856924
0.843	0.85246
0.849	0.854544
0.867	0.869169
0.876	0.863975
0.861	0.858171
0.856	0.854776
0.874	0.875759
0.874	0.890027
0.862	0.863262
0.86	0.860279
0.861	0.865841
0.866	0.869487
0.87	0.86851
0.863	0.861824
0.879	0.870526
0.84	0.850867
0.857	0.848432
0.871	0.864146
0.872	0.868446
0.874	0.875788
0.866	0.859263
0.861	0.85642
0.866	0.853911
0.851	0.854887
0.876	0.885449
0.854	0.854223
0.855	0.854317
0.845	0.851017
0.87	0.873986
0.865	0.863312
0.879	0.876009
0.874	0.870827
0.839	0.847962
0.867	0.862883
0.863	0.869249
0.866	0.858793
0.867	0.872446
0.867	0.863195
0.86	0.857126
0.865	0.865772
0.867	0.862676
0.87	0.870729
0.87	0.861199
0.886	0.88965
0.855	0.855132
0.864	0.861893
0.869	0.869545
0.878	0.872584
0.859	0.857764
0.873	0.86181
0.881	0.866342
0.868	0.862845
0.873	0.87231
0.87	0.881378
0.856	0.855471
0.863	0.86364
0.881	0.879002
0.859	0.858153
0.838	0.853284
0.859	0.864838
0.866	0.868925
0.859	0.855731
0.845	0.856505
0.861	0.866067
0.869	0.87463
0.857	0.854189
0.861	0.854221
0.874	0.86701
0.848	0.851053
0.856	0.853877
0.857	0.857802
0.867	0.864456
0.844	0.851377
0.828	0.851216
0.881	0.87184
0.885	0.874495
0.847	0.85316
0.871	0.866985
0.845	0.856505
0.883	0.874421
0.861	0.859595
0.863	0.86202
0.834	0.848299
0.859	0.85402
0.851	0.855538
0.854	0.858272
0.859	0.855779
0.865	0.864561
0.868	0.868598
0.874	0.873946
0.853	0.85244
0.871	0.878769
0.865	0.853738
0.872	0.874766
0.863	0.857613
0.867	0.869719
0.882	0.876455
0.855	0.856087
0.875	0.880242
0.846	0.853209
0.838	0.847403
0.873	0.872901
0.859	0.864174
0.867	0.873505
0.853	0.857498
0.866	0.866515
0.881	0.874538
0.879	0.875907
0.853	0.849371
0.857	0.854051
0.857	0.847668
0.87	0.874321
0.845	0.852838
0.864	0.855684
0.845	0.849778
0.867	0.865199
0.867	0.858808
0.868	0.869686
0.866	0.871714
0.867	0.860259
0.869	0.869758
0.858	0.859739
0.858	0.856526
0.869	0.860962
0.843	0.850792
0.856	0.857844
0.849	0.858682
0.859	0.858351
0.875	0.877538
0.872	0.861501
0.868	0.859241
0.847	0.852192
0.857	0.849713
0.879	0.871449
0.859	0.858382
0.866	0.860949

## Sheet: Test Results
Actual Humi (Test)	Predicted Humi (Test)
0.854	0.856581
0.859	0.859213
0.859	0.858162
0.879	0.868896
0.864	0.854412
0.87	0.866199
0.855	0.856016
0.875	0.870971
0.864	0.855956
0.884	0.876189
0.865	0.857926
0.87	0.87024
0.861	0.862843
0.869	0.878028
0.858	0.855139
0.844	0.854441
0.863	0.86772
0.859	0.859396
0.855	0.858665
0.86	0.855454
0.871	0.871895
0.859	0.863666
0.836	0.855353
0.853	0.85893
0.86	0.857484
0.866	0.873023
0.873	0.877333
0.851	0.855159
0.857	0.851763
0.859	0.856039
0.876	0.879171
0.887	0.868783
0.875	0.87066
0.869	0.859165
0.846	0.847062
0.857	0.856114
0.86	0.860899
0.86	0.860787
0.865	0.870665
0.864	0.858366
0.854	0.85316
0.864	0.865322
0.871	0.85758
0.86	0.875106
0.847	0.855889
0.869	0.872325
0.868	0.859246
0.874	0.879566
0.862	0.862859
0.874	0.871297
0.871	0.862072
0.813	0.852219
0.849	0.855591
0.849	0.848929
0.865	0.874233
0.878	0.866978
0.866	0.86652
0.869	0.859883
0.842	0.857351
0.883	0.878908
