# Supplementary material for: In situ flexible wearable tomato growth sensor: monitoring of leaf physiological characteristics
Source: Front Plant Sci. 2025 Mar 21;16:1546373. doi: 10.3389/fpls.2025.1546373 (PMC11968727; doi:10.3389/fpls.2025.1546373)
Supplement: Supplementary file 1 [file DataSheet1.zip › 3.1 Raw spectral analysis/(e) GBR-LWC.xlsx]

## Sheet: Train Results
Actual Humi (Train)	Predicted Humi (Train)
0.866	0.865758
0.865	0.866123
0.866	0.865039
0.855	0.85508
0.843	0.844316
0.849	0.848221
0.867	0.868362
0.876	0.875134
0.861	0.860643
0.856	0.854604
0.874	0.873569
0.874	0.873999
0.862	0.862024
0.86	0.86159
0.861	0.862494
0.866	0.86792
0.87	0.869569
0.863	0.86361
0.879	0.879198
0.84	0.841353
0.857	0.855285
0.871	0.870593
0.872	0.872296
0.874	0.874336
0.866	0.863497
0.861	0.861805
0.866	0.866431
0.851	0.854048
0.876	0.875999
0.854	0.855559
0.855	0.855978
0.845	0.845004
0.87	0.871742
0.865	0.865078
0.879	0.878477
0.874	0.872919
0.839	0.840281
0.867	0.866414
0.863	0.864854
0.866	0.865889
0.867	0.86833
0.867	0.865375
0.86	0.859564
0.865	0.866844
0.867	0.866394
0.87	0.869366
0.87	0.86952
0.886	0.884125
0.855	0.855167
0.864	0.863933
0.869	0.871216
0.878	0.876169
0.859	0.858182
0.873	0.870441
0.881	0.877229
0.868	0.867264
0.873	0.873141
0.87	0.87034
0.856	0.855155
0.863	0.865082
0.881	0.87801
0.859	0.859907
0.838	0.840726
0.859	0.860713
0.866	0.867785
0.859	0.857593
0.845	0.845871
0.861	0.862849
0.869	0.869926
0.857	0.8534
0.861	0.859946
0.874	0.871283
0.848	0.849728
0.856	0.855215
0.857	0.857372
0.867	0.866079
0.844	0.843815
0.828	0.831826
0.881	0.878747
0.885	0.882914
0.847	0.847598
0.871	0.871043
0.845	0.846175
0.883	0.88207
0.861	0.861094
0.863	0.864994
0.834	0.834314
0.859	0.856907
0.851	0.851048
0.854	0.854657
0.859	0.858849
0.865	0.865678
0.868	0.866966
0.874	0.874643
0.853	0.853771
0.871	0.871517
0.865	0.864405
0.872	0.871685
0.863	0.861342
0.867	0.868853
0.882	0.879107
0.855	0.854814
0.875	0.874535
0.846	0.845701
0.838	0.839314
0.873	0.873794
0.859	0.861272
0.867	0.869526
0.853	0.853259
0.866	0.866691
0.881	0.87991
0.879	0.879217
0.853	0.854565
0.857	0.855941
0.857	0.85501
0.87	0.869986
0.845	0.845628
0.864	0.862076
0.845	0.844713
0.867	0.866311
0.867	0.866287
0.868	0.868702
0.866	0.867623
0.867	0.866703
0.869	0.867748
0.858	0.858101
0.858	0.858015
0.869	0.86741
0.843	0.843711
0.856	0.857877
0.849	0.850154
0.859	0.858616
0.875	0.874878
0.872	0.871075
0.868	0.867167
0.847	0.845561
0.857	0.854643
0.879	0.878885
0.859	0.859787
0.866	0.865445

## Sheet: Test Results
Actual Humi (Test)	Predicted Humi (Test)
0.854	0.848044
0.859	0.860343
0.859	0.859957
0.879	0.867432
0.864	0.865751
0.87	0.866317
0.855	0.852159
0.875	0.87804
0.864	0.859599
0.884	0.878642
0.865	0.858914
0.87	0.869016
0.861	0.862205
0.869	0.872139
0.858	0.862552
0.844	0.857591
0.863	0.868087
0.859	0.86002
0.855	0.861722
0.86	0.852134
0.871	0.87223
0.859	0.865584
0.836	0.849338
0.853	0.854997
0.86	0.86382
0.866	0.870953
0.873	0.868574
0.851	0.854771
0.857	0.865265
0.859	0.854863
0.876	0.876936
0.887	0.866029
0.875	0.873169
0.869	0.862444
0.846	0.842174
0.857	0.856273
0.86	0.863648
0.86	0.863756
0.865	0.87506
0.864	0.857997
0.854	0.853243
0.864	0.878034
0.871	0.865532
0.86	0.873483
0.847	0.859268
0.869	0.87435
0.868	0.854661
0.874	0.873784
0.862	0.863026
0.874	0.877197
0.871	0.866024
0.813	0.847161
0.849	0.858884
0.849	0.836066
0.865	0.873424
0.878	0.86616
0.866	0.866854
0.869	0.864562
0.842	0.857453
0.883	0.873285
