# Supplementary material for: In situ flexible wearable tomato growth sensor: monitoring of leaf physiological characteristics
Source: Front Plant Sci. 2025 Mar 21;16:1546373. doi: 10.3389/fpls.2025.1546373 (PMC11968727; doi:10.3389/fpls.2025.1546373)
Supplement: Supplementary file 1 [file DataSheet1.zip › 3.1 Raw spectral analysis/spectrum_data_Humi.xlsx]

## Sheet: Sheet1
405nm	425nm	450nm	475nm	515nm	550nm	555nm	600nm	640nm	690nm	745nm	855nm	Humi
434	208	281	285	1120	1298	2114	1870	1158	924	657	785	0.853
148	158	229	229	968	1042	1918	1666	1058	780	614	907	0.856
637	366	469	403	1314	1385	2418	2170	1496	790	692	803	0.867
387	879	1235	1206	3162	3886	5245	4470	3596	1888	1498	1634	0.87
147	121	161	168	730	832	1470	1269	772	673	474	984	0.843
2214	3502	4943	4834	10691	11100	15937	14047	11347	4575	4826	3016	0.865
345	279	464	394	1810	1853	3638	3395	2589	1043	1055	807	0.867
680	448	533	501	2062	2181	4022	3466	2224	1420	1227	1317	0.865
3388	3331	4284	3944	8651	9743	13667	12066	10028	3717	3957	2500	0.875
547	1255	2020	1924	5131	5339	8640	7697	5634	2323	2515	1357	0.87
1066	924	1138	1092	3250	4166	5535	4796	3872	2032	1658	1470	0.871
1366	1276	1666	1515	3586	4313	5701	5030	4120	1876	1621	1299	0.864
444	273	328	304	1314	1333	2619	2293	1397	866	807	1008	0.864
163	203	289	283	1205	1276	2474	2085	1173	983	782	606	0.86
245	400	620	631	2059	2312	3688	3214	2187	1294	1105	928	0.865
1965	2131	2885	2828	7502	7918	12167	10790	8056	3462	3641	2254	0.869
600	340	407	365	1799	1692	3603	3148	2069	993	1169	851	0.863
691	309	286	238	1220	1215	2533	2181	1278	954	819	775	0.859
1798	2350	3413	3156	7028	7590	11143	10079	8224	2853	3270	1567	0.884
140	353	567	546	2179	2151	4255	3745	2607	1141	1336	639	0.887
1277	655	789	711	2429	2802	4591	4145	3005	1585	1403	1292	0.866
51	76	114	120	809	782	1762	1517	849	648	574	552	0.868
168	459	760	776	2352	2695	4232	3774	2725	1435	1243	836	0.865
281	708	1114	1094	3231	3459	5649	4926	3501	1707	1659	1455	0.867
280	367	544	517	1931	1853	3710	3203	2038	1073	1144	895	0.871
327	223	289	271	1363	1266	2806	2406	1397	882	889	775	0.86
709	253	215	159	1051	887	2288	1960	1062	732	746	871	0.857
109	260	417	418	1761	1722	3464	3053	2122	1002	1075	988	0.869
201	449	708	717	2286	2346	4133	3627	2528	1229	1251	1069	0.864
616	1538	2428	2268	5972	6786	10032	8938	7862	2517	2796	2016	0.87
366	247	349	356	1318	1530	2492	2161	1399	1107	766	965	0.859
314	203	253	237	1554	1426	3353	2885	1599	1053	1081	684	0.867
277	552	826	766	2852	2804	5453	4741	3170	1344	1643	833	0.868
682	307	358	307	1632	1528	3332	2972	1911	1062	1045	987	0.869
940	888	1429	1258	3799	3856	6843	6235	4685	1657	1922	1087	0.881
995	2559	4106	3949	9140	10079	14055	12544	10415	3571	3835	2335	0.874
2422	2195	3072	2731	6339	7142	10214	9103	7197	2926	2886	1540	0.883
349	493	785	774	2600	3008	4689	4137	2946	1931	1395	1844	0.847
561	650	939	876	2742	2976	4995	4315	2982	1667	1532	795	0.869
423	326	425	411	1773	1903	3676	3149	1873	1387	1177	1109	0.856
378	233	259	251	1182	1294	2429	2031	1153	1093	811	1199	0.845
161	401	703	728	2795	3145	5295	4672	2956	1916	1610	1282	0.876
1238	1628	2570	2345	5780	6644	9790	8772	6922	2647	2749	1511	0.875
876	2494	3909	3690	8520	9503	12864	11288	9160	3158	3473	2022	0.886
691	306	375	323	1447	1684	3003	2798	2148	1388	869	1797	0.857
236	205	306	323	1351	1747	2800	2547	1714	1244	862	1223	0.838
662	1459	2196	2112	4780	5853	7406	6469	5458	2844	2083	2789	0.866
290	677	1056	1073	2882	3445	4837	4308	3462	1825	1424	1874	0.849
222	360	570	579	1844	2168	3455	3124	2328	1291	1046	1052	0.869
176	135	173	188	1027	1028	2129	1832	1044	934	698	982	0.849
104	73	92	102	729	678	1591	1322	642	725	551	1071	0.844
494	272	339	334	1412	1534	2868	2509	1595	1208	917	1548	0.857
1467	652	701	624	2574	2854	5070	4519	3017	1766	1574	1834	0.864
487	365	589	576	2232	2652	4425	4028	2760	1759	1361	1335	0.859
650	768	1099	1063	2859	3231	4887	4332	3214	1651	1433	1714	0.858
671	376	479	489	1839	2269	3525	3150	2111	1660	1082	1874	0.857
412	201	225	242	1152	1324	2430	2102	1198	1354	813	1263	0.84
463	414	524	506	1582	1981	2992	2667	2022	1275	899	1572	0.853
477	1221	2025	1946	4987	5758	8297	7536	6365	2296	2320	2273	0.866
675	284	248	208	935	1097	2000	1780	1191	926	646	1093	0.828
315	196	258	235	1356	1242	2883	2514	1499	996	941	906	0.859
746	434	537	539	2867	2616	6035	5246	3324	1648	1961	1091	0.872
119	186	295	306	1799	1899	3894	3410	2066	1382	1228	1465	0.861
335	829	1423	1380	3495	4250	5964	5465	4681	1919	1670	2234	0.861
361	608	1131	1024	3587	3724	6904	6485	5072	1627	1928	1153	0.873
663	527	788	737	3049	3007	6237	5481	3904	1640	1913	1168	0.874
284	582	947	941	2783	2815	4908	4307	2853	1354	1401	1232	0.873
944	835	1180	1098	3598	4095	6526	5971	4624	1776	1846	1355	0.863
1402	741	1091	957	3643	3970	7142	6793	5010	1654	1960	1190	0.871
449	493	824	764	3088	3340	6026	5576	3974	1670	1684	1331	0.861
352	672	1069	991	3242	3329	6069	5383	3742	1390	1684	985	0.867
51	107	169	175	726	924	1525	1339	863	692	466	616	0.853
465	430	659	585	1593	1993	3187	2949	2154	979	887	868	0.871
830	1937	2910	2769	6487	7184	10139	8862	6797	2663	2744	2008	0.874
485	1301	2143	2053	5214	6243	8485	7431	5176	2728	2065	1744	0.866
406	183	222	171	745	923	1536	1466	1063	666	452	675	0.858
830	1764	2616	2331	4998	5984	7950	7091	6146	2185	2142	945	0.879
345	210	248	229	1432	1345	3047	2679	1567	923	922	1042	0.845
313	165	191	201	917	1048	1875	1636	959	910	571	794	0.855
458	194	197	172	1019	1056	2251	1959	1078	862	692	606	0.868
1255	1570	2380	2234	5724	6280	9310	8335	6424	2409	2519	1883	0.87
140	298	523	494	2205	2389	4462	3962	2392	1243	1288	832	0.865
1090	1434	2325	2115	5375	5857	9000	8146	6145	2287	2437	1288	0.876
247	303	501	520	1889	2257	3512	3221	2133	1229	994	1176	0.863
410	258	374	374	1533	1968	3085	2812	1778	1285	896	948	0.864
2319	3437	4883	4654	10061	11067	15072	13230	10267	4402	4265	2823	0.873
1100	1270	1857	1718	4283	4648	6857	6089	4870	1786	1892	1362	0.881
756	1793	2841	2721	6336	7099	9741	8617	7111	2817	2667	2012	0.882
477	847	1344	1274	3641	4251	6226	5609	4235	1830	1659	1517	0.861
666	293	388	375	1610	2027	3196	2902	1829	1337	923	1253	0.859
464	1300	1975	1936	4415	5138	6592	5735	4575	1978	1728	1984	0.872
1143	1933	2832	2678	6644	7042	10850	9794	8126	2826	3096	1935	0.883
559	446	676	667	2660	2973	5246	4686	2963	1615	1525	1005	0.881
310	213	288	286	1293	1481	2622	2318	1416	1009	811	666	0.86
1327	966	1336	1240	4081	4366	7778	6954	4877	1949	2270	1136	0.874
179	441	724	698	2290	2461	4220	3749	2512	1237	1192	1224	0.866
472	1131	1766	1710	4518	5182	7475	6700	5189	2089	2036	1623	0.87
284	281	446	411	1806	2085	3651	3389	2557	1229	1082	1478	0.851
238	416	676	664	2180	2761	3980	3564	2345	1594	1120	1555	0.854
714	1633	2529	2299	5506	6297	8583	7637	5986	2542	2260	1655	0.867
718	434	526	500	1568	1927	2854	2541	1772	1164	830	983	0.857
884	578	785	701	2218	2661	4123	3759	2728	1373	1220	1043	0.863
214	131	163	163	909	1014	1963	1714	1025	791	584	715	0.859
1045	2258	3475	3272	7238	8297	11080	9911	8054	3401	3083	2109	0.866
407	202	252	251	1139	1401	2356	2068	1226	1101	725	765	0.855
68	114	177	182	1051	1087	2222	1930	1100	860	676	867	0.845
113	201	357	371	1431	1726	2812	2496	1724	1012	806	988	0.859
792	501	599	560	1752	2120	3198	2783	2055	1226	962	1316	0.864
647	922	1352	1230	3550	3752	6329	5510	3868	1646	1766	958	0.875
1218	397	350	251	1249	1445	2590	2422	1672	964	766	887	0.86
1605	875	1177	1065	3279	3763	5962	5439	3988	1821	1740	1524	0.865
637	1464	2425	2274	5557	6037	8983	8020	6119	2489	2430	1444	0.873
513	1286	2034	1933	4812	5297	7768	6878	5249	2233	2141	1638	0.866
75	81	117	122	770	732	1634	1381	678	662	518	789	0.836
844	1972	2965	2835	6764	7671	10763	9623	7684	3107	2956	1929	0.867
548	185	160	130	865	799	1850	1627	881	687	592	610	0.861
480	299	391	366	1159	1464	2155	1950	1417	929	629	962	0.859
490	254	220	198	1014	1250	2187	1910	1086	1244	708	900	0.854
298	537	838	817	2579	2656	4547	3992	2723	1315	1309	717	0.879
376	977	1471	1402	3700	4186	6255	5481	4230	1829	1747	1001	0.879
1528	3342	4877	4755	9651	10985	14208	12563	10796	3954	3943	2704	0.869
407	220	251	258	787	1114	1443	1268	901	972	435	1364	0.838
539	217	225	217	798	1050	1618	1369	818	1009	510	1057	0.847
401	302	403	408	1149	1445	2057	1808	1300	899	610	956	0.851
257	319	458	466	1386	1578	2444	2098	1440	944	703	1203	0.859
560	524	785	786	2287	2680	3910	3448	2520	1407	1079	1490	0.854
759	388	481	454	2275	2394	4701	4074	2537	1600	1406	976	0.866
216	537	853	842	2400	2753	4218	3729	2743	1420	1198	1557	0.859
1441	548	550	513	2018	2446	3823	3351	2247	1528	1167	862	0.87
463	1179	1820	1769	4398	5050	6956	6021	4751	2136	1871	2051	0.871
1134	1816	2729	2620	6526	7354	10319	9197	7739	2622	2691	2227	0.869
754	1763	2684	2554	6480	7928	10504	9245	7822	3435	2916	2528	0.86
102	169	265	270	1505	1393	3124	2663	1517	973	955	716	0.868
1512	1171	1702	1591	4823	5314	8339	7336	5394	2315	2360	1604	0.881
336	864	1405	1376	3249	3868	5077	4489	3604	1903	1372	2285	0.857
665	360	388	345	1510	1624	2959	2592	1724	1203	897	1405	0.853
677	252	196	166	833	947	1771	1506	829	948	549	1225	0.849
433	233	273	247	1198	1292	2449	2175	1378	1047	711	1098	0.857
308	152	155	148	947	916	2037	1741	952	810	615	1199	0.845
1220	590	731	655	2305	2678	4385	3930	2672	1592	1257	1360	0.861
897	459	502	452	2286	2360	4577	3929	2439	1601	1380	1819	0.844
261	229	321	355	1044	1514	1917	1672	1228	1215	560	1307	0.843
191	442	727	741	2631	3031	4836	4337	3377	1704	1376	2093	0.855
408	250	301	315	1491	1657	2963	2508	1523	1405	928	1817	0.839
434	161	149	122	816	709	1712	1442	798	520	531	661	0.849
1722	516	470	395	1738	2010	3445	2967	1951	1296	1016	716	0.868
430	808	1259	1200	3070	3424	4998	4348	3419	1485	1350	1505	0.866
315	539	811	836	2511	3167	4318	3772	2931	1625	1250	1760	0.842
712	779	1109	1155	3385	3907	5550	4815	3574	2028	1568	1455	0.863
544	959	1412	1354	4550	4407	8331	7135	4823	1955	2427	1195	0.875
1120	1022	1462	1439	4909	5031	9072	7812	5619	2385	2654	1241	0.876
499	1127	1751	1657	3822	4372	5890	5120	4282	1789	1600	1380	0.867
617	382	493	459	1781	1822	3362	2902	1937	1096	1008	868	0.859
350	915	1472	1467	3441	4014	5342	4655	3811	1765	1457	847	0.885
153	189	276	271	1418	1410	2855	2461	1570	914	834	705	0.862
388	811	1298	1271	3667	4135	6176	5381	3918	2066	1698	1587	0.874
1018	340	290	209	912	1178	1896	1697	1136	889	539	892	0.86
355	161	162	149	757	762	1545	1304	743	640	466	832	0.851
293	204	225	206	1226	1460	2662	2339	1456	1093	790	1626	0.846
300	691	1172	1182	3483	3952	5961	5308	4036	1730	1612	1388	0.869
1300	857	1075	992	2396	3049	3889	3405	2839	1392	1045	1192	0.861
310	143	162	146	626	728	1258	1108	752	540	365	657	0.855
1268	2322	3469	3245	7988	9678	13342	11790	9154	4307	3800	2303	0.871
415	674	1072	1035	3112	3691	5375	4755	3523	1844	1466	1536	0.859
1351	807	1092	976	3443	3679	6189	5436	3752	1763	1727	1064	0.874
337	928	1497	1375	3569	4228	6040	5356	4321	1650	1653	1207	0.865
527	628	1013	952	3293	3913	6043	5409	3979	1935	1693	1179	0.878
714	291	310	297	1065	1604	2060	1882	1518	1007	602	1019	0.854
391	554	851	825	2466	2877	4244	3748	2990	1319	1171	1229	0.859
308	130	135	130	677	747	1428	1199	672	670	440	953	0.847
385	138	153	143	758	927	1626	1426	898	713	487	900	0.855
422	140	160	165	647	1006	1330	1213	889	719	385	949	0.856
950	312	295	213	1130	1236	2429	2185	1463	788	700	840	0.866
198	493	781	760	2709	2725	4981	4301	2949	1266	1428	933	0.866
575	196	156	111	686	657	1478	1248	697	497	451	740	0.855
112	120	163	172	1030	1024	2146	1809	1012	787	666	686	0.858
505	182	178	156	843	931	1775	1537	949	674	541	796	0.86
1257	2206	3282	3004	7393	8285	12067	10835	8609	3390	3455	2081	0.879
509	847	1297	1236	3264	3814	5406	4708	3589	1939	1501	2240	0.865
429	963	1496	1400	3841	4386	6548	5712	4520	1794	1801	1478	0.87
972	619	934	828	2604	3165	4665	4168	3174	1476	1292	1057	0.87
801	210	179	144	737	959	1624	1446	950	695	488	1311	0.845
296	138	145	134	663	825	1378	1195	773	586	417	1025	0.813
586	1004	1625	1527	3993	4708	6906	6161	4901	1743	1857	1115	0.874
235	576	922	869	2147	2536	3527	3058	2421	1134	974	897	0.867
102	142	218	213	1056	1286	2262	2015	1298	835	658	440	0.867
552	990	1603	1448	4194	4759	7285	6531	5446	1796	1914	1247	0.874
250	109	120	110	712	745	1559	1315	721	570	478	876	0.856
343	260	341	340	1438	1646	2825	2409	1540	1046	861	804	0.863
467	572	836	773	2189	2616	3927	3461	2642	1339	1108	1026	0.866
1049	588	890	751	2623	2905	4947	4446	3410	1195	1314	872	0.872
366	996	1548	1463	3208	3866	5170	4535	3819	1446	1398	789	0.879
241	558	840	803	2423	2562	4234	3674	2648	1147	1202	803	0.878
746	275	266	219	1219	1279	2591	2285	1482	857	759	780	0.867
862	355	432	382	1433	1713	2780	2474	1765	959	791	815	0.862
816	338	342	278	1392	1414	2834	2486	1740	980	851	1372	0.857
200	461	700	682	2073	2395	3772	3211	2253	1339	1083	1297	0.859
65	81	108	135	669	852	1445	1245	756	928	448	1240	0.834
96	204	316	340	1187	1476	2301	1948	1320	1125	691	1246	0.846
524	423	608	603	1517	2056	2587	2316	1868	1177	715	1546	0.848

## Sheet: Sheet2
Wavelength	405nm	425nm	450nm	475nm	515nm	550nm	555nm	600nm	640nm	690nm	745nm	855nm
1	830	1764	2616	2331	4998	5984	7950	7091	6146	2185	2142	945
2	1798	2350	3413	3156	7028	7590	11143	10079	8224	2853	3270	1567
3	2422	2195	3072	2731	6339	7142	10214	9103	7197	2926	2886	1540
4	1090	1434	2325	2115	5375	5857	9000	8146	6145	2287	2437	1288
5	366	996	1548	1463	3208	3866	5170	4535	3819	1446	1398	789
6	876	2494	3909	3690	8520	9503	12864	11288	9160	3158	3473	2022
7	350	915	1472	1467	3441	4014	5342	4655	3811	1765	1457	847
8	1120	1022	1462	1439	4909	5031	9072	7812	5619	2385	2654	1241
9	1238	1628	2570	2345	5780	6644	9790	8772	6922	2647	2749	1511
10	995	2559	4106	3949	9140	10079	14055	12544	10415	3571	3835	2335
11	547	1255	2020	1924	5131	5339	8640	7697	5634	2323	2515	1357
12	1327	966	1336	1240	4081	4366	7778	6954	4877	1949	2270	1136
13	544	959	1412	1354	4550	4407	8331	7135	4823	1955	2427	1195
14	586	1004	1625	1527	3993	4708	6906	6161	4901	1743	1857	1115
15	561	650	939	876	2742	2976	4995	4315	2982	1667	1532	795
16	637	1464	2425	2274	5557	6037	8983	8020	6119	2489	2430	1444
17	647	922	1352	1230	3550	3752	6329	5510	3868	1646	1766	958
18	376	977	1471	1402	3700	4186	6255	5481	4230	1829	1747	1001
19	940	888	1429	1258	3799	3856	6843	6235	4685	1657	1922	1087
20	298	537	838	817	2579	2656	4547	3992	2723	1315	1309	717
21	140	353	567	546	2179	2151	4255	3745	2607	1141	1336	639
22	277	552	826	766	2852	2804	5453	4741	3170	1344	1643	833
23	1402	741	1091	957	3643	3970	7142	6793	5010	1654	1960	1190
24	1268	2322	3469	3245	7988	9678	13342	11790	9154	4307	3800	2303
25	1257	2206	3282	3004	7393	8285	12067	10835	8609	3390	3455	2081
26	1351	807	1092	976	3443	3679	6189	5436	3752	1763	1727	1064
27	552	990	1603	1448	4194	4759	7285	6531	5446	1796	1914	1247
28	361	608	1131	1024	3587	3724	6904	6485	5072	1627	1928	1153
29	3388	3331	4284	3944	8651	9743	13667	12066	10028	3717	3957	2500
30	2319	3437	4883	4654	10061	11067	15072	13230	10267	4402	4265	2823
31	844	1972	2965	2835	6764	7671	10763	9623	7684	3107	2956	1929
32	352	672	1069	991	3242	3329	6069	5383	3742	1390	1684	985
33	1143	1933	2832	2678	6644	7042	10850	9794	8126	2826	3096	1935
34	1965	2131	2885	2828	7502	7918	12167	10790	8056	3462	3641	2254
35	2214	3502	4943	4834	10691	11100	15937	14047	11347	4575	4826	3016
36	714	1633	2529	2299	5506	6297	8583	7637	5986	2542	2260	1655
37	1045	2258	3475	3272	7238	8297	11080	9911	8054	3401	3083	2109
38	1528	3342	4877	4755	9651	10985	14208	12563	10796	3954	3943	2704
39	1049	588	890	751	2623	2905	4947	4446	3410	1195	1314	872
40	830	1937	2910	2769	6487	7184	10139	8862	6797	2663	2744	2008
41	1100	1270	1857	1718	4283	4648	6857	6089	4870	1786	1892	1362
42	241	558	840	803	2423	2562	4234	3674	2648	1147	1202	803
43	1512	1171	1702	1591	4823	5314	8339	7336	5394	2315	2360	1604
44	756	1793	2841	2721	6336	7099	9741	8617	7111	2817	2667	2012
45	1255	1570	2380	2234	5724	6280	9310	8335	6424	2409	2519	1883
46	527	628	1013	952	3293	3913	6043	5409	3979	1935	1693	1179
47	168	459	760	776	2352	2695	4232	3774	2725	1435	1243	836
48	616	1538	2428	2268	5972	6786	10032	8938	7862	2517	2796	2016
49	337	928	1497	1375	3569	4228	6040	5356	4321	1650	1653	1207
50	485	1301	2143	2053	5214	6243	8485	7431	5176	2728	2065	1744
51	102	142	218	213	1056	1286	2262	2015	1298	835	658	440
52	559	446	676	667	2660	2973	5246	4686	2963	1615	1525	1005
53	198	493	781	760	2709	2725	4981	4301	2949	1266	1428	933
54	1722	516	470	395	1738	2010	3445	2967	1951	1296	1016	716
55	746	434	537	539	2867	2616	6035	5246	3324	1648	1961	1091
56	1134	1816	2729	2620	6526	7354	10319	9197	7739	2622	2691	2227
57	1366	1276	1666	1515	3586	4313	5701	5030	4120	1876	1621	1299
58	1441	548	550	513	2018	2446	3823	3351	2247	1528	1167	862
59	944	835	1180	1098	3598	4095	6526	5971	4624	1776	1846	1355
60	140	298	523	494	2205	2389	4462	3962	2392	1243	1288	832
61	663	527	788	737	3049	3007	6237	5481	3904	1640	1913	1168
62	513	1286	2034	1933	4812	5297	7768	6878	5249	2233	2141	1638
63	472	1131	1766	1710	4518	5182	7475	6700	5189	2089	2036	1623
64	499	1127	1751	1657	3822	4372	5890	5120	4282	1789	1600	1380
65	972	619	934	828	2604	3165	4665	4168	3174	1476	1292	1057
66	429	963	1496	1400	3841	4386	6548	5712	4520	1794	1801	1478
67	345	279	464	394	1810	1853	3638	3395	2589	1043	1055	807
68	759	388	481	454	2275	2394	4701	4074	2537	1600	1406	976
69	449	493	824	764	3088	3340	6026	5576	3974	1670	1684	1331
70	300	691	1172	1182	3483	3952	5961	5308	4036	1730	1612	1388
71	314	203	253	237	1554	1426	3353	2885	1599	1053	1081	684
72	754	1763	2684	2554	6480	7928	10504	9245	7822	3435	2916	2528
73	477	847	1344	1274	3641	4251	6226	5609	4235	1830	1659	1517
74	712	779	1109	1155	3385	3907	5550	4815	3574	2028	1568	1455
75	235	576	922	869	2147	2536	3527	3058	2421	1134	974	897
76	388	811	1298	1271	3667	4135	6176	5381	3918	2066	1698	1587
77	161	401	703	728	2795	3145	5295	4672	2956	1916	1610	1282
78	1066	924	1138	1092	3250	4166	5535	4796	3872	2032	1658	1470
79	284	582	947	941	2783	2815	4908	4307	2853	1354	1401	1232
80	245	400	620	631	2059	2312	3688	3214	2187	1294	1105	928
81	310	213	288	286	1293	1481	2622	2318	1416	1009	811	666
82	884	578	785	701	2218	2661	4123	3759	2728	1373	1220	1043
83	467	572	836	773	2189	2616	3927	3461	2642	1339	1108	1026
84	280	367	544	517	1931	1853	3710	3203	2038	1073	1144	895
85	163	203	289	283	1205	1276	2474	2085	1173	983	782	606
86	600	340	407	365	1799	1692	3603	3148	2069	993	1169	851
87	281	708	1114	1094	3231	3459	5649	4926	3501	1707	1659	1455
88	477	1221	2025	1946	4987	5758	8297	7536	6365	2296	2320	2273
89	617	382	493	459	1781	1822	3362	2902	1937	1096	1008	868
90	201	449	708	717	2286	2346	4133	3627	2528	1229	1251	1069
91	102	169	265	270	1505	1393	3124	2663	1517	973	955	716
92	1605	875	1177	1065	3279	3763	5962	5439	3988	1821	1740	1524
93	464	1300	1975	1936	4415	5138	6592	5735	4575	1978	1728	1984
94	1300	857	1075	992	2396	3049	3889	3405	2839	1392	1045	1192
95	153	189	276	271	1418	1410	2855	2461	1570	914	834	705
96	1277	655	789	711	2429	2802	4591	4145	3005	1585	1403	1292
97	415	674	1072	1035	3112	3691	5375	4755	3523	1844	1466	1536
98	463	1179	1820	1769	4398	5050	6956	6021	4751	2136	1871	2051
99	465	430	659	585	1593	1993	3187	2949	2154	979	887	868
100	391	554	851	825	2466	2877	4244	3748	2990	1319	1171	1229
101	862	355	432	382	1433	1713	2780	2474	1765	959	791	815
102	430	808	1259	1200	3070	3424	4998	4348	3419	1485	1350	1505
103	458	194	197	172	1019	1056	2251	1959	1078	862	692	606
104	387	879	1235	1206	3162	3886	5245	4470	3596	1888	1498	1634
105	343	260	341	340	1438	1646	2825	2409	1540	1046	861	804
106	410	258	374	374	1533	1968	3085	2812	1778	1285	896	948
107	222	360	570	579	1844	2168	3455	3124	2328	1291	1046	1052
108	487	365	589	576	2232	2652	4425	4028	2760	1759	1361	1335
109	1220	590	731	655	2305	2678	4385	3930	2672	1592	1257	1360
110	179	441	724	698	2290	2461	4220	3749	2512	1237	1192	1224
111	327	223	289	271	1363	1266	2806	2406	1397	882	889	775
112	109	260	417	418	1761	1722	3464	3053	2122	1002	1075	988
113	682	307	358	307	1632	1528	3332	2972	1911	1062	1045	987
114	691	309	286	238	1220	1215	2533	2181	1278	954	819	775
115	746	275	266	219	1219	1279	2591	2285	1482	857	759	780
116	247	303	501	520	1889	2257	3512	3221	2133	1229	994	1176
117	423	326	425	411	1773	1903	3676	3149	1873	1387	1177	1109
118	637	366	469	403	1314	1385	2418	2170	1496	790	692	803
119	650	768	1099	1063	2859	3231	4887	4332	3214	1651	1433	1714
120	1218	397	350	251	1249	1445	2590	2422	1672	964	766	887
121	680	448	533	501	2062	2181	4022	3466	2224	1420	1227	1317
122	662	1459	2196	2112	4780	5853	7406	6469	5458	2844	2083	2789
123	718	434	526	500	1568	1927	2854	2541	1772	1164	830	983
124	407	202	252	251	1139	1401	2356	2068	1226	1101	725	765
125	335	829	1423	1380	3495	4250	5964	5465	4681	1919	1670	2234
126	51	76	114	120	809	782	1762	1517	849	648	574	552
127	112	120	163	172	1030	1024	2146	1809	1012	787	666	686
128	200	461	700	682	2073	2395	3772	3211	2253	1339	1083	1297
129	1467	652	701	624	2574	2854	5070	4519	3017	1766	1574	1834
130	315	196	258	235	1356	1242	2883	2514	1499	996	941	906
131	434	208	281	285	1120	1298	2114	1870	1158	924	657	785
132	548	185	160	130	865	799	1850	1627	881	687	592	610
133	290	677	1056	1073	2882	3445	4837	4308	3462	1825	1424	1874
134	950	312	295	213	1130	1236	2429	2185	1463	788	700	840
135	216	537	853	842	2400	2753	4218	3729	2743	1420	1198	1557
136	560	524	785	786	2287	2680	3910	3448	2520	1407	1079	1490
137	366	247	349	356	1318	1530	2492	2161	1399	1107	766	965
138	349	493	785	774	2600	3008	4689	4137	2946	1931	1395	1844
139	113	201	357	371	1431	1726	2812	2496	1724	1012	806	988
140	666	293	388	375	1610	2027	3196	2902	1829	1337	923	1253
141	315	539	811	836	2511	3167	4318	3772	2931	1625	1250	1760
142	345	210	248	229	1432	1345	3047	2679	1567	923	922	1042
143	214	131	163	163	909	1014	1963	1714	1025	791	584	715
144	792	501	599	560	1752	2120	3198	2783	2055	1226	962	1316
145	509	847	1297	1236	3264	3814	5406	4708	3589	1939	1501	2240
146	238	416	676	664	2180	2761	3980	3564	2345	1594	1120	1555
147	490	254	220	198	1014	1250	2187	1910	1086	1244	708	900
148	444	273	328	304	1314	1333	2619	2293	1397	866	807	1008
149	313	165	191	201	917	1048	1875	1636	959	910	571	794
150	336	864	1405	1376	3249	3868	5077	4489	3604	1903	1372	2285
151	51	107	169	175	726	924	1525	1339	863	692	466	616
152	406	183	222	171	745	923	1536	1466	1063	666	452	675
153	897	459	502	452	2286	2360	4577	3929	2439	1601	1380	1819
154	119	186	295	306	1799	1899	3894	3410	2066	1382	1228	1465
155	401	302	403	408	1149	1445	2057	1808	1300	899	610	956
156	480	299	391	366	1159	1464	2155	1950	1417	929	629	962
157	1018	340	290	209	912	1178	1896	1697	1136	889	539	892
158	284	281	446	411	1806	2085	3651	3389	2557	1229	1082	1478
159	191	442	727	741	2631	3031	4836	4337	3377	1704	1376	2093
160	709	253	215	159	1051	887	2288	1960	1062	732	746	871
161	236	205	306	323	1351	1747	2800	2547	1714	1244	862	1223
162	68	114	177	182	1051	1087	2222	1930	1100	860	676	867
163	714	291	310	297	1065	1604	2060	1882	1518	1007	602	1019
164	434	161	149	122	816	709	1712	1442	798	520	531	661
165	433	233	273	247	1198	1292	2449	2175	1378	1047	711	1098
166	505	182	178	156	843	931	1775	1537	949	674	541	796
167	665	360	388	345	1510	1624	2959	2592	1724	1203	897	1405
168	148	158	229	229	968	1042	1918	1666	1058	780	614	907
169	257	319	458	466	1386	1578	2444	2098	1440	944	703	1203
170	176	135	173	188	1027	1028	2129	1832	1044	934	698	982
171	671	376	479	489	1839	2269	3525	3150	2111	1660	1082	1874
172	412	201	225	242	1152	1324	2430	2102	1198	1354	813	1263
173	524	423	608	603	1517	2056	2587	2316	1868	1177	715	1546
174	816	338	342	278	1392	1414	2834	2486	1740	980	851	1372
175	463	414	524	506	1582	1981	2992	2667	2022	1275	899	1572
176	378	233	259	251	1182	1294	2429	2031	1153	1093	811	1199
177	310	143	162	146	626	728	1258	1108	752	540	365	657
178	675	284	248	208	935	1097	2000	1780	1191	926	646	1093
179	96	204	316	340	1187	1476	2301	1948	1320	1125	691	1246
180	575	196	156	111	686	657	1478	1248	697	497	451	740
181	494	272	339	334	1412	1534	2868	2509	1595	1208	917	1548
182	75	81	117	122	770	732	1634	1381	678	662	518	789
183	385	138	153	143	758	927	1626	1426	898	713	487	900
184	355	161	162	149	757	762	1545	1304	743	640	466	832
185	691	306	375	323	1447	1684	3003	2798	2148	1388	869	1797
186	261	229	321	355	1044	1514	1917	1672	1228	1215	560	1307
187	408	250	301	315	1491	1657	2963	2508	1523	1405	928	1817
188	539	217	225	217	798	1050	1618	1369	818	1009	510	1057
189	250	109	120	110	712	745	1559	1315	721	570	478	876
190	422	140	160	165	647	1006	1330	1213	889	719	385	949
191	293	204	225	206	1226	1460	2662	2339	1456	1093	790	1626
192	308	152	155	148	947	916	2037	1741	952	810	615	1199
193	147	121	161	168	730	832	1470	1269	772	673	474	984
194	677	252	196	166	833	947	1771	1506	829	948	549	1225
195	308	130	135	130	677	747	1428	1199	672	670	440	953
196	296	138	145	134	663	825	1378	1195	773	586	417	1025
197	104	73	92	102	729	678	1591	1322	642	725	551	1071
198	801	210	179	144	737	959	1624	1446	950	695	488	1311
199	407	220	251	258	787	1114	1443	1268	901	972	435	1364
200	65	81	108	135	669	852	1445	1245	756	928	448	1240
