# Supplementary material for: In situ flexible wearable tomato growth sensor: monitoring of leaf physiological characteristics
Source: Front Plant Sci. 2025 Mar 21;16:1546373. doi: 10.3389/fpls.2025.1546373 (PMC11968727; doi:10.3389/fpls.2025.1546373)
Supplement: Supplementary file 1 [file DataSheet1.zip › 3.2 Spectral Data Denoising Analysis - Raw Spectrum/1 Noise reduction/1MSC.xlsx]

## Sheet: Sheet1
Wavelength	1	2	3	4	5	6	7	8	9	10	11	12	13	14	15	16	17	18	19	20	21	22	23	24	25	26	27	28	29	30	31	32	33	34	35	36	37	38	39	40	41	42	43	44	45	46	47	48	49
405nm	797.802	635.505	962.31	1887.52	517.617	6171.5	1175.74	1411.84	5758.92	2868.68	2183.74	2408.23	914.131	750.265	1211.48	4544.58	1203.84	949.271	4308.58	1243.75	1851.62	495.593	1361.38	1841.06	1151.44	877.676	857.873	1034.96	1314.14	3463.12	897.89	981.564	1623.73	1169.38	2371.57	5024.88	4184.1	1623.66	1684.33	1193.82	855.437	1617.93	3554.89	4586.77	1215.09	955.869	2882.32	1743.31	1165.88
425nm	665.186	571.944	818.581	1860.17	457.035	6095.86	1037.13	1226.3	5411.25	2806.93	1977.83	2231.71	786.924	683.897	1134.79	4249.52	1025.73	774.284	4163.87	1169.3	1545.45	443.421	1303.03	1781.79	1063.05	763.811	670.967	962.398	1251.17	3407.02	781.142	849.03	1538.41	965.362	2155.24	5039.97	3858.34	1500.47	1561.94	1052.16	736.709	1504.64	3377.78	4665.55	1002.36	845.314	2867.02	1684.15	1086.11
450nm	578.903	496.468	749.747	1782.52	386.25	6160.25	928.548	1058.23	5353.56	2793.04	1803.62	2179.4	675.336	598.11	1051.5	4073.96	873.39	633.989	4238.74	1060.37	1372.99	362.931	1233.41	1705.66	967.213	650.767	535.585	854.029	1170.4	3373.41	689.351	698.435	1415.09	811.916	2098.76	5192.57	3874.25	1381.07	1467.18	905.974	612.285	1364.21	3404.99	4831.99	848.183	723.801	2877.58	1611.78	999.814
475nm	599.589	513.206	733.616	1801.98	403.921	6180.77	921.876	1074.76	5246.89	2792.4	1821.79	2134.43	684.818	614.391	1084.12	4119.27	881.131	631.256	4159.18	1080.52	1369.7	381.573	1271.21	1732.48	979.911	664.215	527.053	881.89	1203.93	3350.87	714.225	718.14	1421.32	814.281	2053.36	5180.4	3750.33	1412.76	1468.07	928.925	630.309	1418.35	3342.35	4777.93	851.243	758.628	2877.35	1655.24	1031.31
515nm	1183.93	1020.65	1392.32	3407.57	756.587	11724	1922.22	2191.27	9331.22	5607.56	3471.81	3853.89	1391.13	1286.45	2226.03	8179.14	1925.2	1279.36	7634.17	2358.9	2552.76	860.399	2539.66	3507.9	2086.72	1458.98	1097.55	1892.44	2476.96	6468.11	1394.52	1665.06	3100.48	1727.95	4103.65	10029.8	6846.36	2773.24	2960.29	1874.02	1233.87	3013.35	6244.75	9387.27	1461.83	1396.85	5147.3	3088.01	1957.36
550nm	1480.14	1156.28	1535.77	4605.46	921.513	12829.1	2040.14	2430.76	11286.4	6146.21	4944.8	5066.95	1456.42	1431.41	2683.54	9124.23	1826	1300.33	8763.09	2403.3	3168.58	844.737	3141.33	3980.74	2044.94	1360.23	875.15	1897.21	2657.96	7920.3	1747.49	1527.28	3147.9	1618.74	4334.64	11857.2	8287.54	3464.99	3414.01	2116.39	1425.83	3640.17	7756.53	11269.4	1822.55	2009.67	6924.24	4026.73	2495.09
555nm	3566.71	3275.28	4058.39	8700.1	2474.16	26164.5	6289.9	6898.32	22314.2	14691.9	9150.03	9277.45	4501.17	4328	6297.95	20373	6276.94	4359.55	18414.2	7459.75	7694.41	3118.36	7225.28	9629.7	6462.02	4926.58	3974.32	6033.54	7098.01	16830.7	4211.49	5965.09	9553.21	5767.23	11692.5	23350.2	16827.5	7885.18	8557.87	6378.52	4147.16	9160.58	16412	21376.8	4963.24	4743.4	11974.3	7989.7	5845.32
600nm	2785.88	2498.36	3230.96	6459.07	1870.65	20327.7	5263.7	5208.57	17373.3	11583.9	6947.01	7216.49	3470.05	3178.45	4824.85	15964.9	4828.11	3288.62	14816.1	5792.97	6174.74	2355.43	5704.67	7382.81	4894.53	3700.35	2979.65	4693.01	5488.57	13270.9	3204.06	4503.38	7303.37	4554.98	9493.23	18453.1	13272.4	6137.33	6481.97	4781.8	3007.88	7134.65	13038.5	16512.9	4154.64	3843.62	9184.15	6296.18	4699.53
640nm	1277.53	1186.92	1712.77	4204.71	835.312	13300.1	3168.72	2509.92	11804.9	6639.11	4541.25	4815.48	1560.49	1283.53	2514.21	9400.7	2406.2	1400.77	9791.31	3110.08	3497.3	950.005	3211.63	4073.45	2336.64	1564.48	1140.37	2514.64	2951.75	9617.9	1560.5	1795.73	3723.02	2205.66	5620.66	12466.1	8434.55	3396.11	3447.38	2082.63	1218.91	3380.45	8240.52	10846.1	2535.19	1974.09	6383.44	4084.78	2756.3
690nm	925.304	790.123	888.191	2070.32	665.203	5599.5	1189.2	1506.23	4700.11	2791.02	2219.56	2183.84	939.551	975.231	1383.46	4144.07	1138.17	983.801	3653.59	1310.19	1745.6	650.212	1555.08	1942.34	1205.67	947.499	792.934	1125.82	1393.34	3185.17	1100.54	1109.88	1602.96	1157.81	2074.24	4555.78	3568.37	1981.44	1809.51	1415.01	1070.23	1991.76	3237.68	4095.43	1392.91	1233.51	3127.06	1973.95	1363.22
745nm	757.056	686.317	834.818	1840.04	539.052	5845.65	1209.3	1391.92	4935.76	2952.23	1999.82	2049.45	908.657	847.821	1271.95	4315.44	1261.61	901.23	3985.2	1447.66	1644.61	603.74	1444.31	1932.26	1261.82	957.53	806.988	1182.48	1421.31	3418.41	884.959	1132.41	1813.71	1155.31	2277.12	4806.71	3598.24	1647.79	1736.61	1285	890.46	1805.31	3352.66	4374.46	1066.06	991.734	2671.48	1733.86	1214.92
855nm	857.759	857.461	943.382	2036.34	813.903	5343.95	1146.09	1498.56	4591.76	2549.76	2037.09	2053.8	1045.78	786.412	1248.37	3890.48	1140.68	910.797	3420.66	1148.02	1681.69	604.213	1320.9	1935.7	1184.3	927.565	891.418	1180.51	1396.54	3271.54	1027.66	957.122	1481	1168.64	2002.01	4438.94	3207.73	1963.84	1452.55	1292.55	1110.92	1718.38	2973.99	4004.11	1596	1217.99	3240.79	2072.03	1281.87
[truncated: 151 more columns]
