# Supplementary material for: In situ flexible wearable tomato growth sensor: monitoring of leaf physiological characteristics
Source: Front Plant Sci. 2025 Mar 21;16:1546373. doi: 10.3389/fpls.2025.1546373 (PMC11968727; doi:10.3389/fpls.2025.1546373)
Supplement: Supplementary file 1 [file DataSheet1.zip › 3.2 Spectral Data Denoising Analysis - Raw Spectrum/1 Noise reduction/2SNV.xlsx]

## Sheet: Sheet1
Wavelength	1	2	3	4	5	6	7	8	9	10	11	12	13	14	15	16	17	18	19	20	21	22	23	24	25	26	27	28	29	30	31	32	33	34	35	36	37	38	39	40	41	42	43	44	45	46	47	48	49
405nm	-0.371468	-0.968171	0.0520654	-0.469528	-0.970257	3.34227	-0.557155	0.141779	5.79168	-0.135708	0.947119	1.57303	-0.350604	-0.936875	-0.765793	2.82277	-0.0251304	0.16473	2.47434	-0.984862	1.38734	-1.17055	-0.926443	-0.690683	-0.69277	-0.59471	0.202284	-1.04954	-0.857593	0.0082516	-0.513342	-0.621833	-0.699029	0.145952	0.684236	0.798987	3.77624	-0.54881	-0.106499	-0.394418	-0.488305	-0.941048	1.30598	0.550708	0.16473	-0.78457	0.104225	-0.671906	-0.813779
425nm	-0.725018	-0.799361	-0.490093	0.272669	-0.854375	4.17272	-0.61945	-0.36817	3.91846	0.83173	0.339578	0.862954	-0.628372	-0.732452	-0.43954	2.13422	-0.528752	-0.574844	2.45985	-0.509422	-0.060389	-0.921284	-0.351815	0.0184148	-0.488606	-0.702715	-0.658109	-0.647701	-0.366683	1.25251	-0.66703	-0.732452	-0.213536	-0.577818	0.286051	2.7706	2.22938	-0.301261	-0.0678234	-0.549568	-0.687846	-0.438053	1.38633	2.67396	-0.579305	-0.729478	1.13505	-0.027678	-0.499014
450nm	-0.723116	-0.774529	-0.537239	0.220111	-0.841761	3.88624	-0.542183	-0.473962	3.23468	0.996247	0.124206	0.646244	-0.676647	-0.715206	-0.387944	1.85148	-0.598539	-0.718172	2.37352	-0.440346	-0.220853	-0.88823	-0.249525	0.100477	-0.463086	-0.715206	-0.788371	-0.588652	-0.300938	1.39964	-0.655884	-0.7508	-0.18427	-0.646986	0.41192	3.05869	2.03637	-0.224807	-0.0725464	-0.580742	-0.744868	-0.305881	1.54004	2.86392	-0.630178	-0.698398	1.17026	0.0431324	-0.43738
475nm	-0.702827	-0.761282	-0.579655	0.258541	-0.824955	4.04556	-0.58905	-0.47736	3.11655	1.00801	0.139545	0.581085	-0.682994	-0.704915	-0.341662	1.95164	-0.619321	-0.751887	2.29401	-0.430387	-0.258155	-0.875059	-0.190306	0.141632	-0.460658	-0.717441	-0.83435	-0.563998	-0.251892	1.36709	-0.628715	-0.752931	-0.200744	-0.679863	0.312821	3.12177	1.85038	-0.192394	-0.085923	-0.571304	-0.738317	-0.24041	1.44747	2.85142	-0.663162	-0.663162	1.20425	0.119712	-0.395941
515nm	-0.809601	-0.883779	-0.714925	0.18693	-0.999927	3.86121	-0.472869	-0.349889	2.86566	1.14784	0.229876	0.393849	-0.714925	-0.768119	-0.351353	2.30492	-0.478237	-0.760799	2.0736	-0.292791	-0.170786	-0.961374	-0.208364	0.220603	-0.413819	-0.691013	-0.843274	-0.496782	-0.240573	1.55826	-0.712973	-0.597801	0.0356448	-0.559736	0.497797	3.1043	1.73736	-0.0873355	-0.0180371	-0.490926	-0.779344	0.00782779	1.46456	2.80173	-0.650019	-0.696869	0.976542	0.0502853	-0.456276
550nm	-0.793568	-0.905269	-0.755607	0.335662	-0.996899	3.48337	-0.551403	-0.408286	2.89127	0.969654	0.457836	0.521977	-0.778296	-0.803167	-0.351126	2.09496	-0.621652	-0.829783	1.95184	-0.421376	-0.137323	-1.01872	-0.18401	0.149348	-0.551403	-0.80753	-0.972901	-0.608562	-0.336291	1.60103	-0.692338	-0.737717	-0.13645	-0.693211	0.322572	3.03787	1.75636	-0.0474381	-0.0614008	-0.529586	-0.795313	0.0123395	1.53907	2.78655	-0.625143	-0.597654	1.19393	0.143239	-0.413958
555nm	-0.894194	-0.957747	-0.795621	0.121036	-1.10301	3.58793	-0.400035	-0.275523	2.85188	1.22187	0.215069	0.268895	-0.730447	-0.777463	-0.383822	2.3655	-0.411384	-0.758332	2.03347	-0.199972	-0.0910238	-1.00833	-0.20743	0.252034	-0.376689	-0.669812	-0.837774	-0.456455	-0.239531	1.67323	-0.771627	-0.492447	0.188481	-0.499256	0.63919	2.97769	1.73224	-0.0592472	0.0399737	-0.387713	-0.792055	0.137249	1.59476	2.59151	-0.605934	-0.671757	0.821743	-0.011258	-0.459373
600nm	-0.887592	-0.961811	-0.778446	0.0583404	-1.10625	3.54264	-0.332766	-0.306935	2.82192	1.23239	0.176946	0.26208	-0.733696	-0.80937	-0.398618	2.35768	-0.42263	-0.774444	2.09901	-0.205429	-0.0599012	-1.01602	-0.194878	0.224242	-0.40262	-0.692584	-0.854848	-0.457193	-0.24836	1.68389	-0.78172	-0.518314	0.156936	-0.486662	0.700483	2.99582	1.74392	-0.0628117	0.00194826	-0.422266	-0.829017	0.131832	1.62349	2.53887	-0.549967	-0.641286	0.785617	-0.000598484	-0.431361
640nm	-0.872009	-0.91509	-0.726398	0.17829	-1.0383	3.51745	-0.255529	-0.412772	2.94922	1.05627	0.297192	0.404031	-0.769047	-0.865547	-0.428712	2.09967	-0.479547	-0.820313	2.17205	-0.247775	-0.0763147	-1.00513	-0.19694	0.137364	-0.492902	-0.769047	-0.913366	-0.456714	-0.281808	2.0161	-0.768186	-0.682025	-0.00523211	-0.547614	0.647436	3.11594	1.72961	-0.101732	-0.0862232	-0.563985	-0.874163	-0.0974241	1.61114	2.57528	-0.445514	-0.632482	0.980447	0.120563	-0.367969
690nm	-0.803473	-0.988952	-0.976072	0.438208	-1.12677	3.8992	-0.650195	-0.1646	2.79405	0.99851	0.623687	0.422751	-0.87818	-0.727478	-0.326894	2.4656	-0.714598	-0.764832	1.68118	-0.523966	0.0479284	-1.15898	-0.145279	0.205071	-0.611554	-0.857571	-1.05078	-0.703005	-0.410618	1.24839	-0.56776	-0.637315	-0.262492	-0.625722	0.140668	2.606	1.7752	0.493594	0.153549	-0.207106	-0.585793	0.474273	1.41584	2.07403	-0.205818	-0.391297	1.66958	0.357061	-0.330759
745nm	-0.873654	-0.924223	-0.832492	0.115393	-1.08887	4.02924	-0.405591	-0.203313	3.00727	1.31142	0.303558	0.260045	-0.697248	-0.726649	-0.34679	2.63564	-0.271523	-0.683136	2.19933	-0.0751252	0.00366923	-0.971265	-0.184497	0.304734	-0.300924	-0.600813	-0.768986	-0.382071	-0.175088	1.64189	-0.745466	-0.375014	0.285918	-0.417352	0.614032	2.86379	1.74773	-0.00573906	0.155378	-0.262115	-0.692544	0.247109	1.58661	2.43806	-0.624334	-0.632566	0.803374	0.028366	-0.416176
855nm	-0.980901	-0.736057	-0.944776	0.722972	-0.581524	3.49653	-0.936749	0.0867791	2.46096	0.167056	0.393837	0.0506546	-0.533358	-1.34014	-0.693912	1.96726	-0.848444	-1.00097	0.588508	-1.27391	0.0366062	-1.44851	-0.878548	0.363734	-0.76014	-1.00097	-0.808306	-0.573497	-0.410936	1.48961	-0.619656	-1.1836	-0.884569	-0.575504	-0.374812	2.12982	0.534322	1.14442	-0.960832	-0.33066	-0.150037	0.016537	0.476121	1.50166	1.0501	-0.101871	3.04096	1.20463	-0.445054
[truncated: 151 more columns]
