# Supplementary material for: In situ flexible wearable tomato growth sensor: monitoring of leaf physiological characteristics
Source: Front Plant Sci. 2025 Mar 21;16:1546373. doi: 10.3389/fpls.2025.1546373 (PMC11968727; doi:10.3389/fpls.2025.1546373)
Supplement: Supplementary file 1 [file DataSheet1.zip › 3.2 Spectral Data Denoising Analysis - Raw Spectrum/1 Noise reduction/3WD.xlsx]

## Sheet: Sheet1
波段	处理后光谱_1	处理后光谱_2	处理后光谱_3	处理后光谱_4	处理后光谱_5	处理后光谱_6	处理后光谱_7	处理后光谱_8	处理后光谱_9	处理后光谱_10	处理后光谱_11	处理后光谱_12	处理后光谱_13	处理后光谱_14	处理后光谱_15	处理后光谱_16	处理后光谱_17	处理后光谱_18	处理后光谱_19	处理后光谱_20	处理后光谱_21	处理后光谱_22	处理后光谱_23	处理后光谱_24	处理后光谱_25	处理后光谱_26	处理后光谱_27	处理后光谱_28	处理后光谱_29	处理后光谱_30	处理后光谱_31	处理后光谱_32	处理后光谱_33	处理后光谱_34	处理后光谱_35	处理后光谱_36	处理后光谱_37	处理后光谱_38	处理后光谱_39	处理后光谱_40	处理后光谱_41	处理后光谱_42	处理后光谱_43	处理后光谱_44	处理后光谱_45	处理后光谱_46	处理后光谱_47	处理后光谱_48	处理后光谱_49
405nm	302	191	471.188	926.75	149.25	3669.94	370.5	540.5	3736.75	1333.7	1055	1455.75	337.25	234.5	435.197	2452.25	428	455.624	2500.15	401.5	865.442	77.1284	510.064	666.166	411.561	277.5	397.697	246.876	437.697	1531.98	329.5	251.75	605.25	429.021	1118.16	2566.14	2605	600.25	756.5	396.25	280.25	458.694	1926.24	2478.33	423.75	267.5	1514.96	740.082	412.084
425nm	302	191	466.312	926.75	149.25	3669.94	370.5	540.5	3736.75	1333.7	1055	1455.75	337.25	234.5	435.197	2452.25	428	349.384	2500.15	401.5	850.558	77.1284	510.064	666.166	411.561	277.5	306.411	246.876	437.697	1531.98	329.5	251.75	605.25	397.979	1118.16	2566.14	2605	600.25	756.5	396.25	280.25	458.694	1926.24	2478.33	423.75	267.5	1514.96	740.082	412.084
450nm	302	191	468.75	926.75	149.25	4076.56	370.5	540.5	3736.75	1539.3	1055	1455.75	337.25	234.5	512.803	2452.25	428	359.496	2858.35	401.5	858	103.372	571.436	932.334	442.439	277.5	315.946	355.124	599.803	1893.02	329.5	251.75	605.25	413.5	1139.34	3238.36	2605	600.25	756.5	396.25	280.25	537.806	1964.26	3006.17	423.75	267.5	1699.54	807.918	453.416
475nm	302	191	468.75	926.75	149.25	4076.56	370.5	540.5	3736.75	1539.3	1055	1455.75	337.25	234.5	512.803	2452.25	428	359.496	2858.35	401.5	858	103.372	571.436	932.334	442.439	277.5	315.946	355.124	599.803	1893.02	329.5	251.75	605.25	413.5	1139.34	3238.36	2605	600.25	756.5	396.25	280.25	537.806	1964.26	3006.17	423.75	267.5	1699.54	807.918	453.416
515nm	1165.14	969.61	1310.53	3391.99	759.18	10559.2	1797.52	2083.4	8920.28	5055.77	3492.95	3841.7	1283.12	1213.69	2138.82	7515.35	1682.75	1177.12	7132.48	2086.51	2526.59	789.855	2442.08	3273.89	1855.52	1290.83	915.589	1715.66	2269.32	6190.54	1379.38	1433.01	2720.85	1529.63	3742.93	9282.63	6532.72	2710.96	2759.78	1813.36	1210.1	2896.4	6007.69	8682.89	1497.98	1482.34	5128.26	3057.22	1955.85
550nm	1165.14	969.61	1310.53	3391.99	759.18	10559.2	1797.52	2083.4	8920.28	5055.77	3721.78	3841.7	1283.12	1213.69	2138.82	7515.35	1682.75	1177.12	7132.48	2086.51	2526.59	789.855	2442.08	3273.89	1855.52	1290.83	915.589	1715.66	2269.32	6190.54	1379.38	1433.01	2720.85	1529.63	3742.93	9282.63	6532.72	2710.96	2759.78	1813.36	1210.1	2896.4	6007.69	8682.89	1497.98	1482.34	5128.26	3057.22	1955.85
555nm	1736.38	1590.9	2066.85	4088.1	1268.32	13031.8	3323.94	3669.82	11253.7	7123.86	4604.87	4737.2	2245.74	2226.17	3256.55	10367.9	3023.05	2159.74	9582.18	3542.54	3849.79	1709.82	3528.45	4991.79	3372.87	2587.26	1812.7	3225.2	3701.55	8386.58	2079.61	2826.23	4472.5	2866.43	6061.37	11394.3	8447.45	3870.75	4077.91	3448.23	2171.13	4614.71	8090.2	10160.7	2506.94	2285	5840.35	3953.06	2997.18
600nm	1736.38	1580.56	2066.85	4088.1	1216.32	13031.8	3312.97	3374.01	11253.7	7123.86	4553.05	4737.2	2195.5	2020.26	3101.3	10320.1	2996.51	2083.5	9582.18	3542.54	3849.79	1503.37	3528.45	4754.33	3114.94	2348.87	1812.7	2990.62	3514.3	8386.58	2053.28	2747.41	4472.5	2850.39	6030.84	11394.3	8447.45	3870.75	4075.45	3089.51	1963.64	4494.31	8090.2	10160.7	2506.94	2285	5840.35	3953.06	2997.18
640nm	860.247	797.505	1202.32	2601.25	688.5	8812.67	2332.95	1936.86	7942.78	4283.39	3113.66	3307.67	1092.68	970.941	1835.24	6589.23	1596.17	973.684	6893.85	2015.55	2335.01	806.461	2111.46	2965.18	1763.13	1218.66	761.571	1927.3	2176.24	6441.86	1069.12	1169.52	2362.58	1531.42	4047.74	7951.84	5631.25	2244.93	2234.3	1687.3	1016.37	2401.36	5382.42	6683.75	1639.17	1211.72	4039.5	2661.13	1950.06
690nm	860.247	761.165	762.442	1794.66	688.5	4337.19	1018.97	1393.06	3521.33	2196.26	1960.84	1799.77	837.444	964.04	1260.99	3324.36	948.631	925.444	2728.18	1085.5	1522.13	644.008	1377.43	1656.72	1047.21	865.266	761.571	983.73	1195.99	2383.74	1069.12	1012.7	1268.23	1026.38	1597.2	3339.87	2779.08	1865.21	1596.84	1369.57	1016.37	1863.95	2502.53	2925.64	1340.25	1196.87	2710.89	1749.85	1255.54
745nm	752.012	753.665	775.058	1659.34	508	4158.81	963.015	1298.94	3424.17	2062.74	1635.16	1536.23	936.056	712.96	1049.51	3114.07	1054.37	825.556	2792.15	1123.52	1410.37	566.992	1097.07	1607.28	1045.29	848.734	761.571	1049.77	1193.01	2539.26	897.05	926.712	1352.94	1051.62	1693.07	3316.13	2359.92	1685.29	1263.39	1160.43	917.628	1498.05	2274.47	2979.86	1147.29	1089.63	2569.11	1724.15	1084.46
855nm	752.012	805.005	775.058	1659.34	869.001	4158.81	947.039	1298.94	3424.17	2062.74	1635.16	1536.23	936.056	712.96	1049.51	3056.2	1054.37	825.556	2294.49	962.476	1410.37	566.992	1097.07	1607.28	1045.29	848.734	761.571	1049.77	1193.01	2539.26	897.05	918.889	1274.59	1051.62	1435.53	3316.13	2359.92	1685.29	1203.93	1160.43	1115.12	1498.05	2274.47	2979.86	1614.21	1089.63	2569.11	1724.15	1084.46
[truncated: 151 more columns]
