# Supplementary material for: In situ flexible wearable tomato growth sensor: monitoring of leaf physiological characteristics
Source: Front Plant Sci. 2025 Mar 21;16:1546373. doi: 10.3389/fpls.2025.1546373 (PMC11968727; doi:10.3389/fpls.2025.1546373)
Supplement: Supplementary file 1 [file DataSheet1.zip › 3.2 Spectral Data Denoising Analysis - Raw Spectrum/1 Noise reduction/4SMT.xlsx]

## Sheet: Sheet1
Wavelength	1	2	3	4	5	6	7	8	9	10	11	12	13	14	15	16	17	18	19	20	21	22	23	24	25	26	27	28	29	30	31	32	33	34	35	36	37	38	39	40	41	42	43	44	45	46	47	48	49
405nm	415.886	134.543	612.871	349.586	137.186	2082.3	312.9	649.371	3264.53	474.4	1022	1311.94	423.743	146.457	217.857	1865.84	571.129	670.443	1694	109.643	1234.49	40.1429	137.429	238.314	252.3	306.314	688.971	85.2857	171.414	531.257	346.486	290.771	236.814	653.343	872.443	870.157	2315.01	311.986	520.529	397.314	361.171	123.029	1144.49	760.086	664.257	217.271	600.086	254.171	197.286
425nm	280.457	211.829	462.514	1028.66	160.257	4028.8	407.4	570.514	3824.89	1545.4	1100	1492.23	354.029	269.171	508.571	2527.63	455.486	391.229	2766	474.429	825.057	119.429	581.286	878.743	477.8	305.743	333.114	354.857	567.343	1876.97	325.057	295.914	712.743	421.629	1158.23	3058.37	2622.94	641.057	811.886	428.743	300.314	552.886	2002.06	2957.66	412.971	279.914	1706.66	820.314	458.857
450nm	172.314	148.257	324.229	1010.51	102.114	4152.8	271.4	349.229	3543.17	1584.4	874	1341.66	206.457	189.743	457.143	2290.06	233.771	162.657	2789	384.857	533.914	48.8571	576.571	857.886	377.8	164.886	94.8286	274.714	530.486	1919.54	231.914	113.629	584.886	186.057	1023.66	3356.94	2430.09	562.914	696.171	270.886	158.029	475.171	2008.91	3213.51	214.543	193.629	1824.51	841.029	421.714
475nm	489.686	418.771	656.971	1684.89	305.4	6456.57	788.286	907.714	5229.89	2821.09	1598.57	2057.49	572.971	522.914	992.543	4073.51	759.457	501.314	4260.69	992.057	1152.34	301.2	1173.54	1663.91	909.4	570.4	413.571	779.886	1135.2	3268.11	592.143	595.029	1345.43	674.114	1996.86	5376.31	3752.8	1236.43	1376.74	762.171	485.086	1248.97	3292.83	5025.34	611	557.686	2790.86	1518.03	892.2
515nm	881.457	721.914	1003.8	2726.23	557.629	8866.14	1297.94	1530.66	7355.94	4068.66	2809.34	3108.49	946.886	882.971	1639.86	6038	1235.34	849.114	5850.29	1569.74	1923.11	541.4	1904.57	2550.69	1385.86	923.714	654.571	1256.4	1745.57	4936.91	1043.29	1015.89	2071.06	1105.54	2889.57	7692.37	5325.17	2090.34	2143.89	1303.03	873.429	2171.34	4829.94	7223.91	1101.4	1099.69	4229.54	2443.74	1492.49
550nm	1554.54	1333.17	1731.71	4283.37	1035.23	12902.7	2443.14	2805.26	11011.9	6490.06	4530.8	4718	1773.31	1678.17	2763.8	9422.29	2372.83	1669.54	8782.2	2882.91	3351.6	1121	3176.37	4208.66	2515.23	1814.83	1394	2330.31	2967.94	7822.63	1833.69	2107.43	3737.34	2163.06	4879.34	11434.4	8129.94	3539.17	3653.23	2487.4	1670.97	3838.43	7612.49	10663.6	2076.14	2025.74	6285.43	3858.57	2552.43
555nm	1917.71	1686.4	2152.46	4833.23	1305.6	14473.7	3189.29	3522.29	12514.6	7743.34	5150.66	5311.86	2282.91	2150.17	3322	10990.3	3077.91	2180.54	10162.9	3677.97	4145.97	1501.94	3838.31	5041.63	3195.29	2385.31	1906.31	2986.83	3642.71	9078	2243	2836.4	4719.29	2857.57	6056.31	12907	9370.57	4251.86	4435.29	3205.09	2119.66	4759.03	8951.89	11861.1	2687.14	2569.51	6944.34	4463.8	3134.94
600nm	1839.66	1673.37	2209.51	4707.43	1256.06	14833.8	3535.74	3516.31	12830.9	7975.74	5023.49	5279.86	2302.17	2069.49	3266.29	11199	3243.57	2180.06	10640.5	3889.51	4241.6	1509.46	3864.34	5086.97	3275.69	2425.54	1961.8	3164.6	3739.03	9679	2157.66	2886.63	4903.69	3019.14	6508.34	13312.5	9527.97	4203.77	4432.86	3150.03	2010	4664.37	9194.14	11948.6	2861.77	2528.4	6807.14	4486.11	3203.63
640nm	1282.89	1135.49	1474.91	3348.54	874.171	10116.4	2376.86	2305.51	8771.43	5215.8	3605.17	3741.31	1467.97	1342.54	2197.03	7444.34	2015.69	1408.29	7192.94	2462.23	2910.37	954.429	2640.23	3348.26	2039.89	1489.14	1178.74	2031.91	2431.31	6646.57	1520.71	1746.77	3017.77	1936.11	4230.11	9050.43	6497.06	2989.89	2939.91	2048.97	1353.4	3102.66	6202.43	8001.74	2146.63	1818.4	5030.71	3247.63	2258.66
690nm	843.514	731.571	879.057	2140.34	560.971	6304.63	1395.8	1462.94	5351.74	3146.2	2345.89	2337.06	893.343	917.086	1402.17	4573.89	1249.71	928.971	4328.31	1530.31	1815.14	625.286	1662.31	2051.31	1260.89	939.514	732.771	1236.43	1490.09	3937.8	1012.03	1124.4	1825.2	1189.97	2442.49	5344.86	3965.97	1913.6	1919.34	1354.43	927.4	1985.77	3720.06	4724.34	1314.71	1164.29	3173.31	2031.74	1425.91
745nm	710.657	646.286	632.629	1329.77	548.686	3672.91	819.8	1198.37	2867.17	1966.2	1448.74	1313.63	788.771	825.943	1032.89	2899.74	997.857	835.686	2286.46	1076.46	1249.57	589.143	1091.46	1429.46	1018.74	850.657	745.486	918.714	1076.94	1848.8	829.314	1033.4	1322.2	959.686	1398.34	2652.43	2192.69	1406.6	1363.77	1198.71	921.4	1563.49	2033.63	2428.77	917.857	915.143	1863.46	1286.17	956.057
855nm	771.586	898.929	817.843	1676.06	965.329	3304.27	865.8	1324.16	2772.46	1494.2	1522.31	1375.84	1012.56	595.014	946.029	2439.31	893.786	770.829	1812.89	703.886	1330.36	548.214	873.886	1512.39	926.314	784.586	871.129	1027.07	1112.51	2252.8	949.171	695.9	913.2	1008.33	1217.91	2630.64	1713.33	1841.1	837.057	1103.57	1171.4	1293.63	1689.84	2283.06	1784.79	1209.71	2843.89	1908.46	1074.49
[truncated: 151 more columns]
