# Supplementary material for: In situ flexible wearable tomato growth sensor: monitoring of leaf physiological characteristics
Source: Front Plant Sci. 2025 Mar 21;16:1546373. doi: 10.3389/fpls.2025.1546373 (PMC11968727; doi:10.3389/fpls.2025.1546373)
Supplement: Supplementary file 1 [file DataSheet1.zip › 3.2 Spectral Data Denoising Analysis - Raw Spectrum/1 Noise reduction/5NORM.xlsx]

## Sheet: Sheet1
Wavelength	1	2	3	4	5	6	7	8	9	10	11	12	13	14	15	16	17	18	19	20	21	22	23	24	25	26	27	28	29	30	31	32	33	34	35	36	37	38	39	40	41	42	43	44	45	46	47	48	49
405nm	0.118573	0	0.132066	0	0.0192735	0	0.0196487	0.0649133	0.07952	0	0.0307959	0.020339	0.07289	0	0	0	0.0796813	0.197386	0.0241228	0	0.158028	0	0	0	0	0.0402633	0.258337	0	0	0	0.0530067	0.0352381	0	0.123967	0.00873216	0	0.101683	0	0	0.0289552	0.0660291	0	0	0	0.142751	0.0119461	0	0	0
425nm	0	0.00564972	0	0.101276	0	0.093857	0	0	0.0744157	0.087483	0	0	0	0.0173085	0.0450189	0.0162713	0	0.0309368	0.0817669	0.0517618	0	0.0146113	0.0716043	0.0795455	0.0253644	0	0.0441522	0.0450075	0.0630722	0.0979184	0	0	0.0531298	0	0	0.119755	0.075513	0.0331797	0.0200722	0	0	0.0467472	0.0456034	0.134968	0	0	0.118179	0.0851111	0.0426848
450nm	0.0383001	0.0457627	0.0501949	0.174557	0.0296516	0.198863	0.0550759	0.0237829	0.159756	0.182009	0.0464108	0.0881356	0.0234442	0.0545219	0.108917	0.0901784	0.0205333	0.020915	0.192774	0.103767	0.0340447	0.0368206	0.145669	0.155179	0.0769679	0.0255517	0.0263034	0.0918033	0.128942	0.192438	0.0454343	0.015873	0.106066	0.0168595	0.090848	0.238208	0.17662	0.100461	0.0852503	0.0295522	0.0118397	0.105571	0.155753	0.253003	0.025584	0.038921	0.227461	0.168463	0.10764
475nm	0.0403987	0.0457627	0.0180312	0.168588	0.0348406	0.19092	0.0342364	0.0148293	0.12931	0.170147	0.0364346	0.0540113	0.013214	0.0519256	0.112112	0.0845913	0.00766166	0	0.165936	0.0986634	0.0142276	0.0403273	0.149606	0.151453	0.0690962	0.018583	0	0.0921013	0.131231	0.175446	0.0485523	0.0107937	0.0944745	0	0.0621327	0.226187	0.137307	0.0979263	0.0710419	0.0253731	0.00819672	0.11044	0.129443	0.234735	0.0063033	0.0454721	0.215006	0.172201	0.110424
515nm	0.478489	0.463277	0.461988	0.571223	0.451446	0.617722	0.45579	0.451595	0.550819	0.566415	0.504446	0.522034	0.443734	0.450887	0.526866	0.542737	0.447135	0.427887	0.57028	0.495504	0.450711	0.443016	0.537402	0.549553	0.481341	0.441347	0.418976	0.492399	0.530264	0.568819	0.47706	0.428889	0.497488	0.438017	0.488833	0.62366	0.553263	0.518664	0.491881	0.43194	0.432149	0.51305	0.531104	0.637638	0.423063	0.441618	0.610617	0.570046	0.501701
550nm	0.571878	0.505085	0.496589	0.720255	0.527057	0.647526	0.468592	0.484891	0.648608	0.592117	0.703101	0.686328	0.451833	0.48161	0.600349	0.583513	0.414343	0.425708	0.628968	0.4887	0.545478	0.427236	0.621801	0.592027	0.458601	0.403794	0.341945	0.480775	0.545524	0.655268	0.571492	0.388254	0.488215	0.403636	0.498405	0.695559	0.645838	0.612673	0.544655	0.470746	0.483151	0.581223	0.632133	0.719636	0.510938	0.59422	0.769721	0.693864	0.601918
555nm	1	1	1	1	1	1	1	1	1	1	1	1	1	1	1	1	1	1	1	1	1	1	1	1	1	1	1	1	1	1	1	1	1	1	1	1	1	1	1	1	1	1	1	1	1	1	1	1	1
600nm	0.871983	0.857627	0.879142	0.840469	0.851001	0.862275	0.927657	0.844432	0.856631	0.88348	0.839731	0.848362	0.86104	0.831675	0.862329	0.865026	0.860558	0.846623	0.888889	0.876063	0.886687	0.856809	0.887303	0.865313	0.852187	0.845141	0.845937	0.877496	0.871312	0.883815	0.852561	0.851429	0.862442	0.880992	0.897901	0.884303	0.871916	0.872811	0.84664	0.842687	0.818761	0.878652	0.880964	0.868535	0.92399	0.902505	0.861062	0.88366	0.897618
640nm	0.498426	0.514124	0.550682	0.66056	0.48258	0.665525	0.687705	0.496922	0.674129	0.628568	0.639341	0.642712	0.479113	0.43704	0.564043	0.59704	0.52988	0.453159	0.695175	0.599514	0.597053	0.466394	0.629183	0.599851	0.512536	0.45451	0.424143	0.6	0.591811	0.769541	0.51314	0.443175	0.558926	0.530248	0.637615	0.721286	0.652179	0.598387	0.546008	0.461791	0.418944	0.54441	0.66464	0.691024	0.682981	0.581503	0.711151	0.697603	0.651407
690nm	0.375656	0.357062	0.206628	0.308975	0.409192	0.172047	0.227449	0.271964	0.108982	0.219449	0.240295	0.135593	0.252771	0.354825	0.304676	0.146736	0.200123	0.311983	0.134294	0.243256	0.23628	0.348919	0.311762	0.265648	0.231195	0.25513	0.26914	0.26617	0.261445	0.20189	0.383073	0.269841	0.206144	0.249587	0.129135	0.197243	0.159788	0.364516	0.249436	0.316716	0.391621	0.341839	0.164757	0.190357	0.401187	0.400385	0.323547	0.337585	0.330653
745nm	0.235572	0.263277	0.158869	0.228695	0.261675	0.190337	0.231021	0.217963	0.130474	0.243173	0.159185	0.0779661	0.227621	0.267849	0.249782	0.164282	0.254061	0.253159	0.17784	0.290644	0.190041	0.305669	0.264518	0.256706	0.251895	0.25784	0.275716	0.287928	0.26704	0.231521	0.23118	0.27873	0.26391	0.243967	0.173636	0.217458	0.155176	0.241014	0.21899	0.25403	0.263206	0.282236	0.176684	0.216633	0.20875	0.253179	0.210706	0.249395	0.254872
855nm	0.302728	0.428814	0.212963	0.25669	0.639733	0.058442	0.15719	0.243145	0	0.100086	0.118412	0.00519774	0.313299	0.191692	0.198374	0.0283278	0.156604	0.233987	0	0.121264	0.161839	0.292811	0.16437	0.218703	0.1793	0.213705	0.334429	0.261997	0.220753	0.148683	0.319822	0.152698	0.107419	0.224793	0.0334173	0.102603	0	0.34447	0.052774	0.233731	0.439891	0.218348	0.0319224	0.0955956	0.552836	0.392293	0.315391	0.348362	0.256727
[truncated: 151 more columns]
