# Supplementary material for: In situ flexible wearable tomato growth sensor: monitoring of leaf physiological characteristics
Source: Front Plant Sci. 2025 Mar 21;16:1546373. doi: 10.3389/fpls.2025.1546373 (PMC11968727; doi:10.3389/fpls.2025.1546373)
Supplement: Supplementary file 1 [file DataSheet1.zip › 3.2 Spectral Data Denoising Analysis - Raw Spectrum/1 Noise reduction/6CR.xlsx]

## Sheet: Sheet1
Wavelength	0	1	2	3	4	5	6	7	8	9	10	11	12	13	14	15	16	17	18	19	20	21	22	23	24	25	26	27	28	29	30	31	32	33	34	35	36	37	38	39	40	41	42	43	44	45	46	47	48
405nm	-112.41	-211.269	-132.487	-1246.6	-94.5641	-4109.85	-480.859	-322.359	-2516.68	-2153.04	-801.577	-980.462	-167.705	-350.436	-711.974	-2327.33	-265.782	26.1667	-2641.28	-816.308	-186.231	-209.654	-953.051	-1253.55	-591.782	-259.577	153.321	-579.282	-832.577	-2567.46	-236	-323.436	-1060.83	-108.333	-1175	-4143.38	-1830.59	-773.769	-892.603	-370.372	-104.564	-1004.13	-2209.65	-3976.03	35.141	-305.397	-1919.71	-1066.12	-623.115
425nm	-407.76	-283.175	-459.686	-898.281	-194.84	-3051.33	-664.46	-676.369	-2701.25	-1626.58	-1073.7	-1149.42	-424.244	-391.66	-666.055	-2374.83	-626.488	-424.333	-2228.67	-727.297	-916.189	-256.262	-783.3	-983.663	-612.261	-452.29	-367.298	-551.488	-707.927	-1881.33	-443.364	-540.387	-925.333	-583.924	-1366.68	-2820.63	-2159.65	-803.675	-918.554	-590.274	-348.386	-941.135	-1989.72	-2550.95	-485.597	-458.537	-1321.65	-843.958	-604.776
450nm	-404.11	-294.08	-412.886	-685.959	-229.117	-1839.81	-597.062	-713.38	-1875.83	-1043.12	-989.822	-838.385	-454.782	-386.883	-555.135	-1834.33	-660.195	-515.833	-1305.06	-637.287	-890.147	-289.871	-603.548	-734.775	-542.74	-475.003	-469.917	-517.695	-572.276	-1227.2	-429.727	-596.338	-790.833	-633.515	-965.364	-1514.88	-1384.71	-685.58	-744.505	-614.176	-421.207	-816.142	-1217.78	-1328.86	-552.334	-479.677	-783.6	-629.801	-514.437
475nm	-469.459	-375.986	-535.085	-858.638	-296.393	-2178.29	-784.663	-867.39	-2343.4	-1320.65	-1165.94	-1068.35	-564.321	-474.107	-653.216	-2104.83	-802.901	-632.333	-1701.45	-782.276	-1076.1	-355.479	-708.796	-911.887	-677.219	-581.717	-590.536	-639.901	-686.626	-1623.07	-511.091	-718.289	-990.333	-785.106	-1276.05	-1913.13	-1827.77	-870.486	-922.456	-751.078	-528.029	-968.149	-1612.84	-1740.78	-740.072	-584.817	-1066.55	-777.643	-625.098
515nm	296.191	281.108	319.716	953.684	191.331	3449.22	513.735	571.599	2236.03	1704.81	861.934	923.692	360.141	366.669	665.704	2355.67	530.393	281.167	2031.17	726.734	533.937	261.913	745.956	1068	629.302	421.57	236.845	579.893	759.024	1845.06	362.545	492.76	956.167	439.303	1125.27	3036.62	1678.17	781.608	828.593	488.02	304.149	921.844	1652.09	2896.3	248.19	321.043	1402.5	866.514	520.241
550nm	404.841	273.203	334.516	1534.01	219.055	3628.74	439.134	568.589	3200.45	1731.27	1647.81	1571.73	293.603	356.445	809.624	2558.17	322.686	207.667	2453.78	574.745	798.979	163.304	967.707	1138.89	443.823	235.857	8.22611	417.686	695.675	2423.19	486.182	258.809	768.667	234.712	1042.59	3734.37	2379.11	1015.7	947.642	495.118	317.328	1094.84	2346.03	3686.38	349.452	594.903	2276.56	1264.67	724.58
555nm	1151.49	1067.3	1311.32	2749.33	782.779	8236.26	2106.53	2287.58	6996.88	4850.73	2886.69	2880.77	1494.06	1473.22	2076.54	6593.67	2132.98	1457.17	5867.39	2554.76	2480.02	1071.7	2383.46	3171.78	2193.34	1687.14	1344.61	2036.48	2359.33	5433.31	1359.82	2079.86	3278.17	1938.12	3889.91	7469.13	5349.05	2522.8	2851.69	2145.22	1353.51	3067.83	5321.97	6854.46	1532.71	1525.76	3630.61	2491.83	1891.92
600nm	838.142	733.392	1007.12	1830.65	507.502	6116.78	1745.93	1609.57	5268.31	3726.19	2017.57	2130.81	1082.53	1003	1493.46	5003.17	1577.27	1036.67	4664	1920.77	1926.06	755.087	1804.21	2291.67	1578.86	1198.43	951.988	1502.27	1729.98	4103.44	940.455	1505.91	2426.67	1477.53	3142.23	5716.88	4135.99	1796.89	2056.74	1495.31	856.684	2267.82	4133.91	5085.54	1191.98	1150.62	2494.66	1797.99	1441.26
640nm	56.7925	43.486	276.918	812.971	-63.7739	3187.29	822.33	245.557	3102.73	1481.65	963.444	1141.85	100.987	9.77389	357.382	2055.67	397.568	65.1667	2669.61	658.776	678.105	15.479	633.963	709.554	306.386	100.717	-10.6305	448.068	507.626	2791.57	90.0909	113.956	716.167	315.939	1452.55	3346.63	2127.93	431.986	608.789	96.4114	-120.138	374.816	2113.84	2764.62	406.239	195.484	1284.71	787.143	525.598
690nm	-246.557	-316.42	-485.281	-1038.71	-237.05	-3814.19	-841.272	-680.453	-3335.84	-2010.88	-1006.68	-1181.12	-515.551	-261.45	-644.698	-2751.83	-779.139	-327.333	-2840.78	-931.213	-849.853	-257.129	-777.286	-1241.56	-766.093	-502.997	-405.249	-795.139	-914.724	-2789.3	-290.273	-537.995	-1249.33	-633.652	-1715.14	-3738.62	-2245.12	-756.92	-821.162	-512.491	-278.959	-842.191	-2331.22	-3430.3	-489.499	-396.656	-1528.23	-1014.7	-631.063
745nm	-582.907	-564.325	-639.48	-1572.39	-510.326	-3792.67	-946.873	-995.464	-3223.41	-2000.42	-1510.8	-1515.08	-660.09	-543.674	-942.779	-2786.33	-703.845	-530.833	-2563.16	-860.203	-1139.81	-402.738	-1090.53	-1446.67	-802.572	-584.71	-455.868	-845.345	-1016.07	-2746.17	-719.636	-615.946	-1089.83	-751.242	-1589.82	-3715.87	-2387.18	-1466.83	-1071.11	-845.393	-659.781	-1325.2	-2399.28	-3308.22	-1144.24	-900.796	-2488.18	-1580.54	-995.724
855nm	-524.256	-353.231	-584.679	-1580.06	-74.6026	-5832.15	-1312.47	-1027.47	-4807.99	-3339.96	-1828.92	-1916.04	-544.628	-800.897	-1228.86	-4386.83	-1122.55	-643.333	-4405.55	-1681.19	-1358.77	-496.346	-1618.78	-1807.78	-1159.05	-787.423	-395.487	-1055.55	-1321.42	-3762.04	-609	-1118.9	-2039.33	-909.833	-2564.5	-5457.12	-3835.24	-1191.73	-1923.06	-1036.29	-370.603	-1830.21	-3807.35	-4952.14	-351.974	-661.936	-1981.13	-1295.38	-1109.38
[truncated: 151 more columns]
