# Supplementary material for: In situ flexible wearable tomato growth sensor: monitoring of leaf physiological characteristics
Source: Front Plant Sci. 2025 Mar 21;16:1546373. doi: 10.3389/fpls.2025.1546373 (PMC11968727; doi:10.3389/fpls.2025.1546373)
Supplement: Supplementary file 1 [file DataSheet1.zip › 3.2 Spectral Data Denoising Analysis - Raw Spectrum/1 Noise reduction/7DS.xlsx]

## Sheet: Sheet1
Wavelength	1	2	3	4	5	6	7	8	9	10	11	12	13	14	15	16	17	18	19	20	21	22	23	24	25	26	27	28	29	30	31	32	33	34	35	36	37	38	39	40	41	42	43	44	45	46	47	48	49
405nm	-295.35	-71.9056	-327.199	348.322	-100.276	1058.52	-183.601	-354.01	-184.573	526.462	-272.122	-168.962	-256.538	-41.2238	45.9196	-47.5	-360.706	-450.5	412.612	89.0105	-729.958	-46.6084	169.752	269.888	-20.479	-192.713	-520.619	27.7937	124.65	686.129	-207.364	-216.951	135.5	-475.591	-191.682	1322.75	-329.059	-29.9056	-25.951	-219.902	-243.822	62.993	219.937	1425.08	-520.738	-153.14	598.052	222.157	18.3392
425nm	-145.85	-41.4056	-140.199	280.322	-67.2762	1135.02	-58.1014	-195.51	320.427	554.962	-94.1224	71.0385	-143.538	-18.2238	78.4196	246.5	-197.206	-271	668.112	89.5105	-351.958	-40.1084	174.752	259.388	24.521	-107.713	-311.619	30.7937	130.15	670.129	-96.8636	-136.451	135	-262.591	104.818	1314.25	222.941	44.0944	74.049	-121.902	-158.322	93.993	495.937	1323.58	-293.738	-87.1399	568.052	218.157	54.3392
450nm	-30.8497	-46.4056	-37.6993	19.8217	-50.7762	436.517	-60.1014	-95.5105	178.927	152.962	-46.1224	40.5385	-70.0385	-41.2238	6.41958	135	-88.2063	-104	263.612	-27.4895	-79.958	-49.6084	37.2517	35.8881	-32.479	-64.7133	-111.619	-44.2063	10.6503	129.129	-33.8636	-88.951	-32.5	-100.591	45.3182	453.752	165.941	-33.4056	-1.95105	-80.4021	-89.8217	-13.507	188.437	405.08	-127.238	-63.1399	127.552	33.1573	-10.1608
475nm	350.15	287.594	366.301	819.822	210.224	2644.52	555.399	642.49	2055.93	1373.96	925.878	881.038	407.462	376.776	610.42	2095	595.294	398.5	1668.11	682.01	712.042	275.892	674.752	901.388	586.021	448.287	353.381	548.794	665.65	1536.13	396.136	544.549	873.5	536.409	1045.32	2275.75	1531.44	733.594	786.549	551.098	362.678	868.993	1434.94	2112.58	400.262	400.36	1093.05	748.157	517.339
515nm	437.15	324.594	434.801	1196.32	257.724	2903.52	611.899	717.99	2771.93	1525.96	1406.88	1320.04	428.962	415.276	731.42	2331.5	562.794	420	2077.61	678.51	937.542	259.392	838.252	1025.39	560.521	408.787	299.381	528.794	691.15	2023.13	498.636	488.549	879.5	509.909	1159.32	2823.75	2103.44	943.094	935.049	623.098	422.678	1031.49	1979.44	2713.58	544.762	589.86	1671.55	1021.16	674.839
550nm	427.65	393.094	495.801	897.822	295.724	2393.52	796.399	857.99	2380.43	1572.96	1012.38	978.538	566.962	553.276	705.42	2119	801.294	588	1918.11	914.01	973.042	404.892	818.752	1051.89	782.021	632.787	553.881	728.294	800.15	1794.13	498.636	793.549	1161	749.409	1382.32	2216.25	1835.44	870.594	1011.55	828.598	524.678	1072.99	1834.94	1979.08	642.262	602.36	1114.05	812.657	685.839
555nm	216.65	230.094	336.301	148.322	144.224	1244.02	653.399	520.49	1033.93	997.462	184.878	279.538	394.462	323.276	341.92	1222.5	627.294	414.5	1105.11	673.01	563.542	295.892	418.252	576.388	567.521	481.287	471.881	542.294	517.15	840.129	227.136	623.549	829	621.409	1049.82	991.252	878.441	390.594	554.549	500.098	269.678	586.493	893.937	699.58	421.262	277.86	109.052	266.657	358.339
600nm	-547.35	-511.906	-517.199	-968.178	-423.276	-2524.48	-642.101	-1021.01	-1947.07	-1684.54	-961.622	-869.462	-696.538	-731.724	-859.58	-2269	-867.706	-696	-1598.89	-947.99	-900.958	-528.108	-874.748	-1231.11	-943.479	-793.213	-677.619	-794.206	-925.85	-1320.87	-634.864	-982.951	-1281	-811.091	-1218.68	-2061.25	-1610.56	-1045.41	-1121.45	-1024.4	-736.822	-1346.51	-1604.06	-2044.92	-563.238	-665.14	-1172.95	-852.343	-683.161
640nm	-542.35	-524.906	-746.199	-1434.68	-372.276	-4965.48	-1293.6	-1145.01	-4302.07	-2868.54	-1512.12	-1655.96	-799.038	-632.224	-1069.08	-3877.5	-1178.21	-682	-3752.39	-1425.99	-1387.96	-506.108	-1290.75	-1766.61	-1172.48	-850.713	-678.619	-1148.71	-1322.35	-3446.37	-615.364	-1021.95	-1838	-1055.59	-2428.68	-4727.75	-3190.56	-1276.91	-1438.95	-1003.9	-567.822	-1555.01	-3232.56	-4257.92	-840.738	-773.64	-2011.45	-1406.34	-1036.16
690nm	-319.85	-303.906	-458.199	-1192.68	-223.276	-3489.98	-884.601	-620.51	-3163.07	-1741.04	-1237.12	-1328.46	-380.538	-276.724	-650.08	-2421	-550.706	-298	-2616.39	-759.49	-908.958	-209.108	-862.248	-1078.11	-554.479	-342.713	-222.619	-646.706	-761.85	-2768.87	-404.864	-364.951	-903	-533.591	-1521.18	-3531.25	-2257.56	-949.406	-839.951	-470.902	-269.822	-850.007	-2256.56	-3036.42	-775.238	-548.14	-1886.45	-1183.84	-760.661
745nm	-138.85	-18.4056	-49.6993	-270.678	81.2238	-1008.98	-235.601	-173.51	-736.073	-664.538	-411.122	-367.462	-14.5385	-269.724	-292.08	-817.5	-171.706	-158	-782.388	-374.99	-254.458	-119.608	-420.748	-283.112	-196.479	-142.213	4.88112	-130.206	-203.35	-486.371	-159.364	-290.451	-395	-138.091	-424.682	-859.248	-795.059	-217.406	-550.951	-261.902	-45.8217	-494.007	-738.063	-760.92	68.7622	-132.64	-226.448	-140.343	-239.161
855nm	58.6503	211.094	54.8007	-7.67832	435.724	-2039.48	-365.601	-32.0105	-1584.57	-1339.54	-318.122	-400.962	115.462	-257.224	-286.08	-1600.5	-418.706	-112.5	-1842.39	-820.99	-218.958	-93.6084	-528.248	-361.112	-356.479	-202.713	60.3811	-210.206	-305.35	-1015.87	110.636	-502.951	-949.5	-158.591	-974.682	-1741.25	-1448.06	275.094	-851.951	-190.902	289.178	-505.007	-1408.06	-1643.92	792.262	238.86	507.052	285.157	-113.661
[truncated: 151 more columns]
