# Supplementary material for: In situ flexible wearable tomato growth sensor: monitoring of leaf physiological characteristics
Source: Front Plant Sci. 2025 Mar 21;16:1546373. doi: 10.3389/fpls.2025.1546373 (PMC11968727; doi:10.3389/fpls.2025.1546373)
Supplement: Supplementary file 1 [file DataSheet1.zip › 3.2 Spectral Data Denoising Analysis - Raw Spectrum/1 Noise reduction/8DT.xlsx]

## Sheet: Sheet1
Wavelength	1	2	3	4	5	6	7	8	9	10	11	12	13	14	15	16	17	18	19	20	21	22	23	24	25	26	27	28	29	30	31	32	33	34	35	36	37	38	39	40	41	42	43	44	45	46	47	48	49
405nm	434	148	637	387	147	2214	345	680	3388	547	1066	1366	444	163	245	1965	600	691	1798	140	1277	51	168	281	280	327	709	109	201	616	366	314	277	682	940	995	2422	349	561	423	378	161	1238	876	691	236	662	290	222
425nm	208	158	366	879	121	3502	279	448	3331	1255	924	1276	273	203	400	2131	340	309	2350	353	655	76	459	708	367	223	253	260	449	1538	247	203	552	307	888	2559	2195	493	650	326	233	401	1628	2494	306	205	1459	677	360
450nm	281	229	469	1235	161	4943	464	533	4284	2020	1138	1666	328	289	620	2885	407	286	3413	567	789	114	760	1114	544	289	215	417	708	2428	349	253	826	358	1429	4106	3072	785	939	425	259	703	2570	3909	375	306	2196	1056	570
475nm	285	229	403	1206	168	4834	394	501	3944	1924	1092	1515	304	283	631	2828	365	238	3156	546	711	120	776	1094	517	271	159	418	717	2268	356	237	766	307	1258	3949	2731	774	876	411	251	728	2345	3690	323	323	2112	1073	579
515nm	1120	968	1314	3162	730	10691	1810	2062	8651	5131	3250	3586	1314	1205	2059	7502	1799	1220	7028	2179	2429	809	2352	3231	1931	1363	1051	1761	2286	5972	1318	1554	2852	1632	3799	9140	6339	2600	2742	1773	1182	2795	5780	8520	1447	1351	4780	2882	1844
550nm	1298	1042	1385	3886	832	11100	1853	2181	9743	5339	4166	4313	1333	1276	2312	7918	1692	1215	7590	2151	2802	782	2695	3459	1853	1266	887	1722	2346	6786	1530	1426	2804	1528	3856	10079	7142	3008	2976	1903	1294	3145	6644	9503	1684	1747	5853	3445	2168
555nm	2114	1918	2418	5245	1470	15937	3638	4022	13667	8640	5535	5701	2619	2474	3688	12167	3603	2533	11143	4255	4591	1762	4232	5649	3710	2806	2288	3464	4133	10032	2492	3353	5453	3332	6843	14055	10214	4689	4995	3676	2429	5295	9790	12864	3003	2800	7406	4837	3455
600nm	1870	1666	2170	4470	1269	14047	3395	3466	12066	7697	4796	5030	2293	2085	3214	10790	3148	2181	10079	3745	4145	1517	3774	4926	3203	2406	1960	3053	3627	8938	2161	2885	4741	2972	6235	12544	9103	4137	4315	3149	2031	4672	8772	11288	2798	2547	6469	4308	3124
640nm	1158	1058	1496	3596	772	11347	2589	2224	10028	5634	3872	4120	1397	1173	2187	8056	2069	1278	8224	2607	3005	849	2725	3501	2038	1397	1062	2122	2528	7862	1399	1599	3170	1911	4685	10415	7197	2946	2982	1873	1153	2956	6922	9160	2148	1714	5458	3462	2328
690nm	924	780	790	1888	673	4575	1043	1420	3717	2323	2032	1876	866	983	1294	3462	993	954	2853	1141	1585	648	1435	1707	1073	882	732	1002	1229	2517	1107	1053	1344	1062	1657	3571	2926	1931	1667	1387	1093	1916	2647	3158	1388	1244	2844	1825	1291
745nm	657	614	692	1498	474	4826	1055	1227	3957	2515	1658	1621	807	782	1105	3641	1169	819	3270	1336	1403	574	1243	1659	1144	889	746	1075	1251	2796	766	1081	1643	1045	1922	3835	2886	1395	1532	1177	811	1610	2749	3473	869	862	2083	1424	1046
855nm	785	907	803	1634	984	3016	807	1317	2500	1357	1470	1299	1008	606	928	2254	851	775	1567	639	1292	552	836	1455	895	775	871	988	1069	2016	965	684	833	987	1087	2335	1540	1844	795	1109	1199	1282	1511	2022	1797	1223	2789	1874	1052
[truncated: 151 more columns]
