# Supplementary material for: In situ flexible wearable tomato growth sensor: monitoring of leaf physiological characteristics
Source: Front Plant Sci. 2025 Mar 21;16:1546373. doi: 10.3389/fpls.2025.1546373 (PMC11968727; doi:10.3389/fpls.2025.1546373)
Supplement: Supplementary file 1 [file DataSheet1.zip › 3.2 Spectral Data Denoising Analysis - Raw Spectrum/2 Regression prediction/(a) MSC-GBR-SPAD.xlsx]

## Sheet: Train Results
Actual SPAD (Train)	Predicted SPAD (Train)
53	52.9135
54.3	55.0782
49.4	49.8338
56.4	56.5427
58	57.5116
52.9	53.8298
54	53.6567
59.5	59.5854
58.2	57.1702
55.1	54.7882
54.5	54.488
51.4	51.3865
50.9	51.7583
54.7	54.6797
53.7	53.3129
45.5	46.5482
56.2	56.1751
55.6	55.7853
52.9	52.8574
59.9	58.6332
50.4	50.9548
55.2	54.8868
47.8	49.637
59.5	57.9142
57.1	57.0691
50.4	50.5432
54.1	54.1204
60.6	60.6514
52.6	51.8148
59.1	57.9515
52.1	52.0713
61.3	59.7912
60.7	59.686
51.9	53.0063
47.5	47.4808
48.6	48.6507
47.9	48.2457
52.2	51.4262
50.7	51.7296
54.3	54.7995
55.9	56.4525
55.2	54.4693
46.7	47.2509
54.1	53.2819
59.5	59.6362
55.4	55.7081
59.9	59.1842
55.7	56.5991
54.8	55.4212
56.1	55.9642
54.1	53.4278
51.4	52.4081
55.6	55.7011
62.6	62.4897
42.9	44.1891
65.8	65.4295
51.2	52.6836
47	47.5454
57.6	57.4257
55.1	53.8163
51.9	51.9842
48.7	49.4738
49.7	50.6599
46.9	47.4471
51	51.0776
52.7	53.1743
57.8	56.8375
48.1	49.0995
53.2	53.2046
51.6	51.774
50.8	51.0985
52.7	53.0132
48.2	48.0717
53.9	53.1304
53.9	53.2875
55.2	55.8823
55.2	54.7758
60.4	60.1437
57.8	57.46
48.6	49.1379
50.3	50.6046
59.1	58.3326
51.5	51.5315
57.4	57.0286
56.5	56.7115
54.7	54.7741
56.8	56.3126
50.1	51.1675
56.5	55.43
52.5	53.0253
49.3	50.0207
50.2	49.9248
54.7	53.9058
52.3	53.5628
53.6	52.524
59.5	59.5496
52.2	51.4564
59.7	58.7477
59.6	59.7631
67.4	66.7689
51.9	52.0067
55	55.471
55.6	55.072
56.1	54.8185
55.9	55.4261
51.9	51.8044
54.2	53.997
51.3	51.3619
53	52.833
52.7	53.1121
52.9	53.569
55.6	55.0929
56	56.7303
53.4	53.946
49.3	49.9607
52.1	51.8851
51.2	51.0404
57.5	56.8915
55.4	54.7079
51.7	51.5641
60.3	58.8305
50.7	50.5574
50.4	50.1146
44.6	45.954
48.1	48.1506
49.1	49.92
58.1	58.0708
56.4	56.8849
53.8	54.4064
57.6	57.0991
55.8	55.8823
55.8	55.9327
54	54.7134
55.3	56.2601
53.8	52.3675
56.1	56.2011
57.7	57.5542
54.9	54.9502
55.8	55.6325
59.9	59.1022

## Sheet: Test Results
Actual SPAD (Test)	Predicted SPAD (Test)
52.1	53.4746
49.6	50.7252
55.6	51.5151
52.9	57.1206
54.9	58.1095
51.3	53.3771
55.6	54.864
51.8	52.2163
57.8	59.7631
49.6	50.1068
51.3	51.8988
52.5	49.7088
57.9	56.5647
52.1	54.8868
58.4	57.2011
58.2	58.1234
52.4	51.8189
49.1	51.9158
56.5	56.0667
58.2	57.9515
57.9	54.7995
57.3	53.163
58.4	56.5538
47.1	50.5574
59.4	57.9932
58.1	58.7858
56.8	57.0928
54.9	57.2276
57.3	55.0192
58.8	57.6058
55.7	54.864
54.1	54.8185
41.8	48.1583
51.8	47.4808
65.3	59.1881
59	57.5923
54.1	55.0068
55.9	54.7882
50.4	49.4963
48.6	51.8385
57.1	54.5357
55.5	57.5576
49.6	51.0116
55.7	56.8368
54.5	56.5269
54.4	53.4008
60.6	56.87
51.1	51.4656
51.9	54.4886
49.8	49.979
55.3	53.157
55.8	56.1751
63	59.7583
52.4	53.2467
46.9	49.4963
60	58.5866
56.6	57.8717
57.6	57.1241
53.7	51.8044
52.1	50.5589
