# Supplementary material for: In situ flexible wearable tomato growth sensor: monitoring of leaf physiological characteristics
Source: Front Plant Sci. 2025 Mar 21;16:1546373. doi: 10.3389/fpls.2025.1546373 (PMC11968727; doi:10.3389/fpls.2025.1546373)
Supplement: Supplementary file 1 [file DataSheet1.zip › 3.2 Spectral Data Denoising Analysis - Raw Spectrum/2 Regression prediction/(b) NORM-GBR-SPAD.xlsx]

## Sheet: Train Results
Actual SPAD (Train)	Predicted SPAD (Train)
53	52.8767
54.3	54.0631
49.4	49.5752
56.4	57.2456
58	58.1621
52.9	53.2965
54	53.6598
59.5	59.3114
58.2	57.4
55.1	55.2715
54.5	54.4294
51.4	50.9456
50.9	51.6697
54.7	54.4914
53.7	53.0394
45.5	46.4937
56.2	56.8773
55.6	55.7436
52.9	53.1431
59.9	59.0116
50.4	50.7472
55.2	55.4785
47.8	48.3953
59.5	58.2923
57.1	57.2212
50.4	50.5682
54.1	53.9239
60.6	60.9318
52.6	52.4067
59.1	59.1744
52.1	52.0024
61.3	60.2463
60.7	60.3246
51.9	52.4105
47.5	47.3373
48.6	49.0453
47.9	48.4942
52.2	52.0362
50.7	51.4042
54.3	54.3352
55.9	56.1393
55.2	54.7509
46.7	46.8361
54.1	54.0503
59.5	59.1825
55.4	55.9596
59.9	60.1657
55.7	55.61
54.8	56.0571
56.1	55.5967
54.1	54.4387
51.4	51.5287
55.6	55.4509
62.6	62.4587
42.9	43.3769
65.8	65.4417
51.2	51.8268
47	47.1713
57.6	57.1955
55.1	54.3732
51.9	51.7566
48.7	49.612
49.7	50.419
46.9	47.9439
51	51.4152
52.7	52.7871
57.8	57.0237
48.1	48.5123
53.2	52.4608
51.6	51.8781
50.8	50.5505
52.7	53.0209
48.2	47.8237
53.9	54.1449
53.9	53.592
55.2	55.9094
55.2	55.0583
60.4	60.0284
57.8	57.2343
48.6	48.8693
50.3	50.7362
59.1	58.3818
51.5	51.1677
57.4	56.6104
56.5	56.544
54.7	54.687
56.8	56.4329
50.1	49.9217
56.5	55.5692
52.5	53.1698
49.3	49.5577
50.2	49.6032
54.7	54.3645
52.3	52.2096
53.6	52.8404
59.5	59.7189
52.2	52.5847
59.7	59.3865
59.6	59.3211
67.4	67.1614
51.9	52.1351
55	54.8087
55.6	55.1046
56.1	54.908
55.9	56.2589
51.9	52.3391
54.2	54.36
51.3	50.8052
53	53.6234
52.7	52.7534
52.9	53.1531
55.6	55.5286
56	56.3413
53.4	53.6288
49.3	49.328
52.1	51.9884
51.2	51.5431
57.5	56.9977
55.4	54.8927
51.7	51.5635
60.3	59.6142
50.7	50.4302
50.4	50.508
44.6	45.0334
48.1	48.3233
49.1	48.947
58.1	58.1758
56.4	56.6936
53.8	53.7661
57.6	57.4078
55.8	55.4725
55.8	56.2548
54	54.9905
55.3	55.5301
53.8	52.9866
56.1	56.5102
57.7	57.8997
54.9	54.8988
55.8	55.4822
59.9	59.7116

## Sheet: Test Results
Actual SPAD (Test)	Predicted SPAD (Test)
52.1	53.8059
49.6	51.5162
55.6	54.9148
52.9	56.2953
54.9	54.3212
51.3	52.0294
55.6	56.1836
51.8	53.4929
57.8	59.2407
49.6	47.7
51.3	52.0947
52.5	51.3709
57.9	58.7239
52.1	55.4395
58.4	58.4391
58.2	56.9906
52.4	51.1071
49.1	53.1848
56.5	58.7073
58.2	56.3532
57.9	55.8046
57.3	53.799
58.4	55.7009
47.1	49.7514
59.4	56.6673
58.1	55.819
56.8	58.7947
54.9	54.3985
57.3	54.8264
58.8	60.2982
55.7	54.7861
54.1	54.3394
41.8	45.9314
51.8	48.4777
65.3	61.1005
59	58.6583
54.1	57.836
55.9	54.389
50.4	52.1693
48.6	51.9138
57.1	53.5946
55.5	60.0964
49.6	50.8716
55.7	55.3513
54.5	55.1709
54.4	53.3837
60.6	59.8792
51.1	52.0992
51.9	49.4388
49.8	49.4016
55.3	54.8612
55.8	56.5807
63	61.8142
52.4	48.5439
46.9	49.804
60	55.8902
56.6	58.6709
57.6	56.4008
53.7	52.9109
52.1	53.1324
