# Supplementary material for: In situ flexible wearable tomato growth sensor: monitoring of leaf physiological characteristics
Source: Front Plant Sci. 2025 Mar 21;16:1546373. doi: 10.3389/fpls.2025.1546373 (PMC11968727; doi:10.3389/fpls.2025.1546373)
Supplement: Supplementary file 1 [file DataSheet1.zip › 3.2 Spectral Data Denoising Analysis - Raw Spectrum/2 Regression prediction/(c) NORM-BR-SPAD.xlsx]

## Sheet: Train Results
Actual SPAD (Train)	Predicted SPAD (Train)
53	54.43
54.3	54.01
49.4	50.03
56.4	57.15
58	58.3
52.9	53.83
54	53.9
59.5	59.52
58.2	57.38
55.1	54.97
54.5	53.59
51.4	51.1
50.9	52.16
54.7	54.4
53.7	53.49
45.5	47.26
56.2	56.81
55.6	55.69
52.9	55.36
59.9	59.67
50.4	51.12
55.2	55.98
47.8	47.95
59.5	58.26
57.1	56.89
50.4	50.19
54.1	53.98
60.6	60.83
52.6	52.71
59.1	59.23
52.1	52.55
61.3	60.53
60.7	59.75
51.9	54.42
47.5	46.71
48.6	48.53
47.9	48.44
52.2	52.09
50.7	50.9
54.3	54.44
55.9	56.12
55.2	54.11
46.7	47.44
54.1	53.32
59.5	58.45
55.4	56.07
59.9	59.74
55.7	55.82
54.8	55.94
56.1	55.04
54.1	54.1
51.4	52.51
55.6	55.03
62.6	64.06
42.9	44.99
65.8	65.29
51.2	52.32
47	46.93
57.6	57.41
55.1	55.1
51.9	51.49
48.7	50.87
49.7	51.81
46.9	50.17
51	51.56
52.7	52.95
57.8	56.77
48.1	49.08
53.2	52.33
51.6	52.02
50.8	51.6
52.7	53.91
48.2	48.19
53.9	55.23
53.9	52.39
55.2	55.78
55.2	55.62
60.4	59.22
57.8	57.29
48.6	49.14
50.3	50.73
59.1	58.4
51.5	51.21
57.4	56.62
56.5	56.4
54.7	54.84
56.8	56.24
50.1	50.22
56.5	55.99
52.5	54.47
49.3	49.03
50.2	49.72
54.7	54.45
52.3	52.76
53.6	52.65
59.5	61.04
52.2	52.83
59.7	59.54
59.6	59.43
67.4	66.92
51.9	52.37
55	54.88
55.6	52.7
56.1	55.16
55.9	56.75
51.9	51.54
54.2	53.9
51.3	50.17
53	53.07
52.7	52.92
52.9	53.36
55.6	55.38
56	56.65
53.4	54.39
49.3	49.49
52.1	52.35
51.2	51.61
57.5	57.41
55.4	54.95
51.7	51.86
60.3	57.71
50.7	48.76
50.4	50.97
44.6	45.39
48.1	48.68
49.1	49.5
58.1	56.46
56.4	56.49
53.8	54.78
57.6	57.22
55.8	55.4
55.8	56.78
54	54.89
55.3	55.76
53.8	52.55
56.1	56.08
57.7	56.83
54.9	54.56
55.8	54.68
59.9	59.85

## Sheet: Test Results
Actual SPAD (Test)	Predicted SPAD (Test)
52.1	53.26
49.6	51.18
55.6	53.5
52.9	57.33
54.9	56.77
51.3	52.01
55.6	57.26
51.8	53.89
57.8	59.81
49.6	48.36
51.3	52.38
52.5	51.12
57.9	58.33
52.1	55.94
58.4	58.73
58.2	56.41
52.4	50.85
49.1	52.5
56.5	57.42
58.2	56.42
57.9	55.69
57.3	54.71
58.4	57.52
47.1	51.57
59.4	57.37
58.1	58.59
56.8	59.74
54.9	54.2
57.3	53.25
58.8	56.91
55.7	54.13
54.1	53.79
41.8	45.9
51.8	48.61
65.3	59.44
59	57.87
54.1	56.87
55.9	56.57
50.4	51.96
48.6	48.13
57.1	53.43
55.5	58.4
49.6	51.46
55.7	55.13
54.5	55.1
54.4	53.44
60.6	58.34
51.1	51.96
51.9	49.96
49.8	50.31
55.3	54.27
55.8	57.57
63	62.39
52.4	48.4
46.9	50.25
60	55.45
56.6	57.63
57.6	58.04
53.7	51.4
52.1	52.69
