# Supplementary material for: In situ flexible wearable tomato growth sensor: monitoring of leaf physiological characteristics
Source: Front Plant Sci. 2025 Mar 21;16:1546373. doi: 10.3389/fpls.2025.1546373 (PMC11968727; doi:10.3389/fpls.2025.1546373)
Supplement: Supplementary file 1 [file DataSheet1.zip › 3.2 Spectral Data Denoising Analysis - Raw Spectrum/2 Regression prediction/(d) WD-RR-LWC.xlsx]

## Sheet: Train Results
Actual Humi (Train)	Predicted Humi (Train)
0.866	0.863795
0.865	0.867052
0.866	0.86435
0.855	0.857029
0.843	0.848093
0.849	0.853216
0.867	0.867159
0.876	0.864963
0.861	0.861587
0.856	0.853797
0.874	0.868273
0.874	0.883607
0.862	0.863298
0.86	0.860963
0.861	0.868387
0.866	0.867453
0.87	0.870998
0.863	0.861706
0.879	0.869455
0.84	0.85063
0.857	0.848151
0.871	0.865499
0.872	0.864567
0.874	0.872793
0.866	0.863369
0.861	0.859861
0.866	0.858378
0.851	0.858471
0.876	0.883642
0.854	0.859745
0.855	0.856083
0.845	0.847469
0.87	0.874702
0.865	0.863801
0.879	0.875541
0.874	0.867683
0.839	0.836855
0.867	0.862219
0.863	0.868844
0.866	0.863807
0.867	0.873903
0.867	0.864685
0.86	0.858235
0.865	0.865923
0.867	0.863265
0.87	0.865493
0.87	0.862226
0.886	0.883785
0.855	0.854299
0.864	0.863275
0.869	0.867754
0.878	0.868864
0.859	0.85989
0.873	0.864839
0.881	0.866882
0.868	0.862692
0.873	0.880677
0.87	0.873865
0.856	0.856659
0.863	0.861369
0.881	0.871645
0.859	0.85894
0.838	0.857274
0.859	0.864252
0.866	0.870563
0.859	0.860226
0.845	0.859793
0.861	0.868601
0.869	0.877494
0.857	0.856186
0.861	0.858299
0.874	0.866599
0.848	0.849031
0.856	0.851331
0.857	0.859687
0.867	0.864005
0.844	0.845663
0.828	0.853167
0.881	0.870625
0.885	0.869986
0.847	0.848873
0.871	0.867946
0.845	0.859062
0.883	0.874932
0.861	0.859952
0.863	0.862965
0.834	0.841787
0.859	0.85522
0.851	0.857816
0.854	0.859891
0.859	0.858053
0.865	0.86319
0.868	0.869373
0.874	0.877861
0.853	0.854854
0.871	0.878618
0.865	0.857501
0.872	0.867423
0.863	0.862806
0.867	0.870309
0.882	0.873552
0.855	0.858286
0.875	0.876022
0.846	0.851407
0.838	0.838303
0.873	0.878732
0.859	0.86517
0.867	0.876728
0.853	0.8597
0.866	0.863174
0.881	0.877929
0.879	0.877581
0.853	0.851031
0.857	0.855039
0.857	0.840048
0.87	0.873074
0.845	0.850992
0.864	0.858648
0.845	0.846165
0.867	0.864924
0.867	0.860402
0.868	0.869751
0.866	0.874818
0.867	0.862779
0.869	0.868712
0.858	0.860904
0.858	0.858466
0.869	0.861788
0.843	0.84623
0.856	0.860046
0.849	0.859444
0.859	0.860618
0.875	0.87345
0.872	0.865718
0.868	0.860972
0.847	0.851105
0.857	0.849295
0.879	0.870503
0.859	0.859427
0.866	0.860399

## Sheet: Test Results
Actual Humi (Test)	Predicted Humi (Test)
0.854	0.856221
0.859	0.860988
0.859	0.860327
0.879	0.868025
0.864	0.858539
0.87	0.863893
0.855	0.859183
0.875	0.870778
0.864	0.857077
0.884	0.890553
0.865	0.859675
0.87	0.868564
0.861	0.861303
0.869	0.876565
0.858	0.860444
0.844	0.855597
0.863	0.867103
0.859	0.861833
0.855	0.860451
0.86	0.860603
0.871	0.871815
0.859	0.862059
0.836	0.852839
0.853	0.859456
0.86	0.866493
0.866	0.875341
0.873	0.875133
0.851	0.854345
0.857	0.856478
0.859	0.858338
0.876	0.881346
0.887	0.870057
0.875	0.875059
0.869	0.861639
0.846	0.844372
0.857	0.859071
0.86	0.86209
0.86	0.861624
0.865	0.869188
0.864	0.8637
0.854	0.857239
0.864	0.866223
0.871	0.865718
0.86	0.87132
0.847	0.857866
0.869	0.879269
0.868	0.860707
0.874	0.873633
0.862	0.861536
0.874	0.875322
0.871	0.862863
0.813	0.848221
0.849	0.858854
0.849	0.847024
0.865	0.876872
0.878	0.866678
0.866	0.866803
0.869	0.860015
0.842	0.858703
0.883	0.875077
