# Supplementary material for: In situ flexible wearable tomato growth sensor: monitoring of leaf physiological characteristics
Source: Front Plant Sci. 2025 Mar 21;16:1546373. doi: 10.3389/fpls.2025.1546373 (PMC11968727; doi:10.3389/fpls.2025.1546373)
Supplement: Supplementary file 1 [file DataSheet1.zip › 3.2 Spectral Data Denoising Analysis - Raw Spectrum/2 Regression prediction/(e) NORM-RR-LWC.xlsx]

## Sheet: Train Results
Actual Humi (Train)	Predicted Humi (Train)
0.866	0.864079
0.865	0.867264
0.866	0.867203
0.855	0.854524
0.843	0.846956
0.849	0.856057
0.867	0.867124
0.876	0.864798
0.861	0.862227
0.856	0.851646
0.874	0.872022
0.874	0.869699
0.862	0.865393
0.86	0.864995
0.861	0.867347
0.866	0.867537
0.87	0.867084
0.863	0.865063
0.879	0.870315
0.84	0.85387
0.857	0.853901
0.871	0.863688
0.872	0.869077
0.874	0.870499
0.866	0.863094
0.861	0.859759
0.866	0.860689
0.851	0.859004
0.876	0.872892
0.854	0.859141
0.855	0.856705
0.845	0.850485
0.87	0.870742
0.865	0.865644
0.879	0.87336
0.874	0.86929
0.839	0.849587
0.867	0.867578
0.863	0.870175
0.866	0.862063
0.867	0.86898
0.867	0.864783
0.86	0.857305
0.865	0.867084
0.867	0.867418
0.87	0.86946
0.87	0.863175
0.886	0.869996
0.855	0.85236
0.864	0.864696
0.869	0.871809
0.878	0.869039
0.859	0.860546
0.873	0.865363
0.881	0.869112
0.868	0.86544
0.873	0.87237
0.87	0.867748
0.856	0.855886
0.863	0.867412
0.881	0.871486
0.859	0.860501
0.838	0.857433
0.859	0.864834
0.866	0.867478
0.859	0.859855
0.845	0.861626
0.861	0.866384
0.869	0.872844
0.857	0.857515
0.861	0.858946
0.874	0.865272
0.848	0.85207
0.856	0.845258
0.857	0.864438
0.867	0.865529
0.844	0.846206
0.828	0.853132
0.881	0.872116
0.885	0.869828
0.847	0.847196
0.871	0.86903
0.845	0.858337
0.883	0.870589
0.861	0.865452
0.863	0.868489
0.834	0.837991
0.859	0.855728
0.851	0.858265
0.854	0.861963
0.859	0.858918
0.865	0.868641
0.868	0.869587
0.874	0.872987
0.853	0.856873
0.871	0.870414
0.865	0.859076
0.872	0.871285
0.863	0.861996
0.867	0.869355
0.882	0.868124
0.855	0.858468
0.875	0.872692
0.846	0.85196
0.838	0.834436
0.873	0.868918
0.859	0.864474
0.867	0.869412
0.853	0.857813
0.866	0.868271
0.881	0.872628
0.879	0.870816
0.853	0.855024
0.857	0.85592
0.857	0.850635
0.87	0.869806
0.845	0.855417
0.864	0.860778
0.845	0.840656
0.867	0.867388
0.867	0.865026
0.868	0.869495
0.866	0.86738
0.867	0.864029
0.869	0.865906
0.858	0.862094
0.858	0.858409
0.869	0.86295
0.843	0.847002
0.856	0.864147
0.849	0.85969
0.859	0.86104
0.875	0.870504
0.872	0.863541
0.868	0.865204
0.847	0.848656
0.857	0.853231
0.879	0.869542
0.859	0.862855
0.866	0.867191

## Sheet: Test Results
Actual Humi (Test)	Predicted Humi (Test)
0.854	0.856618
0.859	0.860316
0.859	0.864136
0.879	0.869868
0.864	0.86252
0.87	0.869579
0.855	0.85456
0.875	0.871726
0.864	0.861248
0.884	0.874043
0.865	0.863748
0.87	0.866785
0.861	0.869365
0.869	0.869005
0.858	0.86341
0.844	0.860011
0.863	0.867541
0.859	0.863927
0.855	0.862976
0.86	0.856901
0.871	0.871073
0.859	0.867138
0.836	0.854651
0.853	0.861225
0.86	0.86253
0.866	0.869554
0.873	0.869949
0.851	0.853327
0.857	0.856637
0.859	0.860041
0.876	0.872984
0.887	0.868909
0.875	0.874043
0.869	0.863173
0.846	0.849548
0.857	0.859883
0.86	0.866081
0.86	0.865927
0.865	0.867584
0.864	0.863709
0.854	0.859099
0.864	0.873823
0.871	0.867317
0.86	0.866339
0.847	0.859458
0.869	0.870116
0.868	0.861645
0.874	0.869673
0.862	0.866011
0.874	0.868685
0.871	0.866451
0.813	0.843716
0.849	0.859293
0.849	0.846105
0.865	0.871569
0.878	0.868084
0.866	0.864319
0.869	0.864525
0.842	0.858759
0.883	0.874043
