# Supplementary material for: In situ flexible wearable tomato growth sensor: monitoring of leaf physiological characteristics
Source: Front Plant Sci. 2025 Mar 21;16:1546373. doi: 10.3389/fpls.2025.1546373 (PMC11968727; doi:10.3389/fpls.2025.1546373)
Supplement: Supplementary file 1 [file DataSheet1.zip › 3.2 Spectral Data Denoising Analysis - Raw Spectrum/2 Regression prediction/(f) NORM-TTR-LWC.xlsx]

## Sheet: Train Results
Actual Humi (Train)	Predicted Humi (Train)
0.866	0.864358
0.865	0.868226
0.866	0.868151
0.855	0.852754
0.843	0.843562
0.849	0.854616
0.867	0.868056
0.876	0.865231
0.861	0.862109
0.856	0.849258
0.874	0.874004
0.874	0.871183
0.862	0.865954
0.86	0.86547
0.861	0.868327
0.866	0.868557
0.87	0.868008
0.863	0.865553
0.879	0.871932
0.84	0.851959
0.857	0.851997
0.871	0.863883
0.872	0.870427
0.874	0.872155
0.866	0.863161
0.861	0.859111
0.866	0.860241
0.851	0.858194
0.876	0.875061
0.854	0.858361
0.855	0.855403
0.845	0.847848
0.87	0.87245
0.865	0.866258
0.879	0.875629
0.874	0.870687
0.839	0.846757
0.867	0.868607
0.863	0.871761
0.866	0.861909
0.867	0.87031
0.867	0.865213
0.86	0.856131
0.865	0.868007
0.867	0.868413
0.87	0.870893
0.87	0.863259
0.886	0.871544
0.855	0.850125
0.864	0.865108
0.869	0.873746
0.878	0.870381
0.859	0.860067
0.873	0.865917
0.881	0.870471
0.868	0.866011
0.873	0.874427
0.87	0.868814
0.856	0.854408
0.863	0.868406
0.881	0.873353
0.859	0.860013
0.838	0.856286
0.859	0.865275
0.866	0.868485
0.859	0.859228
0.845	0.861379
0.861	0.867157
0.869	0.875003
0.857	0.856386
0.861	0.858124
0.874	0.865807
0.848	0.849773
0.856	0.8415
0.857	0.864793
0.867	0.866118
0.844	0.842651
0.828	0.851063
0.881	0.874119
0.885	0.87134
0.847	0.843854
0.871	0.87037
0.845	0.857384
0.883	0.872264
0.861	0.866026
0.863	0.869714
0.834	0.832674
0.859	0.854216
0.851	0.857296
0.854	0.861789
0.859	0.85809
0.865	0.869899
0.868	0.871047
0.874	0.875176
0.853	0.855607
0.871	0.872051
0.865	0.858282
0.872	0.873109
0.863	0.861828
0.867	0.870766
0.882	0.869271
0.855	0.857544
0.875	0.874818
0.846	0.84964
0.838	0.828357
0.873	0.870235
0.859	0.864837
0.867	0.870834
0.853	0.856748
0.866	0.869449
0.881	0.874741
0.879	0.87254
0.853	0.853361
0.857	0.854449
0.857	0.84803
0.87	0.871313
0.845	0.853839
0.864	0.860348
0.845	0.835911
0.867	0.868376
0.867	0.865508
0.868	0.870936
0.866	0.868367
0.867	0.864297
0.869	0.866576
0.858	0.861948
0.858	0.857472
0.869	0.862987
0.843	0.843619
0.856	0.86444
0.849	0.859027
0.859	0.860667
0.875	0.87216
0.872	0.863704
0.868	0.865725
0.847	0.845627
0.857	0.851183
0.879	0.870993
0.859	0.862871
0.866	0.868137

## Sheet: Test Results
Actual Humi (Test)	Predicted Humi (Test)
0.854	0.855297
0.859	0.859788
0.859	0.864427
0.879	0.871389
0.864	0.862464
0.87	0.871038
0.855	0.852798
0.875	0.873645
0.864	0.86092
0.884	0.87646
0.865	0.863956
0.87	0.867644
0.861	0.870778
0.869	0.87034
0.858	0.863546
0.844	0.859418
0.863	0.868562
0.859	0.864173
0.855	0.863019
0.86	0.85564
0.871	0.872852
0.859	0.868073
0.836	0.852908
0.853	0.860892
0.86	0.862477
0.866	0.871007
0.873	0.871487
0.851	0.8513
0.857	0.855319
0.859	0.859454
0.876	0.875172
0.887	0.870224
0.875	0.87646
0.869	0.863258
0.846	0.84671
0.857	0.859262
0.86	0.86679
0.86	0.866602
0.865	0.868615
0.864	0.863908
0.854	0.85831
0.864	0.876192
0.871	0.86829
0.86	0.867103
0.847	0.858745
0.869	0.87169
0.868	0.861402
0.874	0.871151
0.862	0.866705
0.874	0.869952
0.871	0.867239
0.813	0.839628
0.849	0.858545
0.849	0.842529
0.865	0.873454
0.878	0.869222
0.866	0.864649
0.869	0.8649
0.842	0.857896
0.883	0.87646
