# Supplementary material for: In situ flexible wearable tomato growth sensor: monitoring of leaf physiological characteristics
Source: Front Plant Sci. 2025 Mar 21;16:1546373. doi: 10.3389/fpls.2025.1546373 (PMC11968727; doi:10.3389/fpls.2025.1546373)
Supplement: Supplementary file 1 [file DataSheet1.zip › 3.2 Spectral Data Denoising Analysis - Raw Spectrum/2 Regression prediction/1MSC_SPAD.xlsx]

## Sheet: Sheet1
405nm	425nm	450nm	475nm	515nm	550nm	555nm	600nm	640nm	690nm	745nm	855nm	SPAD
797.802	665.186	578.903	599.589	1183.93	1480.14	3566.71	2785.88	1277.53	925.304	757.056	857.759	59
635.505	571.944	496.468	513.206	1020.65	1156.28	3275.28	2498.36	1186.92	790.123	686.317	857.461	55.8
962.31	818.581	749.747	733.616	1392.32	1535.77	4058.39	3230.96	1712.77	888.191	834.818	943.382	57.1
1887.52	1860.17	1782.52	1801.98	3407.57	4605.46	8700.1	6459.07	4204.71	2070.32	1840.04	2036.34	54.1
517.617	457.035	386.25	403.921	756.587	921.513	2474.16	1870.65	835.312	665.203	539.052	813.903	57.8
6171.5	6095.86	6160.25	6180.77	11724	12829.1	26164.5	20327.7	13300.1	5599.5	5845.65	5343.95	53.7
1175.74	1037.13	928.548	921.876	1922.22	2040.14	6289.9	5263.7	3168.72	1189.2	1209.3	1146.09	49.6
1411.84	1226.3	1058.23	1074.76	2191.27	2430.76	6898.32	5208.57	2509.92	1506.23	1391.92	1498.56	59.5
5758.92	5411.25	5353.56	5246.89	9331.22	11286.4	22314.2	17373.3	11804.9	4700.11	4935.76	4591.76	50.4
2868.68	2806.93	2793.04	2792.4	5607.56	6146.21	14691.9	11583.9	6639.11	2791.02	2952.23	2549.76	50.8
2183.74	1977.83	1803.62	1821.79	3471.81	4944.8	9150.03	6947.01	4541.25	2219.56	1999.82	2037.09	54.7
2408.23	2231.71	2179.4	2134.43	3853.89	5066.95	9277.45	7216.49	4815.48	2183.84	2049.45	2053.8	49.6
914.131	786.924	675.336	684.818	1391.13	1456.42	4501.17	3470.05	1560.49	939.551	908.657	1045.78	57.9
750.265	683.897	598.11	614.391	1286.45	1431.41	4328	3178.45	1283.53	975.231	847.821	786.412	58.2
1211.48	1134.79	1051.5	1084.12	2226.03	2683.54	6297.95	4824.85	2514.21	1383.46	1271.95	1248.37	55.6
4544.58	4249.52	4073.96	4119.27	8179.14	9124.23	20373	15964.9	9400.7	4144.07	4315.44	3890.48	51.2
1203.84	1025.73	873.39	881.131	1925.2	1826	6276.94	4828.11	2406.2	1138.17	1261.61	1140.68	54.5
949.271	774.284	633.989	631.256	1279.36	1300.33	4359.55	3288.62	1400.77	983.801	901.23	910.797	57.1
4308.58	4163.87	4238.74	4159.18	7634.17	8763.09	18414.2	14816.1	9791.31	3653.59	3985.2	3420.66	51.8
1243.75	1169.3	1060.37	1080.52	2358.9	2403.3	7459.75	5792.97	3110.08	1310.19	1447.66	1148.02	51.8
1851.62	1545.45	1372.99	1369.7	2552.76	3168.58	7694.41	6174.74	3497.3	1745.6	1644.61	1681.69	55.2
495.593	443.421	362.931	381.573	860.399	844.737	3118.36	2355.43	950.005	650.212	603.74	604.213	57.6
1361.38	1303.03	1233.41	1271.21	2539.66	3141.33	7225.28	5704.67	3211.63	1555.08	1444.31	1320.9	51.4
1841.06	1781.79	1705.66	1732.48	3507.9	3980.74	9629.7	7382.81	4073.45	1942.34	1932.26	1935.7	50.9
1151.44	1063.05	967.213	979.911	2086.72	2044.94	6462.02	4894.53	2336.64	1205.67	1261.82	1184.3	57.4
877.676	763.811	650.767	664.215	1458.98	1360.23	4926.58	3700.35	1564.48	947.499	957.53	927.565	54
857.873	670.967	535.585	527.053	1097.55	875.15	3974.32	2979.65	1140.37	792.934	806.988	891.418	56.4
1034.96	962.398	854.029	881.89	1892.44	1897.21	6033.54	4693.01	2514.64	1125.82	1182.48	1180.51	52.9
1314.14	1251.17	1170.4	1203.93	2476.96	2657.96	7098.01	5488.57	2951.75	1393.34	1421.31	1396.54	56.1
3463.12	3407.02	3373.41	3350.87	6468.11	7920.3	16830.7	13270.9	9617.9	3185.17	3418.41	3271.54	42.9
897.89	781.142	689.351	714.225	1394.52	1747.49	4211.49	3204.06	1560.5	1100.54	884.959	1027.66	57.9
981.564	849.03	698.435	718.14	1665.06	1527.28	5965.09	4503.38	1795.73	1109.88	1132.41	957.122	60.3
1623.73	1538.41	1415.09	1421.32	3100.48	3147.9	9553.21	7303.37	3723.02	1602.96	1813.71	1481	53.7
1169.38	965.362	811.916	814.281	1727.95	1618.74	5767.23	4554.98	2205.66	1157.81	1155.31	1168.64	57.8
2371.57	2155.24	2098.76	2053.36	4103.65	4334.64	11692.5	9493.23	5620.66	2074.24	2277.12	2002.01	48.6
5024.88	5039.97	5192.57	5180.4	10029.8	11857.2	23350.2	18453.1	12466.1	4555.78	4806.71	4438.94	52.4
4184.1	3858.34	3874.25	3750.33	6846.36	8287.54	16827.5	13272.4	8434.55	3568.37	3598.24	3207.73	50.3
1623.66	1500.47	1381.07	1412.76	2773.24	3464.99	7885.18	6137.33	3396.11	1981.44	1647.79	1963.84	58.2
1684.33	1561.94	1467.18	1468.07	2960.29	3414.01	8557.87	6481.97	3447.38	1809.51	1736.61	1452.55	57.3
1193.82	1052.16	905.974	928.925	1874.02	2116.39	6378.52	4781.8	2082.63	1415.01	1285	1292.55	59.9
855.437	736.709	612.285	630.309	1233.87	1425.83	4147.16	3007.88	1218.91	1070.23	890.46	1110.92	59.5
1617.93	1504.64	1364.21	1418.35	3013.35	3640.17	9160.58	7134.65	3380.45	1991.76	1805.31	1718.38	56.8
3554.89	3377.78	3404.99	3342.35	6244.75	7756.53	16412	13038.5	8240.52	3237.68	3352.66	2973.99	51.5
4586.77	4665.55	4831.99	4777.93	9387.27	11269.4	21376.8	16512.9	10846.1	4095.43	4374.46	4004.11	55.6
1215.09	1002.36	848.183	851.243	1461.83	1822.55	4963.24	4154.64	2535.19	1392.91	1066.06	1596	54.1
955.869	845.314	723.801	758.628	1396.85	2009.67	4743.4	3843.62	1974.09	1233.51	991.734	1217.99	55.6
2882.32	2867.02	2877.58	2877.35	5147.3	6924.24	11974.3	9184.15	6383.44	3127.06	2671.48	3240.79	52.1
1743.31	1684.15	1611.78	1655.24	3088.01	4026.73	7989.7	6296.18	4084.78	1973.95	1733.86	2072.03	53.9
1165.88	1086.11	999.814	1031.31	1957.36	2495.09	5845.32	4699.53	2756.3	1363.22	1214.92	1281.87	54.5
681.492	596.843	490.4	517.922	1081.84	1109.6	3680.5	2774.77	1138.43	909.558	758.649	920.957	56.8
498.866	433.117	344.385	365.285	758.608	696.698	2755.7	1984.97	643.039	696.078	583.88	851.449	67.4
1052.78	894.742	759.718	783.494	1465.06	1672.51	4846.51	3730.44	1772.86	1223.14	1040.95	1397.47	56.4
2022.46	1648.51	1401.05	1405.54	2691.44	3165.47	8559.19	6752.88	3430.37	1920.82	1813.03	2031.14	58.4
1513.76	1327.69	1183.92	1214.52	2348.85	3031.5	7540.96	6115.34	3216.6	1800.43	1553.01	1613	55.3
1822.63	1704.02	1625.3	1639.85	3064.35	3717.76	8126.65	6363.93	3718.89	1852	1731.78	1982.83	57.3
1375.34	1170.6	1007.76	1045.95	1909.5	2584.86	5849.39	4630.42	2362.3	1648.8	1283.37	1748.22	61.3
889.13	746.362	609.411	642.148	1182.72	1454.07	4108.26	3115.25	1269.84	1253.85	904.128	1159.42	65.3
1159.23	1045.37	931.17	947.46	1639.86	2262.91	4931.83	3890.79	2340.81	1320.28	1087.07	1488.5	55
2918.94	2853.75	2838.69	2849.27	5384.63	6725.5	13814.6	11175.8	7701.3	2804.93	2863.72	3046.65	46.7
858.129	690.217	559.144	558.191	938.798	1182.33	3318.29	2612.52	1329.87	925.178	748.549	1006.7	55.5
901.958	777.618	651.2	664.062	1437.26	1306.09	5052.26	3877.12	1700.1	1035.38	1004.08	1010.81	55.4
1856.68	1589.72	1327.62	1378.12	3071.04	2794.29	10666	8154.84	3879.83	1854.08	2069.12	1683.26	53
1139.38	1023.15	851.851	892.316	1897.11	2093.32	6820.95	5262.74	2357.81	1423.54	1330	1484.91	55.3
2153.7	2083.22	2058.91	2076.75	3724.96	4961.63	9834.38	8052	5655.87	2220.04	2088.85	2524.23	51.3
2158.03	2000.41	1899.82	1893.3	3848.71	4178.49	11929.8	10066.9	6251.69	2026.23	2250.27	1992.15	41.8
1961.91	1733.21	1542.47	1563.64	3256.2	3292.8	10904.2	8450.6	4671.45	1907.5	2102.58	1808.91	46.9
1573.15	1504.15	1447.59	1475.85	3032.2	3199.33	8427.91	6516.66	3278.35	1585.34	1634.82	1640.49	53
2326.52	2096.15	1935.62	1941.04	3856.6	4722.04	11063.9	9033.43	5560.48	2131.45	2206.08	2101.61	50.2
2551.79	2152.09	1953.05	1938.57	3869.3	4465.62	12260.4	10516.4	6073.15	2099.31	2330.45	2093.04	48.1
1912.01	1726.36	1565.92	1581.71	3305.27	3785.35	10424	8629.44	4773.25	1930.27	1961.42	1893.33	47.9
1867.37	1775.22	1686.15	1684.94	3519.12	3781.69	10551.4	8274.02	4434.23	1736.72	1951.84	1710.38	53.6
483.253	444.094	384.886	401.46	755.359	1064.85	2611.62	2020.68	979.973	673.541	529.451	627.079	58
1150.67	1043.37	998.315	981.763	1658.62	2286.88	5380.75	4458.91	2547.76	1120.8	1074.95	1136.83	51.9
3615.3	3635.22	3693.33	3670.35	7111.16	8450.13	16909.4	12994.5	7932.29	3325.76	3433.68	3333.88	51
2894.47	2860.03	2885.72	2886.25	5699.16	7466.9	14277	11003.8	5913.59	3077.67	2689.59	2768.74	54.1
629.217	517.077	446.291	434.285	756.976	1028.3	2548.83	2201.88	1246.83	680.631	546.945	692.32	55.8
2980.03	3024.41	3137.58	3024.69	5413.68	7083.98	13095.6	10340.2	7391.03	2716.99	2735.5	2373.1	47
949.639	817.023	670.675	687.425	1520.58	1433.2	5350.98	4150.03	1775.37	1005.6	1012.05	1105.04	57.6
670.54	567.247	470.711	493.322	956.478	1170.85	3193.6	2450.29	1042.44	872.005	654.985	796.207	59.7
767.901	628.85	510.946	517.827	1065.69	1143.26	3931.71	3009.19	1181.51	867.671	760.962	744.896	57.7
3419.83	3236.31	3215.26	3192.98	6233.14	7306.63	15576.1	12360.9	7582.27	3016.21	3137.65	3060.01	53.8
1278.68	1179.34	1058.47	1077.18	2377.77	2735.08	7862.19	6174.82	2758.8	1393.62	1434.91	1266.86	52.1
3203.01	3037.22	3077.2	3017.05	5846.32	6791.28	15174.7	12216.9	7280.59	2855.65	2999.01	2648.22	50.1
1168.97	1062.29	960.405	998.857	2018.91	2630.22	5977.95	4895.44	2462.5	1320.7	1180.38	1340.28	54.3
1073.08	926.207	805.119	832.099	1607.16	2291.73	5258.75	4272.01	2020.99	1293.53	1048.98	1132.44	59.4
5919.7	5831.22	5953.18	5903.22	11010.6	12966.5	24704.7	19085.3	11856.2	5356.3	5351.76	5056.03	51.9
2606.04	2460.44	2449.89	2416.02	4661.81	5387.88	11403.9	8951.5	5766.15	2248.18	2354.66	2269.92	52.1
3545.54	3539.33	3624.67	3612.44	6932.63	8356.89	16107.5	12577.7	8444.79	3404.14	3359.91	3301.07	49.6
2145.97	2050.88	1988.09	1992.65	3939.91	4993.26	10492.3	8395.52	5010.06	2140.48	2059.28	2141.27	52.4
1206.67	996.033	854.044	876.572	1679.89	2335.56	5395.67	4362.17	2051.83	1358.41	1099.19	1327.84	58.1
2443.98	2476.04	2516.92	2530.92	4835.28	6115.38	10805.4	8246.25	5314.14	2377.34	2253.95	2578.81	54.7
3916.82	3822.66	3788.23	3769.44	7221.45	8091.92	18126.9	14543.4	9796.99	3534.49	3765.51	3449.57	47.5
1683.25	1487.03	1324.96	1360.98	2851.26	3409.9	9117.19	7214.35	3418.91	1774.95	1731.92	1555.19	52.9
862.088	750.582	643.281	664.493	1370.71	1688.44	4535.71	3541.47	1601.18	1026.15	902.774	866.406	55.6
2699.45	2378.52	2189.87	2194.29	4377.42	4944.65	13397	10613	5753.07	2371.25	2609.88	2182.3	52.5
1331.86	1268.52	1193.73	1209.85	2471.67	2813.84	7252.47	5698.14	2910.87	1409.48	1395.9	1488.84	54.1
2573.23	2523.99	2483.66	2499.98	4915.14	6096.11	12558.4	9981.56	6157.37	2509.3	2511.93	2489.61	46.9
1222.73	1092.22	958.254	972.439	1888.42	2344.19	6214	5168.67	3075.66	1341.03	1257.94	1518.88	47.8
1357.59	1268.18	1174.21	1199.26	2320.47	3254.65	6701.6	5319.85	2649.96	1649.72	1355.61	1658.28	51.9
3112.73	3117.34	3192.7	3116.79	6016.97	7441.97	14232.5	11201.6	7032.88	3027.91	2891.77	2834.3	51.1
1160.08	995.505	890.799	900.352	1651.14	2226.62	4735.05	3729.79	2007.72	1216.43	1010.32	1153.69	55.7
1587.85	1379.16	1270.62	1258.12	2343.95	3065.26	6919.72	5625.02	3189.45	1531.7	1448.84	1448.69	53.2
632.563	544.574	448.161	466.007	951.195	1128.07	3409.17	2619.83	1151.1	787.994	657.21	749.215	55.8
4156.47	4170.1	4301.05	4249.08	7893.18	9787.14	18197.3	14423.9	9500.48	4036.45	3890.43	3718.49	49.8
837.289	703.168	592.389	613.181	1188.21	1602.7	4027.62	3114.87	1347.99	1063.6	823.301	880.166	59.1
652.318	588.546	492.097	514.369	1114.15	1198.12	3888.62	2969.01	1224.03	860.397	744.407	864.029	56.5
891.498	816.279	731.317	761.891	1517.91	1999.7	4823.27	3785.24	2011.82	1065.67	940.383	1080.58	55.8
1305.23	1128.29	1008.74	1014.47	1839.61	2430.65	5291.43	4041.22	2349.1	1315.37	1156.57	1403.96	54.9
2106.02	2005.21	1939.44	1913.91	3856.9	4305.31	10862.2	8312.07	4512.2	1979.96	2084.27	1808.44	49.1
1193.14	897.004	734.219	707.712	1270.54	1573.3	4311.63	3625.21	1925.29	1038.94	920.517	1038.42	54.9
2401.73	2025.53	1872.21	1858.53	3476.11	4292.69	9973.53	8114.7	4663.88	2115.49	2089.67	2116.18	49.1
3107.06	3068.28	3145.73	3113.73	6078.34	7044.27	15098.1	11937.6	7224.64	2999.69	3006.29	2740.89	51.4
2700.11	2680.63	2700.81	2690.97	5254.52	6190.16	13017.3	10179.4	6166.7	2657.92	2636.35	2577.25	50.4
483.802	429.632	353.227	370.563	816.603	782.23	2863.71	2111.13	702.97	651.084	559.346	707.963	62.6
3851.23	3848.22	3868.19	3858.33	7375.44	9021.64	17911.5	14188.9	9116.2	3725.95	3683.82	3455.71	49.3
692.76	540.354	429.195	430.723	905.088	825.817	3203.91	2484.88	951.885	706.565	648.339	678.514	58.2
875.419	754.862	679.193	684.463	1206.32	1684.07	3549.02	2857.21	1624.85	958.857	772.249	989.89	55.7
832.622	699.277	558.547	568.5	1033.6	1395.11	3695.74	2838.27	1153.99	1145.7	799.282	928.059	60.7
1449.2	1377.7	1309	1327.75	2817.97	3047.35	7836.97	6063.86	3170.81	1500.66	1512.81	1299.58	52.1
2103.72	2084.82	2046.81	2047.61	4025.61	4906.73	10582.8	8163.75	5013.5	2132.59	2106.92	1877.29	52.2
5516.56	5628.56	5828.13	5825.35	10552.2	12974.3	23106.5	18027	12797.3	4970.73	5051	4862.91	48.6
685.469	578.847	496.937	515.902	787.665	1275.89	2248.86	1737.52	961.239	908.373	564.303	1069.06	55.9
720.656	578.123	483.18	495.252	802.131	1180.11	2637.47	1936.14	834.834	932.982	611.811	918.741	60.6
826.193	731.452	667.897	687.027	1205.83	1674.71	3378.25	2614.68	1467.13	925.937	746.014	967.292	54.7
883.924	820.115	757.361	780.181	1478.48	1809.26	4080.21	3060.38	1612.41	999.802	852.622	1154.61	55.9
1465.88	1327.86	1247.71	1277.17	2452.45	3118.09	6506.79	5060.06	2899.27	1537.2	1341.55	1642.65	55.4
1553.21	1308.35	1105.55	1130.85	2420.69	2668.03	8208.46	6248.5	2900.47	1680.67	1565.26	1414.63	55.2
1436.08	1385	1322.38	1346.14	2575.6	3186.42	7090.96	5534.02	3195.23	1573.85	1447.06	1717.55	52.7
1637.57	1284.64	1083.25	1097.73	2121.19	2809.22	6413.46	4948.32	2526.99	1589.19	1366.8	1292.87	55.9
2483.31	2466.03	2458.06	2471.95	4794.75	5957.63	11549.4	8758.02	5553.63	2499.87	2363.98	2639.06	56.5
3796.28	3678.09	3658.79	3661.32	7117.56	8636.37	17142	13522	9292.33	3345.32	3450.87	3511.11	50.7
3796.84	3745.5	3697.42	3694.46	7010.82	9425.6	17386.3	13483.9	9347.5	3928.17	3643.21	3728.35	47.1
864.966	784.226	666.912	694.617	1627.2	1518.64	5556.67	4145.77	1713.99	1029.03	1022.48	930.796	56
3066.23	2727.54	2586.15	2584.8	5222.63	6146.68	14116.2	10946.6	6314.34	2759.63	2826.14	2631.84	51.7
1919.64	1893.96	1902.71	1919.05	3502.94	4548.18	8250.62	6436.44	4184.76	2101.25	1783.43	2387.22	51.3
1137.22	960.83	810.791	815.292	1577.87	1780.47	4983.44	3842.12	1941.07	1238.05	1048.1	1354.57	59.1
785.969	615.875	485.651	488.459	835.689	1007.07	2929.67	2168.08	831.12	906.12	650.934	1021.2	65.8
883.486	748.406	628.319	637.279	1249.07	1413.78	4169.1	3273.96	1551.19	1046.15	834.207	1070.75	54.1
693.78	583.675	466.643	482.572	985.369	957.496	3513.18	2624.96	1014.49	817.372	695.045	1011.88	59.9
1756.25	1452.45	1291.46	1287.73	2423.79	3037.24	7369.71	5856.78	3048.02	1713.1	1512.25	1659.48	52.5
1629.82	1368.98	1142.06	1156.58	2417.16	2590.4	7865.64	5909.41	2723.19	1699.93	1569.06	1856.06	54.8
782.27	698.729	619.248	655.274	1069.09	1782.37	3078.53	2355.79	1362.72	1131.16	710.946	1134.61	60
1614.9	1510.18	1370.32	1417.73	2799.72	3477.37	8157.61	6488.41	4027.78	1846.85	1652.28	2108.71	48.1
1063.04	915.084	759.791	795.651	1555.48	1834.06	5003.16	3685.05	1640.28	1368.31	1064.38	1552.2	59.9
608.78	485.074	389.525	390.791	864.155	727.575	2986.61	2191.24	863.822	571.463	582.813	666.221	55.7
1573.31	1153.77	953.661	945.632	1810.47	2251.02	5802.36	4373.46	2174.73	1372.27	1202.26	1125.64	54.9
1788.95	1739.52	1726.77	1725.92	3334.59	3989.53	8333.28	6363.48	4013.26	1753.69	1691.61	1897.07	54
1546.19	1458.19	1352.27	1398.91	2685.57	3747.99	7173.71	5507.92	3421.61	1747.92	1522	1875.25	54.2
2031.47	1874.01	1751.05	1814.72	3678.39	4597.8	9281.58	7062.41	4130.13	2189.65	1913.45	1988.89	52.7
2543.13	2418.95	2262.03	2285.61	4979.93	4972.53	14544.3	10904.1	5635.89	2398.24	2733.88	2245.72	55.6
2981.74	2689.31	2468.39	2519.63	5328.78	5711.92	15715.8	11860.6	6642.98	2814.46	3020.91	2466.7	52.6
2175.03	2173.11	2222.19	2203.68	4170.62	5158.26	9706.08	7400.46	5065.07	2124.18	2033.75	2090.14	51.3
1189.35	1024.7	907.923	916.528	1909.77	2032.64	5772.32	4368	2219.03	1197.37	1150.57	1135.9	52.9
1905.4	1897.12	1927.64	1953.61	3766.91	4777.99	8869.97	6787.46	4511.89	2001.93	1828.04	1669.34	49.7
841.806	759.979	649.972	670.822	1527.78	1568.44	5019.06	3795.69	1820.31	973.204	927.837	900.1	57.5
2090.98	2010.54	1943.55	1970.16	3988.81	4841.26	10433.5	7987.52	4550.69	2281.61	2068.05	2153.79	57.8
943.103	706.045	578.462	555.154	910.558	1306.75	3095.8	2455.88	1250.07	898.3	678.401	904.395	58.4
576.989	475.6	389.668	397.278	790.49	813.994	2633.36	1933.6	788.006	645.557	536.316	742.516	59.5
910.838	793.186	642.571	659.001	1257.38	1621.56	4536.21	3512.65	1624.43	1106.16	916.224	1374.19	56.5
1970.75	1883.08	1814.9	1860.24	3787.43	4633.04	10116.5	7971.63	4798.38	2015.1	1965.15	1989.05	52.2
1780.75	1552.83	1479.18	1462.09	2543.52	3588.49	6260.54	4816.89	3299.32	1582.74	1380.29	1579.44	50.4
498.777	411.818	348.18	351.661	645.878	807.59	2105.19	1634.63	848.461	548.932	439.349	610.772	58.1
4794.91	4693.25	4660.23	4620.4	8630.9	11460.5	22265.8	17364.5	10763.1	4901.93	4633.26	4214.52	52.1
1858.79	1754.25	1672.03	1690.69	3357.24	4338.62	9049.32	7068.75	4119.25	2024.62	1801.76	1963.3	50.7
2275.98	1949.96	1789.55	1773.97	3721.26	4206.69	10576.4	8186.47	4346.82	2050.03	2051.95	1849.79	51.6
2063.13	2040.8	2041.88	2013.68	3864.72	4989.66	10154.9	7957.25	5173.14	2000.49	2032.44	1957.39	49.3
2015.11	1846.81	1719.49	1732.56	3541.18	4585.14	10324.6	8191.14	4722.64	2143.24	2008.5	1875.86	48.7
947.347	760.835	641.946	656.081	1076.39	1886.07	3320.53	2709.5	1771.03	1015.08	760.396	1024.99	52.3
1494.38	1401.74	1328.94	1345.58	2658.04	3363.27	7128.49	5555.37	3561.88	1512.86	1436.16	1565.08	51.9
540.856	443.806	360.25	371.794	694.604	807.481	2412.56	1757.88	696.883	654.377	508.007	785.45	63
626.512	503.092	410.835	421.864	773.026	1032.38	2744.36	2119.27	994.158	712.943	570.431	804.658	60.6
603.778	475.823	394.308	411.524	639.764	1171.94	2139.84	1742.06	1003.38	701.902	489.828	806.241	53.4
1020.05	777.601	640.455	620.203	1158.25	1329.94	4123.89	3293.11	1680.03	875.473	827.486	944.469	54.3
1496.29	1424.94	1324.15	1347.42	2958.07	3101.26	8680.43	6576.36	3462.42	1502.25	1624.66	1456.32	54.4
611.343	468.046	371.694	362.214	706.515	673.074	2523.49	1854.26	734.736	540.326	515.036	681.08	60.4
626.64	558.608	461.248	484.509	1103	1129.01	3781.49	2779.56	1116.6	795.024	719.414	749.463	56.2
689.602	546.298	444.01	449.423	872.082	1017.31	3023.49	2296.61	1049.44	701.759	620.275	775.412	55.2
4374.43	4290.91	4298.29	4219.94	8026.53	9660.94	20123.5	16032.2	10229.4	4104.08	4206.31	3816.86	48.2
1997.24	1915.39	1864.48	1868.85	3508.46	4446.21	8929.28	6826.04	4139.38	2139.81	1880.84	2387.3	53.9
2222.84	2170.38	2126.04	2116.45	4166.03	5134.9	11059.8	8480.53	5379.97	2158.07	2193.71	2184.03	51.9
1787.88	1546.6	1461.57	1440.46	2778.49	3699.12	7831.48	6198.23	3742.38	1681.34	1582.93	1577.86	49.4
796.825	581.761	462.856	462.748	717.594	1039.53	2638.87	2078.51	1030.32	729.139	601.54	1048.32	58.8
542.975	451.276	368.945	377.343	673.563	920.335	2292.55	1743.02	846.611	601.396	496.152	824.424	56.6
2372.11	2278.38	2263.1	2252.99	4319.86	5543.26	11676.8	9223.59	5882.75	2174.27	2283.15	2080.56	45.5
1246.48	1231.45	1237.94	1230.65	2326.31	2992.62	5877.21	4467.54	2843.2	1295.28	1208.22	1259.18	55.2
672.996	608.871	521.545	537.988	1115.52	1487.21	3958.12	3121.17	1516.58	849.319	738.937	662.649	53.8
2463.77	2360.02	2314.14	2279.49	4542.29	5552.15	12352.7	9820.5	6639.84	2255.71	2369.55	2214.9	44.6
530.249	440.166	355.076	364.681	739.141	801.381	2696.24	1980.48	768.04	590.557	534.308	750.9	59.6
940.763	828.068	715.624	738.558	1532.34	1887.88	4870.97	3628.58	1740.24	1082.89	969.399	982.502	57.6
1409.47	1317.85	1255.26	1249.33	2336.27	3043.92	6597.68	5127.82	3107.12	1477.6	1343.82	1392.94	52.7
1810.37	1537.2	1439.21	1402.61	2802.81	3309.71	8455.17	6743.55	4099.38	1496.97	1597.91	1488.63	48.6
1852.4	1877.34	1932.87	1913.55	3482.24	4595.39	8582.44	6626.31	4564.38	1765.04	1762.14	1601.32	50.4
1360.95	1322.22	1264.29	1271.95	2643.15	2956.01	7262.39	5533.38	3108.49	1356	1408.61	1291.13	55.1
979.654	775.586	633.14	632.117	1270.84	1385.2	4462.15	3472.74	1699.5	927.149	871.37	924.245	55.6
1133.16	910.789	799.562	797.034	1500.51	1950.62	4678.19	3683.21	2042.78	1051.24	953.213	1026.44	52.9
1126.09	908.926	754.159	747.273	1443.59	1501.13	4789.96	3700.23	2001.25	1067.42	993.572	1303.19	51.2
1247.7	1198.49	1124.71	1142.1	2222.98	2775.27	6404.91	4755.5	2580.59	1435.35	1282.19	1462.64	55.1
506.523	451.491	364.223	394.044	670.553	944.342	2401.09	1809.46	803.603	838.287	527.921	946.756	59.5
777.316	722.793	640.615	673.185	1242.28	1699.97	3868.83	2849.3	1475.36	1089.56	812.853	1131.3	56.1
1116.54	998.002	939.754	957.962	1579.77	2414.05	4128.5	3276.11	2148.25	1228.49	941.588	1435.12	56.1
