# Supplementary material for: In situ flexible wearable tomato growth sensor: monitoring of leaf physiological characteristics
Source: Front Plant Sci. 2025 Mar 21;16:1546373. doi: 10.3389/fpls.2025.1546373 (PMC11968727; doi:10.3389/fpls.2025.1546373)
Supplement: Supplementary file 1 [file DataSheet1.zip › 3.2 Spectral Data Denoising Analysis - Raw Spectrum/2 Regression prediction/3WD_Humi.xlsx]

## Sheet: Sheet1
405nm	425nm	450nm	475nm	515nm	550nm	555nm	600nm	640nm	690nm	745nm	855nm	Humi
302	302	302	302	1165.14	1165.14	1736.38	1736.38	860.247	860.247	752.012	752.012	0.853
191	191	191	191	969.61	969.61	1590.9	1580.56	797.505	761.165	753.665	805.005	0.856
471.188	466.312	468.75	468.75	1310.53	1310.53	2066.85	2066.85	1202.32	762.442	775.058	775.058	0.867
926.75	926.75	926.75	926.75	3391.99	3391.99	4088.1	4088.1	2601.25	1794.66	1659.34	1659.34	0.87
149.25	149.25	149.25	149.25	759.18	759.18	1268.32	1216.32	688.5	688.5	508	869.001	0.843
3669.94	3669.94	4076.56	4076.56	10559.2	10559.2	13031.8	13031.8	8812.67	4337.19	4158.81	4158.81	0.865
370.5	370.5	370.5	370.5	1797.52	1797.52	3323.94	3312.97	2332.95	1018.97	963.015	947.039	0.867
540.5	540.5	540.5	540.5	2083.4	2083.4	3669.82	3374.01	1936.86	1393.06	1298.94	1298.94	0.865
3736.75	3736.75	3736.75	3736.75	8920.28	8920.28	11253.7	11253.7	7942.78	3521.33	3424.17	3424.17	0.875
1333.7	1333.7	1539.3	1539.3	5055.77	5055.77	7123.86	7123.86	4283.39	2196.26	2062.74	2062.74	0.87
1055	1055	1055	1055	3492.95	3721.78	4604.87	4553.05	3113.66	1960.84	1635.16	1635.16	0.871
1455.75	1455.75	1455.75	1455.75	3841.7	3841.7	4737.2	4737.2	3307.67	1799.77	1536.23	1536.23	0.864
337.25	337.25	337.25	337.25	1283.12	1283.12	2245.74	2195.5	1092.68	837.444	936.056	936.056	0.864
234.5	234.5	234.5	234.5	1213.69	1213.69	2226.17	2020.26	970.941	964.04	712.96	712.96	0.86
435.197	435.197	512.803	512.803	2138.82	2138.82	3256.55	3101.3	1835.24	1260.99	1049.51	1049.51	0.865
2452.25	2452.25	2452.25	2452.25	7515.35	7515.35	10367.9	10320.1	6589.23	3324.36	3114.07	3056.2	0.869
428	428	428	428	1682.75	1682.75	3023.05	2996.51	1596.17	948.631	1054.37	1054.37	0.863
455.624	349.384	359.496	359.496	1177.12	1177.12	2159.74	2083.5	973.684	925.444	825.556	825.556	0.859
2500.15	2500.15	2858.35	2858.35	7132.48	7132.48	9582.18	9582.18	6893.85	2728.18	2792.15	2294.49	0.884
401.5	401.5	401.5	401.5	2086.51	2086.51	3542.54	3542.54	2015.55	1085.5	1123.52	962.476	0.887
865.442	850.558	858	858	2526.59	2526.59	3849.79	3849.79	2335.01	1522.13	1410.37	1410.37	0.866
77.1284	77.1284	103.372	103.372	789.855	789.855	1709.82	1503.37	806.461	644.008	566.992	566.992	0.868
510.064	510.064	571.436	571.436	2442.08	2442.08	3528.45	3528.45	2111.46	1377.43	1097.07	1097.07	0.865
666.166	666.166	932.334	932.334	3273.89	3273.89	4991.79	4754.33	2965.18	1656.72	1607.28	1607.28	0.867
411.561	411.561	442.439	442.439	1855.52	1855.52	3372.87	3114.94	1763.13	1047.21	1045.29	1045.29	0.871
277.5	277.5	277.5	277.5	1290.83	1290.83	2587.26	2348.87	1218.66	865.266	848.734	848.734	0.86
397.697	306.411	315.946	315.946	915.589	915.589	1812.7	1812.7	761.571	761.571	761.571	761.571	0.857
246.876	246.876	355.124	355.124	1715.66	1715.66	3225.2	2990.62	1927.3	983.73	1049.77	1049.77	0.869
437.697	437.697	599.803	599.803	2269.32	2269.32	3701.55	3514.3	2176.24	1195.99	1193.01	1193.01	0.864
1531.98	1531.98	1893.02	1893.02	6190.54	6190.54	8386.58	8386.58	6441.86	2383.74	2539.26	2539.26	0.87
329.5	329.5	329.5	329.5	1379.38	1379.38	2079.61	2053.28	1069.12	1069.12	897.05	897.05	0.859
251.75	251.75	251.75	251.75	1433.01	1433.01	2826.23	2747.41	1169.52	1012.7	926.712	918.889	0.867
605.25	605.25	605.25	605.25	2720.85	2720.85	4472.5	4472.5	2362.58	1268.23	1352.94	1274.59	0.868
429.021	397.979	413.5	413.5	1529.63	1529.63	2866.43	2850.39	1531.42	1026.38	1051.62	1051.62	0.869
1118.16	1118.16	1139.34	1139.34	3742.93	3742.93	6061.37	6030.84	4047.74	1597.2	1693.07	1435.53	0.881
2566.14	2566.14	3238.36	3238.36	9282.63	9282.63	11394.3	11394.3	7951.84	3339.87	3316.13	3316.13	0.874
2605	2605	2605	2605	6532.72	6532.72	8447.45	8447.45	5631.25	2779.08	2359.92	2359.92	0.883
600.25	600.25	600.25	600.25	2710.96	2710.96	3870.75	3870.75	2244.93	1865.21	1685.29	1685.29	0.847
756.5	756.5	756.5	756.5	2759.78	2759.78	4077.91	4075.45	2234.3	1596.84	1263.39	1203.93	0.869
396.25	396.25	396.25	396.25	1813.36	1813.36	3448.23	3089.51	1687.3	1369.57	1160.43	1160.43	0.856
280.25	280.25	280.25	280.25	1210.1	1210.1	2171.13	1963.64	1016.37	1016.37	917.628	1115.12	0.845
458.694	458.694	537.806	537.806	2896.4	2896.4	4614.71	4494.31	2401.36	1863.95	1498.05	1498.05	0.876
1926.24	1926.24	1964.26	1964.26	6007.69	6007.69	8090.2	8090.2	5382.42	2502.53	2274.47	2274.47	0.875
2478.33	2478.33	3006.17	3006.17	8682.89	8682.89	10160.7	10160.7	6683.75	2925.64	2979.86	2979.86	0.886
423.75	423.75	423.75	423.75	1497.98	1497.98	2506.94	2506.94	1639.17	1340.25	1147.29	1614.21	0.857
267.5	267.5	267.5	267.5	1482.34	1482.34	2285	2285	1211.72	1196.87	1089.63	1089.63	0.838
1514.96	1514.96	1699.54	1699.54	5128.26	5128.26	5840.35	5840.35	4039.5	2710.89	2569.11	2569.11	0.866
740.082	740.082	807.918	807.918	3057.22	3057.22	3953.06	3953.06	2661.13	1749.85	1724.15	1724.15	0.849
412.084	412.084	453.416	453.416	1955.85	1955.85	2997.18	2997.18	1950.06	1255.54	1084.46	1084.46	0.869
168	168	168	168	1011.11	1011.11	1977.49	1792.43	921.441	921.441	765.559	937.624	0.849
92.75	92.75	92.75	92.75	688.953	688.953	1456.55	1286.88	693.786	693.786	540.714	961.381	0.844
359.75	359.75	359.75	359.75	1409.93	1409.93	2320.88	2320.88	1209.33	1209.33	1109.17	1309.48	0.857
960.494	761.506	861	861	2623.79	2623.79	4268.7	4268.7	2337.2	1702.21	1767.79	1767.79	0.864
504.25	504.25	504.25	504.25	2368.02	2403.29	3904.25	3891.98	2335.43	1719.16	1387.84	1387.84	0.859
880.142	880.142	909.858	909.858	2974.11	2974.11	4231.8	4160.86	2679.81	1600.87	1623.63	1623.63	0.858
503.75	503.75	503.75	503.75	1966.61	1966.61	2828.15	2828.15	1532.57	1532.57	1434.93	1630.2	0.857
270	270	270	270	1196.42	1196.42	2045.71	2001.62	1104.64	1104.64	984.357	1150.44	0.84
476.75	476.75	476.75	476.75	1702.9	1702.9	2371.4	2371.4	1429.73	1219.42	1222.92	1359.23	0.853
1243.44	1243.44	1591.06	1591.06	5209.12	5209.12	6964.24	6964.24	5133.83	2180.47	2412.03	2412.03	0.866
369.487	338.013	353.75	353.75	963.349	963.349	1583.13	1583.13	874.119	874.119	830.381	917.856	0.828
251	251	251	251	1273.71	1273.71	2649.21	2452.93	1308.39	978.114	941.386	941.386	0.859
564	564	564	564	2621.98	2621.98	4943.86	4943.86	2423.32	1563.48	1637.44	1583.6	0.872
226.5	226.5	226.5	226.5	1812.42	1812.42	3555.86	3321.68	1790.32	1356.13	1372.37	1372.37	0.861
860.597	860.597	1122.9	1122.9	3757.1	3757.1	5041.91	5041.91	3811.41	1837.4	2033.6	2033.6	0.861
659.049	659.049	902.951	902.951	3583.2	3583.2	6273.1	6273.1	4527.18	1575.88	1732.27	1450.97	0.873
678.75	678.75	678.75	678.75	2932.36	2932.36	5353.03	5250.1	3183.3	1572.37	1654.09	1562.17	0.874
555.394	555.394	821.606	821.606	2748.3	2748.3	4439.42	4184.61	2470.97	1318.15	1352.35	1352.35	0.873
1014.25	1014.25	1014.25	1014.25	3739.24	3739.24	5623.36	5623.36	3815.76	1700.16	1676.34	1676.34	0.863
1047.75	1047.75	1047.75	1047.75	3696.86	3696.86	6328.44	6328.44	4183.77	1576.47	1663.18	1641.88	0.871
629.562	629.562	635.438	635.438	3148.32	3148.32	5418.96	5417.44	3479.08	1623.56	1553.94	1553.94	0.861
771	771	771	771	3176.29	3176.29	5089.47	5089.47	2919.04	1312.78	1411.72	1411.72	0.867
125.5	125.5	125.5	125.5	790.152	790.152	1228.89	1228.89	633.882	633.882	565.641	565.641	0.853
529.271	529.271	540.229	540.229	1674.77	1843.49	2873.95	2867.23	1898.77	955.05	901.45	901.45	0.871
1866.52	1866.52	2356.48	2356.48	6635.43	6635.43	8334.38	8334.38	5289.33	2521.53	2517.47	2517.47	0.874
1376.55	1376.55	1614.45	1614.45	5528.21	5528.21	6790.61	6790.61	3666.69	2586.37	2046.13	2046.13	0.866
245.5	245.5	245.5	245.5	790.468	790.468	1247.28	1247.28	734.961	635.218	594.282	594.282	0.858
1800.2	1800.2	1970.3	1970.3	5282.57	5282.57	6305.66	6305.66	4575.34	2037.61	1690.89	1690.89	0.879
258	258	258	258	1360.82	1360.82	2791.14	2612.17	1358.4	903.425	1001.57	1001.57	0.845
217.5	217.5	217.5	217.5	952.212	952.212	1595.06	1562.88	809.673	809.673	695.827	712.007	0.855
275.315	235.185	255.25	255.25	1004.72	1004.72	1947.98	1879.85	834.883	834.883	672.182	672.182	0.868
1724.91	1724.91	1994.59	1994.59	5872.6	5872.6	8113.98	8022.59	5448.88	2317.5	2292.5	2292.5	0.87
363.75	363.75	363.75	363.75	2227.52	2227.52	3819.84	3794.27	1868.45	1193.87	1109.13	1109.13	0.865
1612.15	1612.15	1869.85	1869.85	5470.96	5470.96	7727.67	7727.67	5052.08	2184.44	2044.37	1885.74	0.876
392.75	392.75	392.75	392.75	2012.97	2030.34	3067.22	3067.22	1746.06	1192.69	1121.31	1121.31	0.863
354	354	354	354	1644.39	1764.34	2679.59	2679.59	1430.33	1252.38	954.624	954.624	0.864
3548.94	3548.94	4097.56	4097.56	10286.1	10286.1	12531.2	12531.2	8172.78	4205.49	3740.51	3740.51	0.873
1419.57	1419.57	1552.93	1552.93	4368.34	4368.34	5958.98	5854.43	4137.84	1717.3	1695.7	1695.7	0.881
1746.25	1746.25	2309.25	2309.25	6522.09	6522.09	8040.09	8040.09	5638.5	2678.83	2477.67	2477.67	0.882
918.844	918.844	1052.16	1052.16	3839.61	3839.61	5297.42	5297.42	3433.31	1754.77	1663.23	1663.23	0.861
430.5	430.5	430.5	430.5	1742.18	1742.18	2604.19	2604.19	1268.47	1268.47	1141.96	1141.96	0.859
1290.59	1290.59	1546.91	1546.91	4607.26	4607.26	5177.07	5177.07	3299.66	1858.33	1975.67	1975.67	0.872
2021.81	2021.81	2271.19	2271.19	6642.6	6642.6	9153.98	9153.98	6615.87	2684.3	2657.2	2657.2	0.883
587	587	587	587	2726.07	2726.07	4438.94	4438.94	2281.56	1551.06	1328.94	1328.94	0.881
274.25	274.25	274.25	274.25	1350.85	1350.85	2287.88	2230.73	1143.59	983.438	764.062	764.062	0.86
1217.25	1217.25	1217.25	1217.25	4094.86	4094.86	6616.21	6616.21	3907.61	1858.04	1921.75	1666.18	0.874
423.483	423.483	597.517	597.517	2328.49	2328.49	3785.54	3635.52	2157.78	1203.76	1241.24	1241.24	0.866
1148.24	1148.24	1391.26	1391.26	4706.38	4706.38	6250.4	6250.4	4106.72	1987.44	1931.06	1931.06	0.87
355.5	355.5	355.5	355.5	1886.77	1886.77	3177.69	3177.69	2114.43	1187.47	1321.53	1321.53	0.851
498.5	498.5	498.5	498.5	2378.12	2378.12	3233.55	3233.55	1648.84	1528.67	1402.83	1402.83	0.854
1621.67	1621.67	1965.83	1965.83	5715.86	5715.86	7028.03	7028.03	4587.13	2410.74	2088.76	2088.76	0.867
544.5	544.5	544.5	544.5	1682.69	1682.69	2319.76	2319.76	1283.62	1118.17	952.328	952.328	0.857
737	737	737	737	2366.77	2366.77	3517.07	3517.07	2179.9	1321.57	1182.93	1182.93	0.863
167.75	167.75	167.75	167.75	935.88	935.88	1726.2	1652.15	831.94	772.884	667.616	667.616	0.859
2235.43	2235.43	2789.57	2789.57	7525.63	7525.63	9085.78	9085.78	6231.38	3229.97	2767.03	2767.03	0.866
278	278	278	278	1225.49	1242.86	2024.89	1981.51	1015.86	1015.86	770.332	770.332	0.855
135.25	135.25	135.25	135.25	1043.27	1043.27	1984.2	1867.89	906.121	841.807	782.036	797.35	0.845
260.5	260.5	260.5	260.5	1526.72	1526.72	2352.19	2352.19	1333.79	975.384	933.616	933.616	0.859
613	613	613	613	1857.62	1857.62	2533.67	2533.67	1464.37	1170.58	1194.42	1194.42	0.864
1037.75	1037.75	1037.75	1037.75	3533.43	3533.43	5242.34	5226.16	2982.05	1562.87	1447.73	1442.54	0.875
987.686	436.516	395.899	395.899	1307.48	1307.48	2275.69	2275.69	1374.23	936.058	854.442	854.442	0.86
1180.5	1180.5	1180.5	1180.5	3411.68	3411.68	5063.34	5063.34	3164.22	1743.7	1709.3	1709.3	0.865
1519.63	1519.63	1880.37	1880.37	5602.68	5602.68	7368.91	7368.91	4654.69	2351.59	2074.41	2074.41	0.873
1233.92	1233.92	1649.08	1649.08	4915.98	4915.98	6515.64	6515.64	4205.16	2135.05	1987.45	1987.45	0.866
92.1526	92.1526	105.347	105.347	745.138	745.138	1579.82	1366.85	651.743	651.743	536.257	767.228	0.836
1972.79	1972.79	2335.21	2335.21	6983.55	6983.55	8829.47	8829.47	5921.1	2941.58	2607.92	2607.92	0.867
383.49	213.225	213.142	213.142	803.775	803.775	1589.12	1558.86	668.306	667.042	620.958	620.958	0.861
384	384	384	384	1256.13	1256.13	1729.81	1729.81	999.793	889.851	834.649	834.649	0.859
290.5	290.5	290.5	290.5	1085.54	1085.54	1777.69	1777.69	973.509	973.509	836.855	836.855	0.854
622.5	622.5	622.5	622.5	2531.3	2531.3	3767.11	3767.11	2073.47	1254.05	1075.66	1072.24	0.879
1029.53	1029.53	1083.47	1083.47	3796.77	3796.77	5015.71	5015.71	3128.08	1725.6	1477.4	1477.4	0.879
3215.75	3215.75	4035.25	4035.25	9994.6	9994.6	11500.6	11500.6	8359.02	3725.32	3552.18	3552.18	0.869
284	284	284	284	881.875	940.528	1126.45	1126.45	850.913	850.913	520.587	1181.24	0.838
299.5	299.5	299.5	299.5	869.612	869.612	1176.5	1176.5	755.653	755.653	667.847	843.46	0.847
378.5	378.5	378.5	378.5	1237.84	1237.84	1587.66	1587.66	855.663	855.663	824.836	824.836	0.851
375	375	375	375	1423.6	1423.6	1930.59	1930.59	1021.39	924.203	922.203	1023.39	0.859
663.75	663.75	663.75	663.75	2396.22	2396.22	3170.28	3170.28	1862.29	1345.28	1346.22	1346.22	0.854
520.5	520.5	520.5	520.5	2247.54	2247.54	3897.3	3864.07	1881.74	1538.51	1252.49	1252.49	0.866
563.105	563.105	660.895	660.895	2499.21	2499.21	3523	3523	2160.55	1365.34	1432.16	1432.16	0.859
875.92	650.08	763	763	2134.3	2134.3	3017.54	3017.54	1510.75	1458.91	1083.59	1083.59	0.87
1179.53	1179.53	1435.97	1435.97	4575.49	4575.49	5622.92	5622.92	3631.9	2030.99	2066.01	2066.01	0.871
1870.75	1870.75	2278.75	2278.75	6776.08	6776.08	8803.9	8801.25	6503.74	2506.09	2574.91	2574.91	0.869
1852.91	1852.91	2024.59	2024.59	6957.79	6957.79	8439.47	8439.47	5966.66	3260.9	2896.1	2896.1	0.86
201.5	201.5	201.5	201.5	1410.9	1410.9	2771.82	2571.01	1229.86	946.056	862.444	862.444	0.868
1494	1494	1494	1494	4933.13	4933.13	7087.79	7009.18	4373.89	2219.28	2077.72	2077.72	0.881
916.337	916.337	1074.16	1074.16	3427.47	3427.47	4019.29	4019.29	2616.61	1810.35	1912.02	1930.28	0.857
439.5	439.5	439.5	439.5	1494.05	1494.05	2350.31	2350.31	1194.14	1171.29	1177.79	1187.64	0.853
434.032	293.687	281.641	281.641	848.313	848.313	1395.53	1395.53	816.586	816.586	620.914	1012.26	0.849
296.5	296.5	296.5	296.5	1193.54	1193.54	2012.09	2012.09	1000.43	1000.43	923.071	958.7	0.857
190.75	190.75	190.75	190.75	899.149	899.149	1737.99	1662.9	838.774	838.774	657.226	1020.32	0.845
807.106	790.894	799	799	2401.61	2401.61	3633.6	3633.6	1994.65	1528.44	1372.06	1372.06	0.861
577.5	577.5	577.5	577.5	2227.79	2227.79	3698.1	3698.1	1741.17	1553.28	1647.22	1647.22	0.844
291.5	291.5	291.5	291.5	1117.12	1380.3	1637.06	1598.88	1096.67	1096.67	684.827	1225.01	0.843
525.25	525.25	525.25	525.25	2733.41	2733.41	4017.68	4017.68	2641.57	1634.99	1778.22	1828.8	0.855
318.5	318.5	318.5	318.5	1538.83	1538.83	2637.91	2423.08	1358.21	1358.21	1033.79	1682.62	0.839
216.5	216.5	216.5	216.5	719.076	719.076	1323.91	1323.91	553.371	553.371	553.371	553.371	0.849
1229.74	600.459	636.403	636.403	1789.54	1789.54	2713.74	2713.74	1314.55	1236.28	925.722	925.722	0.868
810.847	810.847	1037.65	1037.65	3167.53	3167.53	4263.53	4156.15	2820.19	1428.81	1483.69	1483.69	0.866
625.25	625.25	625.25	625.25	2724.36	2724.36	3376.84	3376.84	2067.14	1543.94	1586.06	1586.06	0.842
911.924	911.924	965.576	965.576	3551.42	3602.71	4912.86	4648.58	3054.54	1979.26	1560.24	1560.24	0.863
1067.25	1067.25	1067.25	1067.25	4303.61	4303.61	6714.56	6712.78	3505.12	1831.33	1953.56	1915.77	0.875
1260.75	1260.75	1260.75	1260.75	4819.97	4819.97	7685.34	7449.8	4488.45	2278.91	2247.86	1859.32	0.876
1121.74	1121.74	1395.26	1395.26	3969.12	3969.12	4759.64	4759.64	3318.33	1698.57	1580.43	1580.43	0.867
487.75	487.75	487.75	487.75	1760.79	1760.79	2985.73	2803.72	1630.23	1067.21	966.786	966.786	0.859
942.547	942.547	1159.45	1159.45	3599.07	3599.07	4249.98	4249.98	2843.24	1674.19	1242.81	1242.81	0.885
214.244	214.244	230.256	230.256	1396.09	1396.09	2689.44	2417.76	1435.02	901.334	785.509	778.822	0.862
833.018	833.018	1050.98	1050.98	3804.27	3804.27	5281.99	5147.48	3189.11	1997.6	1710.9	1710.9	0.874
693.409	395.691	383.95	383.95	989.309	989.309	1471.91	1471.91	782.98	782.98	754.879	754.879	0.86
206.75	206.75	206.75	206.75	727.258	727.258	1247	1226.16	615.209	615.209	542.291	688.128	0.851
232	232	232	232	1282.53	1282.53	2148.07	2148.07	1138.03	1138.03	926.475	1349.58	0.846
720.894	720.894	951.606	951.606	3624.14	3624.14	5098.1	5082.61	3332.47	1663.98	1566.02	1566.02	0.869
1056	1056	1056	1056	2621.87	2621.87	3060.46	3060.46	2080.66	1320.84	1189.66	1189.66	0.861
190.25	190.25	190.25	190.25	642.587	642.587	982.424	982.424	519.753	519.753	491.247	548.258	0.855
2576	2576	2576	2576	8502	8502	10636.8	10636.8	6659.76	4072.95	3285.55	3285.55	0.871
764.128	764.128	833.872	833.872	3310.53	3310.53	4534.77	4534.77	2837.47	1779.67	1565.33	1565.33	0.859
1056.5	1056.5	1056.5	1056.5	3429.97	3429.97	5048.79	5048.79	2764.61	1670.35	1488.15	1488.15	0.874
960.107	960.107	1108.39	1108.39	3762.8	3762.8	4907.09	4907.09	3298.43	1554.05	1525.95	1525.95	0.865
780	780	780	780	3479.89	3479.89	5008.48	5008.48	3051.33	1847.95	1523.05	1523.05	0.878
403	403	403	403	1243.31	1243.31	1439.51	1439.51	886.677	886.677	874.981	874.981	0.854
622.937	622.937	687.563	687.563	2609.19	2609.19	3668.06	3597.56	2520.44	1274.94	1244.06	1244.06	0.859
175.75	175.75	175.75	175.75	685.077	685.077	1179.16	1134	637.79	637.79	473.21	802.37	0.847
204.75	204.75	204.75	204.75	800.705	800.705	1282.4	1282.4	678.151	678.151	614.349	741.953	0.855
221.75	221.75	221.75	221.75	765.463	789.4	985.506	985.506	651.734	651.734	537.266	766.203	0.856
707.032	353.687	354.641	354.641	1141.31	1141.31	2064.03	2064.03	1148.87	758.523	799.477	799.477	0.866
552.548	552.548	563.452	563.452	2631.24	2631.24	4188.33	4093.95	2302.74	1205.36	1241.14	1241.14	0.866
302.926	242.681	246.197	246.197	624.819	624.819	1090.93	1090.93	516.561	516.561	516.561	516.561	0.855
123.6	123.6	159.9	159.9	1023.85	1023.85	2116.9	1801.4	988.276	784.774	678.226	678.226	0.858
255.25	255.25	255.25	255.25	833.48	833.48	1344.06	1344.06	648.636	648.636	648.636	648.636	0.86
2303.11	2303.11	2571.39	2571.39	7602.23	7602.23	10071	10071	6824.83	3222.58	2935.42	2935.42	0.879
972.25	972.25	972.25	972.25	3403.52	3403.52	4267.35	4267.35	2568.07	1843.2	1966.3	1966.3	0.865
978.79	978.79	1165.21	1165.21	3996.36	3996.36	5465.36	5429.21	3637.32	1711.17	1722.33	1722.33	0.87
838.25	838.25	838.25	838.25	2792.22	2792.22	3878.68	3878.68	2478.66	1410.75	1239.75	1239.75	0.87
499.188	261.783	286.515	286.515	796.217	796.217	1233.19	1233.19	772.601	772.601	537.899	1007.3	0.845
178.25	178.25	178.25	178.25	706.547	706.547	1068.21	1068.21	636.314	636.314	460.186	812.441	0.813
1176.86	1176.86	1194.14	1194.14	4192.33	4192.33	5611.61	5611.61	3709.1	1631.16	1597.84	1597.84	0.874
596.822	596.822	704.178	704.178	2262.25	2262.25	2830.61	2830.61	1823.82	1077.96	991.537	991.537	0.867
168.75	168.75	168.75	168.75	1122.37	1122.37	1855.04	1855.04	931.512	800.61	583.39	583.39	0.867
1093.89	1093.89	1202.61	1202.61	4342.75	4342.75	6128.48	6128.48	4438.16	1701.43	1675.07	1675.07	0.874
147.25	147.25	147.25	147.25	696.801	696.801	1266.01	1238.47	607.136	607.136	516.364	697.908	0.856
321	321	321	321	1510.41	1510.41	2533.02	2332.73	1301.95	1023.66	854.838	854.838	0.863
658.93	658.93	665.07	665.07	2328.43	2361.06	3393.2	3321.57	2206.8	1298.16	1107.84	1107.84	0.866
819.5	819.5	819.5	819.5	2665.97	2665.97	4125.14	4125.14	2671.3	1125.68	1162.32	1162.32	0.872
1012.54	1012.54	1173.96	1173.96	3399.67	3399.67	4052.1	4052.1	2784.16	1348.89	1190.61	1190.61	0.879
587.153	587.153	633.847	633.847	2414.77	2414.77	3515.58	3486.35	2062.27	1092.04	1057.46	1057.46	0.878
514.421	314.733	338.423	338.423	1209.27	1209.27	2223.76	2189.08	1182.59	828.905	797.595	797.595	0.867
544.052	471.448	507.75	507.75	1509.38	1509.38	2256.22	2256.22	1285.62	914.017	847.983	847.983	0.862
443.5	443.5	443.5	443.5	1313.33	1313.33	2137.36	2137.36	1156.52	1008.83	1082.67	1082.67	0.857
483.296	483.296	538.204	538.204	2170.71	2170.71	3187.03	3058.2	1776.08	1294.25	1234.75	1234.75	0.859
97.25	97.25	97.25	97.25	721.961	721.961	1120.38	1120.38	777.211	777.211	512.789	1041.63	0.834
239	239	239	239	1278.96	1278.96	1818.26	1818.26	1005.95	1005.95	907.545	1103.76	0.846
539.5	539.5	539.5	539.5	1698.57	1698.57	1938.99	1938.99	1221.67	1131.11	1061.11	1291.67	0.848
