# Supplementary material for: In situ flexible wearable tomato growth sensor: monitoring of leaf physiological characteristics
Source: Front Plant Sci. 2025 Mar 21;16:1546373. doi: 10.3389/fpls.2025.1546373 (PMC11968727; doi:10.3389/fpls.2025.1546373)
Supplement: Supplementary file 1 [file DataSheet1.zip › 3.2 Spectral Data Denoising Analysis - Raw Spectrum/2 Regression prediction/5NORM_SPAD.xlsx]

## Sheet: Sheet1
405nm	425nm	450nm	475nm	515nm	550nm	555nm	600nm	640nm	690nm	745nm	855nm	SPAD
0.118573	0	0.0383001	0.0403987	0.478489	0.571878	1	0.871983	0.498426	0.375656	0.235572	0.302728	59
0	0.00564972	0.0457627	0.0457627	0.463277	0.505085	1	0.857627	0.514124	0.357062	0.263277	0.428814	55.8
0.132066	0	0.0501949	0.0180312	0.461988	0.496589	1	0.879142	0.550682	0.206628	0.158869	0.212963	57.1
0	0.101276	0.174557	0.168588	0.571223	0.720255	1	0.840469	0.66056	0.308975	0.228695	0.25669	54.1
0.0192735	0	0.0296516	0.0348406	0.451446	0.527057	1	0.851001	0.48258	0.409192	0.261675	0.639733	57.8
0	0.093857	0.198863	0.19092	0.617722	0.647526	1	0.862275	0.665525	0.172047	0.190337	0.058442	53.7
0.0196487	0	0.0550759	0.0342364	0.45579	0.468592	1	0.927657	0.687705	0.227449	0.231021	0.15719	49.6
0.0649133	0	0.0237829	0.0148293	0.451595	0.484891	1	0.844432	0.496922	0.271964	0.217963	0.243145	59.5
0.07952	0.0744157	0.159756	0.12931	0.550819	0.648608	1	0.856631	0.674129	0.108982	0.130474	0	50.4
0	0.087483	0.182009	0.170147	0.566415	0.592117	1	0.88348	0.628568	0.219449	0.243173	0.100086	50.8
0.0307959	0	0.0464108	0.0364346	0.504446	0.703101	1	0.839731	0.639341	0.240295	0.159185	0.118412	54.7
0.020339	0	0.0881356	0.0540113	0.522034	0.686328	1	0.848362	0.642712	0.135593	0.0779661	0.00519774	49.6
0.07289	0	0.0234442	0.013214	0.443734	0.451833	1	0.86104	0.479113	0.252771	0.227621	0.313299	57.9
0	0.0173085	0.0545219	0.0519256	0.450887	0.48161	1	0.831675	0.43704	0.354825	0.267849	0.191692	58.2
0	0.0450189	0.108917	0.112112	0.526866	0.600349	1	0.862329	0.564043	0.304676	0.249782	0.198374	55.6
0	0.0162713	0.0901784	0.0845913	0.542737	0.583513	1	0.865026	0.59704	0.146736	0.164282	0.0283278	51.2
0.0796813	0	0.0205333	0.00766166	0.447135	0.414343	1	0.860558	0.52988	0.200123	0.254061	0.156604	54.5
0.197386	0.0309368	0.020915	0	0.427887	0.425708	1	0.846623	0.453159	0.311983	0.253159	0.233987	57.1
0.0241228	0.0817669	0.192774	0.165936	0.57028	0.628968	1	0.888889	0.695175	0.134294	0.17784	0	51.8
0	0.0517618	0.103767	0.0986634	0.495504	0.4887	1	0.876063	0.599514	0.243256	0.290644	0.121264	51.8
0.158028	0	0.0340447	0.0142276	0.450711	0.545478	1	0.886687	0.597053	0.23628	0.190041	0.161839	55.2
0	0.0146113	0.0368206	0.0403273	0.443016	0.427236	1	0.856809	0.466394	0.348919	0.305669	0.292811	57.6
0	0.0716043	0.145669	0.149606	0.537402	0.621801	1	0.887303	0.629183	0.311762	0.264518	0.16437	51.4
0	0.0795455	0.155179	0.151453	0.549553	0.592027	1	0.865313	0.599851	0.265648	0.256706	0.218703	50.9
0	0.0253644	0.0769679	0.0690962	0.481341	0.458601	1	0.852187	0.512536	0.231195	0.251895	0.1793	57.4
0.0402633	0	0.0255517	0.018583	0.441347	0.403794	1	0.845141	0.45451	0.25513	0.25784	0.213705	54
0.258337	0.0441522	0.0263034	0	0.418976	0.341945	1	0.845937	0.424143	0.26914	0.275716	0.334429	56.4
0	0.0450075	0.0918033	0.0921013	0.492399	0.480775	1	0.877496	0.6	0.26617	0.287928	0.261997	52.9
0	0.0630722	0.128942	0.131231	0.530264	0.545524	1	0.871312	0.591811	0.261445	0.26704	0.220753	56.1
0	0.0979184	0.192438	0.175446	0.568819	0.655268	1	0.883815	0.769541	0.20189	0.231521	0.148683	42.9
0.0530067	0	0.0454343	0.0485523	0.47706	0.571492	1	0.852561	0.51314	0.383073	0.23118	0.319822	57.9
0.0352381	0	0.015873	0.0107937	0.428889	0.388254	1	0.851429	0.443175	0.269841	0.27873	0.152698	60.3
0	0.0531298	0.106066	0.0944745	0.497488	0.488215	1	0.862442	0.558926	0.206144	0.26391	0.107419	53.7
0.123967	0	0.0168595	0	0.438017	0.403636	1	0.880992	0.530248	0.249587	0.243967	0.224793	57.8
0.00873216	0	0.090848	0.0621327	0.488833	0.498405	1	0.897901	0.637615	0.129135	0.173636	0.0334173	48.6
0	0.119755	0.238208	0.226187	0.62366	0.695559	1	0.884303	0.721286	0.197243	0.217458	0.102603	52.4
0.101683	0.075513	0.17662	0.137307	0.553263	0.645838	1	0.871916	0.652179	0.159788	0.155176	0	50.3
0	0.0331797	0.100461	0.0979263	0.518664	0.612673	1	0.872811	0.598387	0.364516	0.241014	0.34447	58.2
0	0.0200722	0.0852503	0.0710419	0.491881	0.544655	1	0.84664	0.546008	0.249436	0.21899	0.052774	57.3
0.0289552	0	0.0295522	0.0253731	0.43194	0.470746	1	0.842687	0.461791	0.316716	0.25403	0.233731	59.9
0.0660291	0	0.0118397	0.00819672	0.432149	0.483151	1	0.818761	0.418944	0.391621	0.263206	0.439891	59.5
0	0.0467472	0.105571	0.11044	0.51305	0.581223	1	0.878652	0.54441	0.341839	0.282236	0.218348	56.8
0	0.0456034	0.155753	0.129443	0.531104	0.632133	1	0.880964	0.66464	0.164757	0.176684	0.0319224	51.5
0	0.134968	0.253003	0.234735	0.637638	0.719636	1	0.868535	0.691024	0.190357	0.216633	0.0955956	55.6
0.142751	0	0.025584	0.0063033	0.423063	0.510938	1	0.92399	0.682981	0.401187	0.20875	0.552836	54.1
0.0119461	0	0.038921	0.0454721	0.441618	0.59422	1	0.902505	0.581503	0.400385	0.253179	0.392293	55.6
0	0.118179	0.227461	0.215006	0.610617	0.769721	1	0.861062	0.711151	0.323547	0.210706	0.315391	52.1
0	0.0851111	0.168463	0.172201	0.570046	0.693864	1	0.88366	0.697603	0.337585	0.249395	0.348362	53.9
0	0.0426848	0.10764	0.110424	0.501701	0.601918	1	0.897618	0.651407	0.330653	0.254872	0.256727	54.5
0.0205617	0	0.0190572	0.0265797	0.447342	0.447844	1	0.851053	0.455868	0.400702	0.282347	0.424774	56.8
0.0204216	0	0.0125165	0.0191041	0.432148	0.398551	1	0.822793	0.374835	0.429513	0.314888	0.657444	67.4
0.0855162	0	0.0258089	0.0238829	0.439137	0.486133	1	0.86171	0.50963	0.360555	0.248459	0.491525	56.4
0.189609	0.0062978	0.0173189	0	0.438596	0.501574	1	0.876068	0.538237	0.25686	0.213675	0.272155	58.4
0.0300493	0	0.0551724	0.0519704	0.459852	0.5633	1	0.902217	0.589901	0.34335	0.24532	0.238916	55.3
0	0.0278499	0.105971	0.0974746	0.521359	0.609157	1	0.869011	0.605145	0.236252	0.184801	0.251121	57.3
0.0936805	0	0.0327088	0.0358844	0.464592	0.601143	1	0.880915	0.550969	0.407748	0.224198	0.475707	61.3
0.0946613	0	0.0107672	0.0183939	0.426649	0.503813	1	0.852849	0.447286	0.517272	0.274563	0.476447	65.3
0.019007	0	0.0426687	0.0356866	0.453064	0.607836	1	0.873933	0.623739	0.33398	0.18813	0.449185	55
0	0.0951407	0.197954	0.187852	0.576726	0.67532	1	0.902685	0.752941	0.232609	0.235678	0.229668	46.7
0.260603	0.0424107	0.0223214	0	0.405692	0.496094	1	0.877232	0.548549	0.40067	0.24442	0.493862	55.5
0.0442873	0	0.0230741	0.0145143	0.431708	0.389282	1	0.862672	0.484927	0.29773	0.277261	0.264235	55.4
0.0557043	0	0.0183896	0.0187467	0.434387	0.389573	1	0.859132	0.515979	0.216747	0.27263	0.1173	53
0	0.0177483	0.0466225	0.0495364	0.445033	0.471523	1	0.871788	0.515762	0.33457	0.293775	0.356556	55.3
0	0.0877598	0.193285	0.185646	0.561379	0.695505	1	0.911352	0.772073	0.2814	0.237165	0.33736	51.3
0	0.0377503	0.117683	0.10133	0.493046	0.513984	1	0.935962	0.720006	0.193489	0.239493	0.121045	41.8
0.0238179	0	0.0457093	0.0367776	0.441681	0.434326	1	0.867601	0.591419	0.194921	0.242732	0.112259	46.9
0	0.0644464	0.143382	0.142085	0.540441	0.547362	1	0.870026	0.55558	0.231401	0.241566	0.205017	53
0.019153	0	0.060622	0.0462133	0.485503	0.572834	1	0.902478	0.665788	0.165349	0.177649	0.0913723	50.2
0.103265	0	0.054679	0.0337447	0.453367	0.504452	1	0.945477	0.666927	0.142634	0.190439	0.0701453	48.1
0	0.00788955	0.0672405	0.056482	0.473193	0.518379	1	0.919311	0.63206	0.218935	0.221445	0.15815	47.9
0	0.0559734	0.125415	0.111772	0.50551	0.520728	1	0.880007	0.592968	0.181564	0.232989	0.110722	53.6
0	0.0379919	0.0800543	0.0841248	0.457938	0.592266	1	0.873813	0.550882	0.434871	0.281547	0.383311	58
0.012695	0	0.0830613	0.0562205	0.421835	0.566921	1	0.913674	0.625317	0.199129	0.16576	0.158868	51.9
0	0.118917	0.22344	0.208293	0.607691	0.682565	1	0.862821	0.640993	0.196906	0.205607	0.126544	51
0	0.102	0.20725	0.196	0.591125	0.71975	1	0.86825	0.586375	0.280375	0.1975	0.157375	54.1
0.172161	0.00879121	0.0373626	0	0.420513	0.550916	1	0.948718	0.65348	0.362637	0.205861	0.369231	55.8
0	0.13118	0.250843	0.210815	0.585393	0.723876	1	0.879354	0.746629	0.190309	0.18427	0.0161517	47
0.0475855	0	0.0133944	0.00669722	0.430737	0.40007	1	0.870286	0.478322	0.251322	0.250969	0.293268	57.6
0.0865497	0	0.0152047	0.0210526	0.439766	0.516374	1	0.860234	0.464327	0.435673	0.237427	0.367836	59.7
0.137566	0.010582	0.012025	0	0.407407	0.425204	1	0.859548	0.435786	0.33189	0.25012	0.208754	57.7
0	0.0391061	0.139665	0.121539	0.554811	0.623836	1	0.878957	0.641713	0.143265	0.156921	0.077964	53.8
0	0.0365571	0.0886164	0.0819065	0.477788	0.520361	1	0.884313	0.521055	0.255206	0.265618	0.160111	52.1
0	0.0434893	0.156131	0.129583	0.541719	0.602655	1	0.892035	0.639064	0.151327	0.170291	0.0250316	50.1
0	0.0171516	0.0777948	0.0836141	0.50291	0.61562	1	0.910873	0.577642	0.300766	0.22879	0.284533	54.3
0.0537672	0	0.0410329	0.0410329	0.451008	0.604881	1	0.903431	0.537672	0.363283	0.225681	0.244075	59.4
0	0.0876656	0.201051	0.183094	0.607073	0.685956	1	0.855563	0.623226	0.163334	0.152592	0.0395201	51.9
0	0.0295293	0.131492	0.107348	0.552892	0.616293	1	0.866597	0.654855	0.119159	0.137572	0.0455098	52.1
0	0.115415	0.232053	0.218698	0.621035	0.705954	1	0.874903	0.70729	0.229382	0.212688	0.139789	49.6
0	0.064359	0.150809	0.138633	0.550357	0.656462	1	0.892677	0.653679	0.235345	0.205601	0.180901	52.4
0.128488	0	0.0327248	0.0282466	0.453669	0.597313	1	0.898725	0.529108	0.359628	0.217017	0.330692	58.1
0	0.136423	0.246573	0.240209	0.644745	0.762728	1	0.86015	0.670855	0.247063	0.206266	0.248042	54.7
0	0.0813846	0.173998	0.158133	0.566704	0.607706	1	0.891213	0.719378	0.17338	0.201195	0.0815906	47.5
0.0235417	0	0.0479167	0.0460417	0.46125	0.526458	1	0.883333	0.524375	0.243542	0.224792	0.116458	52.9
0.0402657	0	0.0311333	0.030303	0.448319	0.526359	1	0.873807	0.499377	0.330428	0.248236	0.188045	55.6
0.0529947	0	0.0543159	0.0402231	0.457281	0.499119	1	0.879037	0.574134	0.144304	0.191427	0.024956	52.5
0	0.0648354	0.134868	0.128434	0.522395	0.564712	1	0.883445	0.577332	0.261816	0.250681	0.258599	54.1
0	0.0941025	0.184778	0.176781	0.577752	0.672569	1	0.889333	0.673568	0.230901	0.223333	0.164358	46.9
0.000890208	0	0.0489614	0.0385757	0.452522	0.535312	1	0.922255	0.675371	0.281306	0.237685	0.355193	47.8
0	0.0475681	0.11705	0.113843	0.518974	0.674238	1	0.88883	0.563068	0.362373	0.235703	0.351951	51.9
0	0.116787	0.230652	0.201423	0.608972	0.709493	1	0.879781	0.669971	0.232304	0.196467	0.119583	51.1
0.117355	0	0.0380165	0.0272727	0.468595	0.616942	1	0.870661	0.552893	0.301653	0.163636	0.22686	55.7
0.0863188	0	0.0583921	0.0346968	0.462623	0.587588	1	0.89732	0.606488	0.22426	0.1811	0.131171	53.2
0.0453057	0	0.0174672	0.0174672	0.424672	0.481987	1	0.864083	0.487991	0.360262	0.247271	0.318777	55.8
0	0.120877	0.242152	0.221923	0.61714	0.722671	1	0.883508	0.698455	0.234778	0.203089	0.106029	49.8
0.0951718	0	0.0232126	0.0227484	0.435005	0.556639	1	0.866295	0.475395	0.417363	0.242804	0.261374	59.1
0	0.0213556	0.0506035	0.0529248	0.45636	0.473073	1	0.864438	0.479109	0.367688	0.282266	0.370938	56.5
0	0.0326047	0.0904039	0.095591	0.488329	0.597629	1	0.88292	0.596888	0.333086	0.256762	0.324194	55.8
0.107898	0	0.0363367	0.0218762	0.463849	0.600297	1	0.846125	0.576196	0.268817	0.170931	0.302188	54.9
0	0.0483985	0.124076	0.102605	0.510912	0.546463	1	0.855861	0.566878	0.175818	0.196938	0.0547342	49.1
0.413425	0.0624198	0.0423258	0	0.426678	0.510475	1	0.928174	0.607525	0.304831	0.22018	0.271911	54.9
0.143503	0	0.059367	0.0373501	0.472577	0.567722	1	0.897189	0.611952	0.185964	0.170041	0.12758	49.1
0	0.0990894	0.214234	0.196142	0.589504	0.647017	1	0.884615	0.656842	0.221903	0.214833	0.096693	51.4
0	0.106547	0.209649	0.195727	0.592557	0.659407	1	0.877326	0.652791	0.237078	0.224397	0.155065	50.4
0	0.00384862	0.0269403	0.0301475	0.445799	0.421424	1	0.837716	0.386786	0.376523	0.284157	0.457986	62.6
0	0.113721	0.213832	0.200726	0.596834	0.688275	1	0.885069	0.689586	0.228148	0.212925	0.109386	49.3
0.243023	0.0319767	0.0174419	0	0.427326	0.388953	1	0.870349	0.436628	0.323837	0.268605	0.27907	58.2
0.0975216	0	0.049569	0.0360991	0.463362	0.627694	1	0.889547	0.602371	0.33944	0.177802	0.35722	55.7
0.146807	0.0281549	0.0110608	0	0.410256	0.528909	1	0.860734	0.446456	0.525892	0.25641	0.352941	60.7
0	0.0562485	0.127089	0.122146	0.536832	0.554954	1	0.869381	0.570723	0.23935	0.237938	0.0986114	52.1
0	0.102228	0.186256	0.174519	0.565402	0.648069	1	0.868345	0.655554	0.247151	0.233203	0.106311	52.2
0	0.14306	0.264117	0.254495	0.640615	0.74582	1	0.870268	0.730915	0.191325	0.190457	0.0927445	48.6
0.152903	0	0.0253475	0.0310711	0.463614	0.730989	1	0.856909	0.556827	0.614881	0.175797	0.935405	55.9
0.229836	0	0.00571021	0	0.414704	0.594575	1	0.82227	0.428979	0.56531	0.209136	0.599572	60.6
0.0564103	0	0.0575499	0.0603989	0.482621	0.651282	1	0.85812	0.568661	0.340171	0.175499	0.37265	54.7
0	0.0283493	0.0919067	0.0955647	0.516232	0.604024	1	0.841792	0.540924	0.314129	0.203932	0.432556	55.9
0.010632	0	0.0770821	0.0773774	0.520673	0.63674	1	0.863556	0.589486	0.26078	0.16391	0.285292	55.4
0.086019	0	0.0215627	0.0153026	0.437514	0.465105	1	0.854626	0.498261	0.281011	0.236031	0.136332	55.2
0	0.0802099	0.15917	0.156422	0.545727	0.633933	1	0.877811	0.631434	0.30085	0.245377	0.335082	52.7
0.280363	0.010574	0.0111782	0	0.454683	0.583988	1	0.857402	0.523867	0.306647	0.197583	0.105438	55.9
0	0.110273	0.208994	0.20114	0.606037	0.706453	1	0.855999	0.660404	0.257662	0.216849	0.244571	56.5
0	0.0742515	0.173653	0.161786	0.587044	0.677191	1	0.877844	0.719107	0.162003	0.169516	0.118998	50.7
0	0.103487	0.197949	0.184615	0.587282	0.735795	1	0.870872	0.724923	0.274974	0.221744	0.181949	47.1
0	0.0221707	0.0539378	0.0555923	0.464262	0.427201	1	0.847452	0.468233	0.28822	0.282263	0.203177	56
0.0475725	0	0.0740792	0.0585938	0.509487	0.577985	1	0.860073	0.589146	0.159598	0.165876	0.0604074	51.7
0	0.111369	0.22548	0.219363	0.614427	0.744991	1	0.875976	0.689306	0.330521	0.218519	0.411095	51.3
0.122418	0.00573833	0.0164499	0	0.445677	0.489288	1	0.859602	0.527544	0.328233	0.211171	0.405509	59.1
0.31838	0.0535826	0.0186916	0	0.415576	0.486604	1	0.834891	0.413084	0.487227	0.238629	0.659813	65.8
0.0902527	0	0.0180505	0.00631769	0.435469	0.477888	1	0.876354	0.516697	0.367329	0.215704	0.390343	54.1
0.0847009	0.00211752	0.00370566	0	0.422975	0.406564	1	0.843303	0.425622	0.35045	0.247221	0.556379	59.9
0.166008	0	0.0371542	0.0171278	0.45191	0.550198	1	0.880105	0.548617	0.264032	0.175758	0.202899	52.5
0.107879	0.00169697	0.0121212	0	0.444606	0.462545	1	0.842909	0.481697	0.278545	0.22497	0.331394	54.8
0.0189573	0	0.0545024	0.0746445	0.48282	0.761256	1	0.854858	0.591825	0.584123	0.19609	0.638626	60
0	0.0540366	0.115393	0.118407	0.525296	0.61141	1	0.892573	0.685899	0.325727	0.255113	0.409473	48.1
0.0582381	0	0.0187984	0.0239587	0.457427	0.518614	1	0.832289	0.469222	0.425728	0.249908	0.577589	59.9
0.196226	0.0245283	0.0169811	0	0.436478	0.369182	1	0.830189	0.425157	0.250314	0.257233	0.338994	55.7
0.435082	0.0396721	0.0245902	0	0.440328	0.529508	1	0.843279	0.510164	0.29541	0.203607	0.105246	54.9
0	0.0827496	0.18148	0.168564	0.577933	0.655429	1	0.857706	0.654335	0.230954	0.201401	0.235333	54
0	0.055958	0.123907	0.130152	0.548589	0.712466	1	0.863602	0.65351	0.327255	0.233575	0.360979	54.2
0	0.0138487	0.0820587	0.0915668	0.552501	0.660397	1	0.848078	0.591567	0.272013	0.176933	0.153576	52.7
0	0.053294	0.111468	0.10402	0.514447	0.496083	1	0.846411	0.549506	0.181199	0.241813	0.0836009	55.6
0.0121739	0	0.0546584	0.0518012	0.482857	0.498012	1	0.843478	0.571056	0.169317	0.202733	0.027205	52.6
0	0.11649	0.232239	0.214802	0.616398	0.71842	1	0.857169	0.701725	0.239288	0.204229	0.163421	51.3
0.0788591	0	0.0372483	0.0258389	0.469463	0.483221	1	0.845638	0.521812	0.239597	0.210067	0.163087	52.9
0	0.113181	0.22476	0.223758	0.619191	0.733974	1	0.86238	0.693309	0.283454	0.221755	0.0995593	49.7
0	0.0133235	0.0455218	0.0436714	0.468172	0.465211	1	0.854182	0.524426	0.281643	0.252036	0.204293	57.5
0	0.0730822	0.157222	0.152557	0.566517	0.647374	1	0.862647	0.609883	0.28991	0.22633	0.207153	57.8
0.479549	0.0776526	0.0480142	0	0.416716	0.574392	1	0.882039	0.549496	0.403082	0.195614	0.404861	58.4
0.147564	0.00859599	0.00931232	0	0.43553	0.439112	1	0.827364	0.425501	0.351719	0.227077	0.489255	59.5
0.0362083	0	0.00854353	0.00081367	0.415785	0.510985	1	0.868592	0.509357	0.361676	0.238405	0.578519	56.5
0	0.0690691	0.154036	0.155803	0.562268	0.645116	1	0.884649	0.659954	0.252606	0.231761	0.192192	52.2
0.146108	0	0.0718997	0.0445251	0.507586	0.722955	1	0.840369	0.653694	0.176451	0.0620053	0.110488	50.4
0.149776	0	0.0170404	0.00269058	0.433184	0.524664	1	0.865471	0.546188	0.356054	0.199103	0.460987	58.1
0	0.087295	0.182293	0.16374	0.556568	0.696538	1	0.871459	0.653139	0.251698	0.209707	0.0857214	52.1
0	0.0522177	0.13246	0.125	0.54375	0.660484	1	0.875	0.626613	0.288105	0.211895	0.226008	50.7
0.101078	0	0.0529543	0.031401	0.489781	0.533631	1	0.860089	0.547194	0.177629	0.17094	0.0477518	51.6
0	0.10363	0.203402	0.182009	0.566719	0.682272	1	0.880063	0.69858	0.23023	0.230756	0.152551	49.3
0	0.0183104	0.0881073	0.0770486	0.50145	0.613851	1	0.885062	0.625816	0.255257	0.211385	0.118202	48.7
0.239118	0	0.0107405	0.00339175	0.437535	0.742227	1	0.899378	0.693612	0.404748	0.175806	0.411532	52.3
0	0.0423047	0.119387	0.11264	0.538541	0.645212	1	0.871269	0.674539	0.240851	0.20244	0.217493	51.9
0.137134	0	0.00385208	0	0.421418	0.475347	1	0.823575	0.417565	0.416025	0.238829	0.634052	63
0.165995	0	0.0100806	0.00336022	0.416667	0.530242	1	0.865591	0.510753	0.386425	0.234543	0.512097	60.6
0.236975	0	0.0168067	0.0210084	0.42605	0.727731	1	0.901681	0.629412	0.486555	0.205882	0.679832	53.4
0.332581	0.0446751	0.0370036	0	0.413809	0.461643	1	0.889892	0.564079	0.259477	0.219765	0.282942	54.3
0	0.0616768	0.12189	0.117499	0.524984	0.52833	1	0.85783	0.575162	0.223291	0.257161	0.153669	54.4
0.339429	0.06218	0.0329188	0	0.420629	0.399415	1	0.831748	0.428676	0.28237	0.24872	0.460132	60.4
0	0.00393314	0.0250737	0.0294985	0.451327	0.448378	1	0.834317	0.442478	0.331858	0.27237	0.282203	56.2
0.215565	0.0160593	0.0135886	0	0.424336	0.478691	1	0.852996	0.489809	0.319951	0.237801	0.395306	55.2
0	0.0877891	0.187327	0.16161	0.567623	0.650139	1	0.886031	0.680111	0.197317	0.20333	0.0762257	48.2
0	0.0690219	0.160915	0.148458	0.562589	0.674903	1	0.857464	0.628957	0.292016	0.202573	0.353482	53.9
0	0.0872692	0.174375	0.158686	0.557607	0.646674	1	0.863376	0.668573	0.223076	0.22422	0.171433	51.9
0.0872467	0	0.0778547	0.051656	0.490608	0.629263	1	0.877163	0.631488	0.211814	0.166337	0.108255	49.4
0.443919	0.0445946	0.0236486	0	0.400676	0.550676	1	0.87973	0.544595	0.372297	0.232432	0.788514	58.8
0.130225	0.00321543	0.00884244	0	0.425241	0.555466	1	0.852894	0.513666	0.363344	0.227492	0.716238	56.6
0	0.0661392	0.164399	0.148892	0.539082	0.652215	1	0.88212	0.682753	0.18307	0.201108	0.0837025	45.5
0	0.103584	0.208688	0.192588	0.580802	0.698967	1	0.857533	0.664034	0.273086	0.224484	0.201094	55.2
0	0.0185185	0.0537037	0.0513889	0.441667	0.548148	1	0.885648	0.553704	0.339352	0.257407	0.156481	53.8
0	0.0650527	0.156097	0.133076	0.540918	0.624833	1	0.888014	0.726868	0.184762	0.202287	0.103223	44.6
0.0972414	0	0.00758621	0.000689655	0.415862	0.438621	1	0.831724	0.422069	0.317931	0.254483	0.528966	59.6
0.0323587	0	0.0315789	0.0311891	0.459259	0.540351	1	0.837817	0.499025	0.306433	0.234308	0.212086	57.6
0	0.0303468	0.106647	0.0884393	0.497688	0.621098	1	0.865318	0.628613	0.252023	0.18526	0.161561	52.7
0.105758	0	0.0692819	0.0373939	0.46685	0.531544	1	0.885065	0.647396	0.139252	0.166552	0.0651526	48.6
0	0.131141	0.246045	0.228351	0.59159	0.72856	1	0.867818	0.718776	0.224813	0.214821	0.0880516	50.4
0	0.0793889	0.150013	0.140746	0.546456	0.581267	1	0.859755	0.602805	0.226897	0.240671	0.140746	55.1
0.222175	0.0236088	0.0198145	0	0.421585	0.44688	1	0.870995	0.532462	0.268971	0.227656	0.236509	55.6
0.209072	0	0.0317526	0.011134	0.444536	0.56	1	0.873814	0.581443	0.249072	0.179794	0.189691	52.9
0.210485	0.0234742	0.0250391	0	0.435837	0.444444	1	0.86385	0.571987	0.274648	0.224178	0.428013	51.2
0	0.0730683	0.139978	0.134938	0.524356	0.614502	1	0.842945	0.574748	0.318869	0.2472	0.307111	55.1
0	0.0115942	0.0311594	0.0507246	0.437681	0.57029	1	0.855072	0.500725	0.625362	0.277536	0.851449	59.5
0	0.0489796	0.0997732	0.110658	0.494785	0.62585	1	0.839909	0.555102	0.466667	0.269841	0.521542	56.1
0.0466728	0	0.0854898	0.0831793	0.505545	0.754621	1	0.874769	0.667745	0.348429	0.134935	0.518946	56.1

## Sheet: Sheet2
405nm	425nm	450nm	475nm	515nm	550nm	555nm	600nm	640nm	690nm	745nm	855nm
0.118573	0	0.0383001	0.0403987	0.478489	0.571878	1	0.871983	0.498426	0.375656	0.235572	0.302728
0	0.00564972	0.0457627	0.0457627	0.463277	0.505085	1	0.857627	0.514124	0.357062	0.263277	0.428814
0.132066	0	0.0501949	0.0180312	0.461988	0.496589	1	0.879142	0.550682	0.206628	0.158869	0.212963
0	0.101276	0.174557	0.168588	0.571223	0.720255	1	0.840469	0.66056	0.308975	0.228695	0.25669
0.0192735	0	0.0296516	0.0348406	0.451446	0.527057	1	0.851001	0.48258	0.409192	0.261675	0.639733
0	0.093857	0.198863	0.19092	0.617722	0.647526	1	0.862275	0.665525	0.172047	0.190337	0.058442
0.0196487	0	0.0550759	0.0342364	0.45579	0.468592	1	0.927657	0.687705	0.227449	0.231021	0.15719
0.0649133	0	0.0237829	0.0148293	0.451595	0.484891	1	0.844432	0.496922	0.271964	0.217963	0.243145
0.07952	0.0744157	0.159756	0.12931	0.550819	0.648608	1	0.856631	0.674129	0.108982	0.130474	0
0	0.087483	0.182009	0.170147	0.566415	0.592117	1	0.88348	0.628568	0.219449	0.243173	0.100086
0.0307959	0	0.0464108	0.0364346	0.504446	0.703101	1	0.839731	0.639341	0.240295	0.159185	0.118412
0.020339	0	0.0881356	0.0540113	0.522034	0.686328	1	0.848362	0.642712	0.135593	0.0779661	0.00519774
0.07289	0	0.0234442	0.013214	0.443734	0.451833	1	0.86104	0.479113	0.252771	0.227621	0.313299
0	0.0173085	0.0545219	0.0519256	0.450887	0.48161	1	0.831675	0.43704	0.354825	0.267849	0.191692
0	0.0450189	0.108917	0.112112	0.526866	0.600349	1	0.862329	0.564043	0.304676	0.249782	0.198374
0	0.0162713	0.0901784	0.0845913	0.542737	0.583513	1	0.865026	0.59704	0.146736	0.164282	0.0283278
0.0796813	0	0.0205333	0.00766166	0.447135	0.414343	1	0.860558	0.52988	0.200123	0.254061	0.156604
0.197386	0.0309368	0.020915	0	0.427887	0.425708	1	0.846623	0.453159	0.311983	0.253159	0.233987
0.0241228	0.0817669	0.192774	0.165936	0.57028	0.628968	1	0.888889	0.695175	0.134294	0.17784	0
0	0.0517618	0.103767	0.0986634	0.495504	0.4887	1	0.876063	0.599514	0.243256	0.290644	0.121264
0.158028	0	0.0340447	0.0142276	0.450711	0.545478	1	0.886687	0.597053	0.23628	0.190041	0.161839
0	0.0146113	0.0368206	0.0403273	0.443016	0.427236	1	0.856809	0.466394	0.348919	0.305669	0.292811
0	0.0716043	0.145669	0.149606	0.537402	0.621801	1	0.887303	0.629183	0.311762	0.264518	0.16437
0	0.0795455	0.155179	0.151453	0.549553	0.592027	1	0.865313	0.599851	0.265648	0.256706	0.218703
0	0.0253644	0.0769679	0.0690962	0.481341	0.458601	1	0.852187	0.512536	0.231195	0.251895	0.1793
0.0402633	0	0.0255517	0.018583	0.441347	0.403794	1	0.845141	0.45451	0.25513	0.25784	0.213705
0.258337	0.0441522	0.0263034	0	0.418976	0.341945	1	0.845937	0.424143	0.26914	0.275716	0.334429
0	0.0450075	0.0918033	0.0921013	0.492399	0.480775	1	0.877496	0.6	0.26617	0.287928	0.261997
0	0.0630722	0.128942	0.131231	0.530264	0.545524	1	0.871312	0.591811	0.261445	0.26704	0.220753
0	0.0979184	0.192438	0.175446	0.568819	0.655268	1	0.883815	0.769541	0.20189	0.231521	0.148683
0.0530067	0	0.0454343	0.0485523	0.47706	0.571492	1	0.852561	0.51314	0.383073	0.23118	0.319822
0.0352381	0	0.015873	0.0107937	0.428889	0.388254	1	0.851429	0.443175	0.269841	0.27873	0.152698
0	0.0531298	0.106066	0.0944745	0.497488	0.488215	1	0.862442	0.558926	0.206144	0.26391	0.107419
0.123967	0	0.0168595	0	0.438017	0.403636	1	0.880992	0.530248	0.249587	0.243967	0.224793
0.00873216	0	0.090848	0.0621327	0.488833	0.498405	1	0.897901	0.637615	0.129135	0.173636	0.0334173
0	0.119755	0.238208	0.226187	0.62366	0.695559	1	0.884303	0.721286	0.197243	0.217458	0.102603
0.101683	0.075513	0.17662	0.137307	0.553263	0.645838	1	0.871916	0.652179	0.159788	0.155176	0
0	0.0331797	0.100461	0.0979263	0.518664	0.612673	1	0.872811	0.598387	0.364516	0.241014	0.34447
0	0.0200722	0.0852503	0.0710419	0.491881	0.544655	1	0.84664	0.546008	0.249436	0.21899	0.052774
0.0289552	0	0.0295522	0.0253731	0.43194	0.470746	1	0.842687	0.461791	0.316716	0.25403	0.233731
0.0660291	0	0.0118397	0.00819672	0.432149	0.483151	1	0.818761	0.418944	0.391621	0.263206	0.439891
0	0.0467472	0.105571	0.11044	0.51305	0.581223	1	0.878652	0.54441	0.341839	0.282236	0.218348
0	0.0456034	0.155753	0.129443	0.531104	0.632133	1	0.880964	0.66464	0.164757	0.176684	0.0319224
0	0.134968	0.253003	0.234735	0.637638	0.719636	1	0.868535	0.691024	0.190357	0.216633	0.0955956
0.142751	0	0.025584	0.0063033	0.423063	0.510938	1	0.92399	0.682981	0.401187	0.20875	0.552836
0.0119461	0	0.038921	0.0454721	0.441618	0.59422	1	0.902505	0.581503	0.400385	0.253179	0.392293
0	0.118179	0.227461	0.215006	0.610617	0.769721	1	0.861062	0.711151	0.323547	0.210706	0.315391
0	0.0851111	0.168463	0.172201	0.570046	0.693864	1	0.88366	0.697603	0.337585	0.249395	0.348362
0	0.0426848	0.10764	0.110424	0.501701	0.601918	1	0.897618	0.651407	0.330653	0.254872	0.256727
0.0205617	0	0.0190572	0.0265797	0.447342	0.447844	1	0.851053	0.455868	0.400702	0.282347	0.424774
0.0204216	0	0.0125165	0.0191041	0.432148	0.398551	1	0.822793	0.374835	0.429513	0.314888	0.657444
0.0855162	0	0.0258089	0.0238829	0.439137	0.486133	1	0.86171	0.50963	0.360555	0.248459	0.491525
0.189609	0.0062978	0.0173189	0	0.438596	0.501574	1	0.876068	0.538237	0.25686	0.213675	0.272155
0.0300493	0	0.0551724	0.0519704	0.459852	0.5633	1	0.902217	0.589901	0.34335	0.24532	0.238916
0	0.0278499	0.105971	0.0974746	0.521359	0.609157	1	0.869011	0.605145	0.236252	0.184801	0.251121
0.0936805	0	0.0327088	0.0358844	0.464592	0.601143	1	0.880915	0.550969	0.407748	0.224198	0.475707
0.0946613	0	0.0107672	0.0183939	0.426649	0.503813	1	0.852849	0.447286	0.517272	0.274563	0.476447
0.019007	0	0.0426687	0.0356866	0.453064	0.607836	1	0.873933	0.623739	0.33398	0.18813	0.449185
0	0.0951407	0.197954	0.187852	0.576726	0.67532	1	0.902685	0.752941	0.232609	0.235678	0.229668
0.260603	0.0424107	0.0223214	0	0.405692	0.496094	1	0.877232	0.548549	0.40067	0.24442	0.493862
0.0442873	0	0.0230741	0.0145143	0.431708	0.389282	1	0.862672	0.484927	0.29773	0.277261	0.264235
0.0557043	0	0.0183896	0.0187467	0.434387	0.389573	1	0.859132	0.515979	0.216747	0.27263	0.1173
0	0.0177483	0.0466225	0.0495364	0.445033	0.471523	1	0.871788	0.515762	0.33457	0.293775	0.356556
0	0.0877598	0.193285	0.185646	0.561379	0.695505	1	0.911352	0.772073	0.2814	0.237165	0.33736
0	0.0377503	0.117683	0.10133	0.493046	0.513984	1	0.935962	0.720006	0.193489	0.239493	0.121045
0.0238179	0	0.0457093	0.0367776	0.441681	0.434326	1	0.867601	0.591419	0.194921	0.242732	0.112259
0	0.0644464	0.143382	0.142085	0.540441	0.547362	1	0.870026	0.55558	0.231401	0.241566	0.205017
0.019153	0	0.060622	0.0462133	0.485503	0.572834	1	0.902478	0.665788	0.165349	0.177649	0.0913723
0.103265	0	0.054679	0.0337447	0.453367	0.504452	1	0.945477	0.666927	0.142634	0.190439	0.0701453
0	0.00788955	0.0672405	0.056482	0.473193	0.518379	1	0.919311	0.63206	0.218935	0.221445	0.15815
0	0.0559734	0.125415	0.111772	0.50551	0.520728	1	0.880007	0.592968	0.181564	0.232989	0.110722
0	0.0379919	0.0800543	0.0841248	0.457938	0.592266	1	0.873813	0.550882	0.434871	0.281547	0.383311
0.012695	0	0.0830613	0.0562205	0.421835	0.566921	1	0.913674	0.625317	0.199129	0.16576	0.158868
0	0.118917	0.22344	0.208293	0.607691	0.682565	1	0.862821	0.640993	0.196906	0.205607	0.126544
0	0.102	0.20725	0.196	0.591125	0.71975	1	0.86825	0.586375	0.280375	0.1975	0.157375
0.172161	0.00879121	0.0373626	0	0.420513	0.550916	1	0.948718	0.65348	0.362637	0.205861	0.369231
0	0.13118	0.250843	0.210815	0.585393	0.723876	1	0.879354	0.746629	0.190309	0.18427	0.0161517
0.0475855	0	0.0133944	0.00669722	0.430737	0.40007	1	0.870286	0.478322	0.251322	0.250969	0.293268
0.0865497	0	0.0152047	0.0210526	0.439766	0.516374	1	0.860234	0.464327	0.435673	0.237427	0.367836
0.137566	0.010582	0.012025	0	0.407407	0.425204	1	0.859548	0.435786	0.33189	0.25012	0.208754
0	0.0391061	0.139665	0.121539	0.554811	0.623836	1	0.878957	0.641713	0.143265	0.156921	0.077964
0	0.0365571	0.0886164	0.0819065	0.477788	0.520361	1	0.884313	0.521055	0.255206	0.265618	0.160111
0	0.0434893	0.156131	0.129583	0.541719	0.602655	1	0.892035	0.639064	0.151327	0.170291	0.0250316
0	0.0171516	0.0777948	0.0836141	0.50291	0.61562	1	0.910873	0.577642	0.300766	0.22879	0.284533
0.0537672	0	0.0410329	0.0410329	0.451008	0.604881	1	0.903431	0.537672	0.363283	0.225681	0.244075
0	0.0876656	0.201051	0.183094	0.607073	0.685956	1	0.855563	0.623226	0.163334	0.152592	0.0395201
0	0.0295293	0.131492	0.107348	0.552892	0.616293	1	0.866597	0.654855	0.119159	0.137572	0.0455098
0	0.115415	0.232053	0.218698	0.621035	0.705954	1	0.874903	0.70729	0.229382	0.212688	0.139789
0	0.064359	0.150809	0.138633	0.550357	0.656462	1	0.892677	0.653679	0.235345	0.205601	0.180901
0.128488	0	0.0327248	0.0282466	0.453669	0.597313	1	0.898725	0.529108	0.359628	0.217017	0.330692
0	0.136423	0.246573	0.240209	0.644745	0.762728	1	0.86015	0.670855	0.247063	0.206266	0.248042
0	0.0813846	0.173998	0.158133	0.566704	0.607706	1	0.891213	0.719378	0.17338	0.201195	0.0815906
0.0235417	0	0.0479167	0.0460417	0.46125	0.526458	1	0.883333	0.524375	0.243542	0.224792	0.116458
0.0402657	0	0.0311333	0.030303	0.448319	0.526359	1	0.873807	0.499377	0.330428	0.248236	0.188045
0.0529947	0	0.0543159	0.0402231	0.457281	0.499119	1	0.879037	0.574134	0.144304	0.191427	0.024956
0	0.0648354	0.134868	0.128434	0.522395	0.564712	1	0.883445	0.577332	0.261816	0.250681	0.258599
0	0.0941025	0.184778	0.176781	0.577752	0.672569	1	0.889333	0.673568	0.230901	0.223333	0.164358
0.000890208	0	0.0489614	0.0385757	0.452522	0.535312	1	0.922255	0.675371	0.281306	0.237685	0.355193
0	0.0475681	0.11705	0.113843	0.518974	0.674238	1	0.88883	0.563068	0.362373	0.235703	0.351951
0	0.116787	0.230652	0.201423	0.608972	0.709493	1	0.879781	0.669971	0.232304	0.196467	0.119583
0.117355	0	0.0380165	0.0272727	0.468595	0.616942	1	0.870661	0.552893	0.301653	0.163636	0.22686
0.0863188	0	0.0583921	0.0346968	0.462623	0.587588	1	0.89732	0.606488	0.22426	0.1811	0.131171
0.0453057	0	0.0174672	0.0174672	0.424672	0.481987	1	0.864083	0.487991	0.360262	0.247271	0.318777
0	0.120877	0.242152	0.221923	0.61714	0.722671	1	0.883508	0.698455	0.234778	0.203089	0.106029
0.0951718	0	0.0232126	0.0227484	0.435005	0.556639	1	0.866295	0.475395	0.417363	0.242804	0.261374
0	0.0213556	0.0506035	0.0529248	0.45636	0.473073	1	0.864438	0.479109	0.367688	0.282266	0.370938
0	0.0326047	0.0904039	0.095591	0.488329	0.597629	1	0.88292	0.596888	0.333086	0.256762	0.324194
0.107898	0	0.0363367	0.0218762	0.463849	0.600297	1	0.846125	0.576196	0.268817	0.170931	0.302188
0	0.0483985	0.124076	0.102605	0.510912	0.546463	1	0.855861	0.566878	0.175818	0.196938	0.0547342
0.413425	0.0624198	0.0423258	0	0.426678	0.510475	1	0.928174	0.607525	0.304831	0.22018	0.271911
0.143503	0	0.059367	0.0373501	0.472577	0.567722	1	0.897189	0.611952	0.185964	0.170041	0.12758
0	0.0990894	0.214234	0.196142	0.589504	0.647017	1	0.884615	0.656842	0.221903	0.214833	0.096693
0	0.106547	0.209649	0.195727	0.592557	0.659407	1	0.877326	0.652791	0.237078	0.224397	0.155065
0	0.00384862	0.0269403	0.0301475	0.445799	0.421424	1	0.837716	0.386786	0.376523	0.284157	0.457986
0	0.113721	0.213832	0.200726	0.596834	0.688275	1	0.885069	0.689586	0.228148	0.212925	0.109386
0.243023	0.0319767	0.0174419	0	0.427326	0.388953	1	0.870349	0.436628	0.323837	0.268605	0.27907
0.0975216	0	0.049569	0.0360991	0.463362	0.627694	1	0.889547	0.602371	0.33944	0.177802	0.35722
0.146807	0.0281549	0.0110608	0	0.410256	0.528909	1	0.860734	0.446456	0.525892	0.25641	0.352941
0	0.0562485	0.127089	0.122146	0.536832	0.554954	1	0.869381	0.570723	0.23935	0.237938	0.0986114
0	0.102228	0.186256	0.174519	0.565402	0.648069	1	0.868345	0.655554	0.247151	0.233203	0.106311
0	0.14306	0.264117	0.254495	0.640615	0.74582	1	0.870268	0.730915	0.191325	0.190457	0.0927445
0.152903	0	0.0253475	0.0310711	0.463614	0.730989	1	0.856909	0.556827	0.614881	0.175797	0.935405
0.229836	0	0.00571021	0	0.414704	0.594575	1	0.82227	0.428979	0.56531	0.209136	0.599572
0.0564103	0	0.0575499	0.0603989	0.482621	0.651282	1	0.85812	0.568661	0.340171	0.175499	0.37265
0	0.0283493	0.0919067	0.0955647	0.516232	0.604024	1	0.841792	0.540924	0.314129	0.203932	0.432556
0.010632	0	0.0770821	0.0773774	0.520673	0.63674	1	0.863556	0.589486	0.26078	0.16391	0.285292
0.086019	0	0.0215627	0.0153026	0.437514	0.465105	1	0.854626	0.498261	0.281011	0.236031	0.136332
0	0.0802099	0.15917	0.156422	0.545727	0.633933	1	0.877811	0.631434	0.30085	0.245377	0.335082
0.280363	0.010574	0.0111782	0	0.454683	0.583988	1	0.857402	0.523867	0.306647	0.197583	0.105438
0	0.110273	0.208994	0.20114	0.606037	0.706453	1	0.855999	0.660404	0.257662	0.216849	0.244571
0	0.0742515	0.173653	0.161786	0.587044	0.677191	1	0.877844	0.719107	0.162003	0.169516	0.118998
0	0.103487	0.197949	0.184615	0.587282	0.735795	1	0.870872	0.724923	0.274974	0.221744	0.181949
0	0.0221707	0.0539378	0.0555923	0.464262	0.427201	1	0.847452	0.468233	0.28822	0.282263	0.203177
0.0475725	0	0.0740792	0.0585938	0.509487	0.577985	1	0.860073	0.589146	0.159598	0.165876	0.0604074
0	0.111369	0.22548	0.219363	0.614427	0.744991	1	0.875976	0.689306	0.330521	0.218519	0.411095
0.122418	0.00573833	0.0164499	0	0.445677	0.489288	1	0.859602	0.527544	0.328233	0.211171	0.405509
0.31838	0.0535826	0.0186916	0	0.415576	0.486604	1	0.834891	0.413084	0.487227	0.238629	0.659813
0.0902527	0	0.0180505	0.00631769	0.435469	0.477888	1	0.876354	0.516697	0.367329	0.215704	0.390343
0.0847009	0.00211752	0.00370566	0	0.422975	0.406564	1	0.843303	0.425622	0.35045	0.247221	0.556379
0.166008	0	0.0371542	0.0171278	0.45191	0.550198	1	0.880105	0.548617	0.264032	0.175758	0.202899
0.107879	0.00169697	0.0121212	0	0.444606	0.462545	1	0.842909	0.481697	0.278545	0.22497	0.331394
0.0189573	0	0.0545024	0.0746445	0.48282	0.761256	1	0.854858	0.591825	0.584123	0.19609	0.638626
0	0.0540366	0.115393	0.118407	0.525296	0.61141	1	0.892573	0.685899	0.325727	0.255113	0.409473
0.0582381	0	0.0187984	0.0239587	0.457427	0.518614	1	0.832289	0.469222	0.425728	0.249908	0.577589
0.196226	0.0245283	0.0169811	0	0.436478	0.369182	1	0.830189	0.425157	0.250314	0.257233	0.338994
0.435082	0.0396721	0.0245902	0	0.440328	0.529508	1	0.843279	0.510164	0.29541	0.203607	0.105246
0	0.0827496	0.18148	0.168564	0.577933	0.655429	1	0.857706	0.654335	0.230954	0.201401	0.235333
0	0.055958	0.123907	0.130152	0.548589	0.712466	1	0.863602	0.65351	0.327255	0.233575	0.360979
0	0.0138487	0.0820587	0.0915668	0.552501	0.660397	1	0.848078	0.591567	0.272013	0.176933	0.153576
0	0.053294	0.111468	0.10402	0.514447	0.496083	1	0.846411	0.549506	0.181199	0.241813	0.0836009
0.0121739	0	0.0546584	0.0518012	0.482857	0.498012	1	0.843478	0.571056	0.169317	0.202733	0.027205
0	0.11649	0.232239	0.214802	0.616398	0.71842	1	0.857169	0.701725	0.239288	0.204229	0.163421
0.0788591	0	0.0372483	0.0258389	0.469463	0.483221	1	0.845638	0.521812	0.239597	0.210067	0.163087
0	0.113181	0.22476	0.223758	0.619191	0.733974	1	0.86238	0.693309	0.283454	0.221755	0.0995593
0	0.0133235	0.0455218	0.0436714	0.468172	0.465211	1	0.854182	0.524426	0.281643	0.252036	0.204293
0	0.0730822	0.157222	0.152557	0.566517	0.647374	1	0.862647	0.609883	0.28991	0.22633	0.207153
0.479549	0.0776526	0.0480142	0	0.416716	0.574392	1	0.882039	0.549496	0.403082	0.195614	0.404861
0.147564	0.00859599	0.00931232	0	0.43553	0.439112	1	0.827364	0.425501	0.351719	0.227077	0.489255
0.0362083	0	0.00854353	0.00081367	0.415785	0.510985	1	0.868592	0.509357	0.361676	0.238405	0.578519
0	0.0690691	0.154036	0.155803	0.562268	0.645116	1	0.884649	0.659954	0.252606	0.231761	0.192192
0.146108	0	0.0718997	0.0445251	0.507586	0.722955	1	0.840369	0.653694	0.176451	0.0620053	0.110488
0.149776	0	0.0170404	0.00269058	0.433184	0.524664	1	0.865471	0.546188	0.356054	0.199103	0.460987
0	0.087295	0.182293	0.16374	0.556568	0.696538	1	0.871459	0.653139	0.251698	0.209707	0.0857214
0	0.0522177	0.13246	0.125	0.54375	0.660484	1	0.875	0.626613	0.288105	0.211895	0.226008
0.101078	0	0.0529543	0.031401	0.489781	0.533631	1	0.860089	0.547194	0.177629	0.17094	0.0477518
0	0.10363	0.203402	0.182009	0.566719	0.682272	1	0.880063	0.69858	0.23023	0.230756	0.152551
0	0.0183104	0.0881073	0.0770486	0.50145	0.613851	1	0.885062	0.625816	0.255257	0.211385	0.118202
0.239118	0	0.0107405	0.00339175	0.437535	0.742227	1	0.899378	0.693612	0.404748	0.175806	0.411532
0	0.0423047	0.119387	0.11264	0.538541	0.645212	1	0.871269	0.674539	0.240851	0.20244	0.217493
0.137134	0	0.00385208	0	0.421418	0.475347	1	0.823575	0.417565	0.416025	0.238829	0.634052
0.165995	0	0.0100806	0.00336022	0.416667	0.530242	1	0.865591	0.510753	0.386425	0.234543	0.512097
0.236975	0	0.0168067	0.0210084	0.42605	0.727731	1	0.901681	0.629412	0.486555	0.205882	0.679832
0.332581	0.0446751	0.0370036	0	0.413809	0.461643	1	0.889892	0.564079	0.259477	0.219765	0.282942
0	0.0616768	0.12189	0.117499	0.524984	0.52833	1	0.85783	0.575162	0.223291	0.257161	0.153669
0.339429	0.06218	0.0329188	0	0.420629	0.399415	1	0.831748	0.428676	0.28237	0.24872	0.460132
0	0.00393314	0.0250737	0.0294985	0.451327	0.448378	1	0.834317	0.442478	0.331858	0.27237	0.282203
0.215565	0.0160593	0.0135886	0	0.424336	0.478691	1	0.852996	0.489809	0.319951	0.237801	0.395306
0	0.0877891	0.187327	0.16161	0.567623	0.650139	1	0.886031	0.680111	0.197317	0.20333	0.0762257
0	0.0690219	0.160915	0.148458	0.562589	0.674903	1	0.857464	0.628957	0.292016	0.202573	0.353482
0	0.0872692	0.174375	0.158686	0.557607	0.646674	1	0.863376	0.668573	0.223076	0.22422	0.171433
0.0872467	0	0.0778547	0.051656	0.490608	0.629263	1	0.877163	0.631488	0.211814	0.166337	0.108255
0.443919	0.0445946	0.0236486	0	0.400676	0.550676	1	0.87973	0.544595	0.372297	0.232432	0.788514
0.130225	0.00321543	0.00884244	0	0.425241	0.555466	1	0.852894	0.513666	0.363344	0.227492	0.716238
0	0.0661392	0.164399	0.148892	0.539082	0.652215	1	0.88212	0.682753	0.18307	0.201108	0.0837025
0	0.103584	0.208688	0.192588	0.580802	0.698967	1	0.857533	0.664034	0.273086	0.224484	0.201094
0	0.0185185	0.0537037	0.0513889	0.441667	0.548148	1	0.885648	0.553704	0.339352	0.257407	0.156481
0	0.0650527	0.156097	0.133076	0.540918	0.624833	1	0.888014	0.726868	0.184762	0.202287	0.103223
0.0972414	0	0.00758621	0.000689655	0.415862	0.438621	1	0.831724	0.422069	0.317931	0.254483	0.528966
0.0323587	0	0.0315789	0.0311891	0.459259	0.540351	1	0.837817	0.499025	0.306433	0.234308	0.212086
0	0.0303468	0.106647	0.0884393	0.497688	0.621098	1	0.865318	0.628613	0.252023	0.18526	0.161561
0.105758	0	0.0692819	0.0373939	0.46685	0.531544	1	0.885065	0.647396	0.139252	0.166552	0.0651526
0	0.131141	0.246045	0.228351	0.59159	0.72856	1	0.867818	0.718776	0.224813	0.214821	0.0880516
0	0.0793889	0.150013	0.140746	0.546456	0.581267	1	0.859755	0.602805	0.226897	0.240671	0.140746
0.222175	0.0236088	0.0198145	0	0.421585	0.44688	1	0.870995	0.532462	0.268971	0.227656	0.236509
0.209072	0	0.0317526	0.011134	0.444536	0.56	1	0.873814	0.581443	0.249072	0.179794	0.189691
0.210485	0.0234742	0.0250391	0	0.435837	0.444444	1	0.86385	0.571987	0.274648	0.224178	0.428013
0	0.0730683	0.139978	0.134938	0.524356	0.614502	1	0.842945	0.574748	0.318869	0.2472	0.307111
0	0.0115942	0.0311594	0.0507246	0.437681	0.57029	1	0.855072	0.500725	0.625362	0.277536	0.851449
0	0.0489796	0.0997732	0.110658	0.494785	0.62585	1	0.839909	0.555102	0.466667	0.269841	0.521542
0.0466728	0	0.0854898	0.0831793	0.505545	0.754621	1	0.874769	0.667745	0.348429	0.134935	0.518946
