# Supplementary material for: In situ flexible wearable tomato growth sensor: monitoring of leaf physiological characteristics
Source: Front Plant Sci. 2025 Mar 21;16:1546373. doi: 10.3389/fpls.2025.1546373 (PMC11968727; doi:10.3389/fpls.2025.1546373)
Supplement: Supplementary file 1 [file DataSheet1.zip › 3.2 Spectral Data Denoising Analysis - Relative Spectroscopy/1 Noise reduction/1MSC.xlsx]

## Sheet: Sheet1
Wavelength	1	2	3	4	5	6	7	8	9	10	11	12	13	14	15	16	17	18	19	20	21	22	23	24	25	26	27	28	29	30	31	32	33	34	35	36	37	38	39	40	41	42	43	44	45	46	47	48	49
405nm	0.271337	0.242831	0.29421	0.247692	0.252912	0.270942	0.241968	0.265464	0.304779	0.241939	0.27728	0.288284	0.270746	0.233561	0.238351	0.268747	0.274433	0.29661	0.274835	0.234722	0.299272	0.224053	0.232687	0.237728	0.242091	0.258017	0.324107	0.23435	0.233109	0.248681	0.256536	0.245649	0.239726	0.278934	0.265682	0.238219	0.285187	0.238933	0.252055	0.252253	0.267513	0.222184	0.262801	0.238607	0.287442	0.245715	0.252936	0.240164	0.241623
425nm	0.256572	0.256495	0.276288	0.280742	0.261131	0.299542	0.249238	0.261447	0.312021	0.273471	0.281186	0.293196	0.264741	0.249658	0.260501	0.281729	0.26576	0.266947	0.295967	0.261306	0.275797	0.241211	0.261899	0.268349	0.259959	0.259502	0.277866	0.259185	0.260023	0.282833	0.256331	0.248333	0.265642	0.260016	0.274516	0.273838	0.288401	0.258031	0.267256	0.256853	0.263733	0.245998	0.282883	0.277465	0.268519	0.255676	0.287413	0.2701	0.263585
450nm	0.238509	0.238357	0.264226	0.276436	0.238752	0.305005	0.236232	0.241281	0.312781	0.276355	0.267967	0.291632	0.243636	0.232931	0.251756	0.277269	0.243509	0.238025	0.302959	0.249436	0.258769	0.217047	0.25665	0.264595	0.248338	0.238218	0.244108	0.244275	0.252804	0.284834	0.240365	0.223537	0.255458	0.236537	0.273662	0.282981	0.292407	0.248469	0.260111	0.237197	0.238165	0.235054	0.28816	0.287605	0.245321	0.235864	0.291728	0.266242	0.253817
475nm	0.24392	0.243429	0.260525	0.278476	0.245556	0.305723	0.235188	0.243703	0.308502	0.276334	0.269767	0.287546	0.245828	0.236961	0.256854	0.279361	0.244898	0.237418	0.29905	0.252498	0.258399	0.223809	0.261821	0.26737	0.250468	0.241326	0.241746	0.24934	0.257554	0.283575	0.245901	0.227425	0.256216	0.237001	0.269743	0.282542	0.28599	0.252178	0.26024	0.241005	0.242552	0.241019	0.284574	0.285396	0.245908	0.242942	0.291731	0.271014	0.259009
515nm	0.41403	0.413511	0.432572	0.472767	0.39176	0.533719	0.416199	0.425598	0.50304	0.498942	0.45447	0.471316	0.425849	0.423917	0.462786	0.498723	0.451805	0.404803	0.50331	0.474437	0.419073	0.416827	0.462416	0.480468	0.461798	0.446886	0.416518	0.457862	0.466281	0.491747	0.414961	0.436283	0.484531	0.422055	0.476788	0.500767	0.47561	0.432184	0.462329	0.41465	0.40195	0.442044	0.480999	0.514125	0.358986	0.382147	0.4765	0.452155	0.431163
550nm	0.512573	0.465848	0.475147	0.631637	0.472537	0.582397	0.440707	0.470059	0.603971	0.545252	0.638267	0.613052	0.445066	0.46964	0.553936	0.554271	0.42994	0.411278	0.574852	0.483334	0.515088	0.409866	0.567309	0.542744	0.453322	0.418382	0.336842	0.459285	0.499192	0.597572	0.514904	0.402195	0.492011	0.396963	0.502763	0.588643	0.571517	0.535013	0.530295	0.465772	0.461279	0.530086	0.592503	0.613485	0.442105	0.540484	0.633715	0.583372	0.543962
555nm	1.29902	1.38169	1.31371	1.26252	1.32728	1.25085	1.42133	1.39813	1.25775	1.37345	1.24984	1.18503	1.43657	1.49107	1.3721	1.30363	1.54081	1.43468	1.27219	1.57433	1.31322	1.57856	1.3782	1.38358	1.49954	1.57895	1.56751	1.52852	1.40133	1.34065	1.30555	1.6366	1.56817	1.46905	1.42337	1.22506	1.22307	1.28259	1.40029	1.47132	1.40305	1.40792	1.3236	1.23152	1.25338	1.34393	1.15806	1.22164	1.34255
600nm	1.00796	1.04681	1.03917	0.930611	0.996595	0.965301	1.18236	1.04842	0.972696	1.07589	0.942346	0.915594	1.10011	1.08736	1.04409	1.01485	1.1773	1.07485	1.01713	1.21457	1.04718	1.18433	1.08112	1.05362	1.12811	1.17788	1.16713	1.18114	1.0764	1.05022	0.986467	1.22726	1.19086	1.15281	1.14847	0.96185	0.958376	0.991677	1.05339	1.09543	1.01024	1.08937	1.04478	0.944913	1.04296	1.08221	0.882103	0.956406	1.07258
640nm	0.445198	0.477467	0.52717	0.578352	0.430294	0.602674	0.67254	0.484507	0.630352	0.586965	0.587734	0.583487	0.475169	0.423163	0.520127	0.570153	0.559349	0.441266	0.639334	0.618777	0.565992	0.4582	0.57926	0.554644	0.514743	0.477801	0.431985	0.601386	0.55178	0.720434	0.46194	0.469035	0.57767	0.53287	0.645043	0.617469	0.581006	0.524592	0.535053	0.458546	0.397446	0.493554	0.627781	0.590972	0.605963	0.531088	0.585719	0.591196	0.598351
690nm	0.32816	0.322866	0.267134	0.282045	0.349445	0.240967	0.24804	0.290091	0.235667	0.236187	0.2851	0.255998	0.282336	0.328027	0.285543	0.240515	0.257286	0.311196	0.223406	0.254394	0.279096	0.319685	0.279488	0.257931	0.259658	0.286841	0.294533	0.264705	0.254535	0.225401	0.33321	0.289731	0.238594	0.277074	0.225064	0.211796	0.233746	0.310697	0.278754	0.315044	0.355791	0.293214	0.234911	0.20783	0.342487	0.341686	0.283888	0.284954	0.298229
745nm	0.264262	0.2783	0.257783	0.254353	0.277581	0.2667	0.26182	0.270681	0.264754	0.263904	0.260733	0.248817	0.278463	0.281491	0.265505	0.263929	0.298653	0.285508	0.262518	0.294428	0.268589	0.295453	0.263689	0.265672	0.281676	0.295934	0.306891	0.288263	0.269178	0.259393	0.262839	0.300443	0.286315	0.283084	0.264758	0.239714	0.248812	0.256229	0.272678	0.285508	0.290162	0.266484	0.257648	0.239431	0.256516	0.269308	0.245282	0.252806	0.267185
855nm	0.291542	0.36241	0.275567	0.25979	0.46969	0.195183	0.215004	0.277924	0.195271	0.178148	0.233749	0.209163	0.319138	0.233545	0.231063	0.191857	0.238074	0.270184	0.168321	0.183738	0.247478	0.284707	0.200574	0.237416	0.234956	0.265566	0.338296	0.267442	0.237141	0.205478	0.300963	0.219119	0.185059	0.267365	0.183383	0.173512	0.168565	0.301827	0.179326	0.2697	0.380473	0.224612	0.176548	0.169509	0.417628	0.336871	0.284667	0.294248	0.261248
[truncated: 151 more columns]
