# Supplementary material for: In situ flexible wearable tomato growth sensor: monitoring of leaf physiological characteristics
Source: Front Plant Sci. 2025 Mar 21;16:1546373. doi: 10.3389/fpls.2025.1546373 (PMC11968727; doi:10.3389/fpls.2025.1546373)
Supplement: Supplementary file 1 [file DataSheet1.zip › 3.2 Spectral Data Denoising Analysis - Relative Spectroscopy/1 Noise reduction/2SNV.xlsx]

## Sheet: Sheet1
Wavelength	1	2	3	4	5	6	7	8	9	10	11	12	13	14	15	16	17	18	19	20	21	22	23	24	25	26	27	28	29	30	31	32	33	34	35	36	37	38	39	40	41	42	43	44	45	46	47	48	49
405nm	0.553414	-0.668371	1.16868	-0.747691	-0.458135	-0.112161	-0.470615	0.29376	0.976651	-0.812513	0.395744	0.766153	0.343205	-0.749146	-0.784001	0.14094	0.41348	1.43684	0.122352	-1.08861	1.31894	-1.13627	-1.05633	-0.949969	-0.63653	-0.128835	2.10231	-1.11316	-0.958935	-0.838599	-0.0164025	-0.367227	-0.885488	0.751288	-0.00461789	-0.798303	0.78499	-0.740297	-0.293688	-0.220503	0.167196	-1.14969	-0.189921	-0.820496	0.765052	-0.611558	-0.646388	-0.898649	-0.814256
425nm	-0.759204	-1.05893	0.643762	0.943786	-1.11495	2.25529	-1.17821	-0.267226	2.92463	0.604044	0.900194	2.11141	-0.387829	-0.953212	-0.386582	1.23128	-0.509509	0.089596	2.08749	-0.803874	0.424521	-1.98514	-0.373242	0.0919204	-0.453621	-0.903253	0.0260606	-1.08625	-0.338038	0.77629	-0.732624	-1.42114	-0.275648	-0.681351	0.300785	1.1636	1.99559	-0.613302	0.24328	-0.780023	-0.659488	-1.22467	1.06486	1.47302	-0.707325	-1.33958	1.39328	0.154681	-0.532013
450nm	-0.69125	-0.804927	0.282314	0.822867	-1.00522	1.94824	-0.643777	-0.580762	2.05077	1.00868	0.355422	1.48685	-0.646623	-0.748452	-0.0486862	0.927583	-0.741448	-0.854318	1.93691	-0.353952	-0.0550038	-1.571	0.145768	0.442597	-0.224208	-0.885038	-1.03805	-0.62878	0.0431519	1.10038	-0.576402	-1.34144	-0.0410767	-0.912226	0.715528	1.53505	1.69115	-0.192519	0.315982	-0.777961	-0.981458	-0.581024	1.37319	1.7274	-0.840088	-0.99918	1.4796	0.474004	-0.129544
475nm	-0.544835	-0.694383	0.00638281	0.92884	-0.82722	2.09042	-0.851607	-0.592783	1.90947	1.02571	0.394799	1.31439	-0.686218	-0.677693	0.149653	1.05048	-0.840474	-1.07241	1.81915	-0.31201	-0.181633	-1.43661	0.367507	0.556986	-0.21357	-0.897561	-1.39521	-0.504098	0.233355	1.04403	-0.409453	-1.3486	-0.0950686	-1.07529	0.473157	1.59381	1.41553	-0.0879221	0.270402	-0.732703	-0.935754	-0.379828	1.21903	1.70535	-1.00287	-0.798951	1.5377	0.703077	0.0579144
515nm	-0.66507	-0.658395	-0.216577	0.646901	-1.08147	1.99086	-0.64649	-0.415358	1.39136	1.16858	0.265948	0.634839	-0.379066	-0.493961	0.371199	1.18522	0.184323	-0.837072	1.33252	0.64861	-0.492148	-0.641917	0.372618	0.772335	0.35049	0.059283	-0.507128	0.300112	0.438712	1.07329	-0.648724	-0.213686	0.861083	-0.475408	0.726188	1.17584	0.6982	-0.279675	0.371856	-0.648671	-0.87502	-0.120603	0.828942	1.46549	-1.74594	-1.31024	0.74645	0.182588	-0.266272
550nm	-0.261089	-0.878467	-0.711208	1.43281	-0.749001	0.82084	-1.26762	-0.834217	1.16578	0.224126	1.52915	1.1994	-1.14188	-0.885019	0.30767	0.369145	-1.33233	-1.61542	0.701934	-0.620524	-0.157434	-1.69643	0.499332	0.184016	-1.06134	-1.51166	-2.54218	-0.945811	-0.443978	0.99562	-0.232868	-1.78307	-0.503384	-1.81338	-0.326933	0.781813	0.605457	0.045985	-0.0032411	-0.894534	-0.911569	-0.0727502	0.908676	1.1275	-1.13345	0.148881	1.48271	0.746071	0.204394
555nm	-0.672826	0.0775303	-0.422899	-0.833506	-0.3108	-0.812776	0.320752	0.191811	-0.646343	0.0525158	-0.929973	-1.46002	0.590457	0.89805	-0.0313155	-0.502207	1.52014	0.545605	-0.662967	1.77784	-0.405779	1.65557	0.0413475	0.127301	1.06635	1.80252	1.86897	1.38757	0.206451	-0.105804	-0.623907	2.1923	1.72289	0.834928	0.53894	-1.29349	-1.19238	-0.810752	0.233965	0.817908	0.322042	0.160588	-0.29005	-1.22197	-0.885161	-0.223259	-1.68785	-1.2479	-0.218022
600nm	-0.639482	-0.149605	-0.147892	-1.37065	-0.644995	-0.84119	1.31306	-0.159834	-0.642156	0.235277	-1.2215	-1.50108	0.509321	0.190393	-0.208871	-0.420997	1.43556	0.186944	-0.278063	1.83355	-0.0326666	1.31571	0.240486	-0.0354117	0.762647	1.39339	1.44419	1.45153	0.149826	0.0701468	-0.895647	1.85115	1.55747	1.08101	1.13408	-1.15536	-1.07012	-0.823922	-0.0775741	0.379127	-0.508044	0.190909	-0.0325258	-1.33426	-0.0434829	0.28537	-1.88347	-1.1387	0.1922
640nm	-1.29169	-0.86327	-0.191199	0.473637	-1.42476	0.840336	1.56955	-0.786715	1.24299	0.5503	0.598943	0.558221	-0.873265	-1.61108	-0.333519	0.358687	0.211928	-1.31778	1.29019	0.952597	0.312371	-1.16375	0.427646	0.133569	-0.401775	-0.8464	-1.35037	0.733523	0.062174	2.30563	-1.08238	-1.00846	0.429198	-0.156611	1.31536	0.905524	0.498247	-0.280907	-0.13312	-1.11865	-1.85154	-0.726597	1.11022	0.576299	0.837413	-0.170179	0.588695	0.607243	0.692855
690nm	0.931262	0.804161	-0.414328	-0.108068	1.34018	-1.02803	-0.752586	0.11641	-1.18088	-1.05878	-0.0477674	-0.677902	-0.0740016	0.959344	0.0191864	-0.983957	-0.619414	0.551242	-1.38934	-0.669471	-0.167583	0.780133	-0.117286	-0.591093	-0.532143	0.0271046	0.129288	-0.45144	-0.6359	-1.33478	1.04154	0.128467	-1.00518	-0.172902	-1.31676	-1.55263	-1.12937	0.558083	-0.13379	0.649304	1.48263	0.226033	-1.11829	-1.64301	1.16891	1.19583	-0.0856651	-0.0228158	0.264068
745nm	0.121968	0.919676	-0.497596	-0.762831	0.732643	-0.216629	0.0772333	0.497996	-0.527308	-0.0505019	-0.391853	-1.17688	0.857791	1.33247	0.176801	-0.131667	2.04655	1.34349	-0.414387	1.84078	0.131274	2.18655	0.0288266	0.0808221	1.17406	1.96067	2.34317	1.45294	0.428265	-0.549758	0.0471043	2.42863	1.34357	1.20561	-0.0985331	-1.42162	-1.07063	-0.380085	0.579369	1.42031	1.54379	0.44454	-0.590737	-1.46736	-0.677452	0.321437	-1.40293	-0.747224	0.160067
855nm	0.220923	1.0229	0.00562841	-0.183025	2.23124	-0.954988	-0.64052	0.0619372	-0.981962	-1.10048	-0.484748	-0.773769	0.516508	-0.422003	-0.475277	-0.955534	-0.420758	-0.0369463	-1.25394	-1.0353	-0.321806	0.163131	-0.829907	-0.41809	-0.430767	-0.0937155	0.696551	-0.0772533	-0.401994	-0.819736	0.330787	-0.598082	-1.01966	-0.0675261	-1.05528	-1.13573	-1.22331	0.337846	-1.07399	-0.0312174	1.21404	-0.518764	-1.14144	-1.18575	1.61851	0.723908	0.0902408	0.228118	-0.147083
[truncated: 151 more columns]
