# Supplementary material for: In situ flexible wearable tomato growth sensor: monitoring of leaf physiological characteristics
Source: Front Plant Sci. 2025 Mar 21;16:1546373. doi: 10.3389/fpls.2025.1546373 (PMC11968727; doi:10.3389/fpls.2025.1546373)
Supplement: Supplementary file 1 [file DataSheet1.zip › 3.2 Spectral Data Denoising Analysis - Relative Spectroscopy/1 Noise reduction/3WD.xlsx]

## Sheet: Sheet1
波段	处理后光谱_1	处理后光谱_2	处理后光谱_3	处理后光谱_4	处理后光谱_5	处理后光谱_6	处理后光谱_7	处理后光谱_8	处理后光谱_9	处理后光谱_10	处理后光谱_11	处理后光谱_12	处理后光谱_13	处理后光谱_14	处理后光谱_15	处理后光谱_16	处理后光谱_17	处理后光谱_18	处理后光谱_19	处理后光谱_20	处理后光谱_21	处理后光谱_22	处理后光谱_23	处理后光谱_24	处理后光谱_25	处理后光谱_26	处理后光谱_27	处理后光谱_28	处理后光谱_29	处理后光谱_30	处理后光谱_31	处理后光谱_32	处理后光谱_33	处理后光谱_34	处理后光谱_35	处理后光谱_36	处理后光谱_37	处理后光谱_38	处理后光谱_39	处理后光谱_40	处理后光谱_41	处理后光谱_42	处理后光谱_43	处理后光谱_44	处理后光谱_45	处理后光谱_46	处理后光谱_47	处理后光谱_48	处理后光谱_49
405nm	0.107168	0.0784718	0.14864	0.131119	0.0780188	0.171125	0.0815005	0.106671	0.205474	0.121445	0.140517	0.181425	0.104801	0.078612	0.0923399	0.152931	0.102246	0.145987	0.168428	0.0824435	0.143953	0.0379757	0.0947541	0.093222	0.0929453	0.0865293	0.152666	0.0608672	0.08414	0.118924	0.0995168	0.0671693	0.09667	0.106377	0.132563	0.131254	0.184647	0.0951418	0.120539	0.0889653	0.0923395	0.0686257	0.151399	0.139193	0.104346	0.0738338	0.142987	0.110345	0.0922096
425nm	0.107168	0.0784718	0.147101	0.131119	0.0780188	0.171125	0.0815005	0.106671	0.205474	0.121445	0.140517	0.181425	0.104801	0.078612	0.0923399	0.152931	0.102246	0.111946	0.168428	0.0824435	0.141477	0.0379757	0.0947541	0.093222	0.0929453	0.0865293	0.117624	0.0608672	0.08414	0.118924	0.0995168	0.0671693	0.09667	0.0986812	0.132563	0.131254	0.184647	0.0951418	0.120539	0.0889653	0.0923395	0.0686257	0.151399	0.139193	0.104346	0.0738338	0.142987	0.110345	0.0922096
450nm	0.107168	0.0784718	0.147871	0.131119	0.0780188	0.190085	0.0815005	0.106671	0.205474	0.140165	0.140517	0.181425	0.104801	0.078612	0.108806	0.152931	0.102246	0.115186	0.192559	0.0824435	0.142715	0.0508968	0.106156	0.13047	0.0999187	0.0865293	0.121285	0.0875553	0.115303	0.146951	0.0995168	0.0671693	0.09667	0.102529	0.135072	0.165637	0.184647	0.0951418	0.120539	0.0889653	0.0923395	0.0804618	0.154386	0.168838	0.104346	0.0738338	0.16041	0.120458	0.101458
475nm	0.107168	0.0784718	0.147871	0.131119	0.0780188	0.190085	0.0815005	0.106671	0.205474	0.140165	0.140517	0.181425	0.104801	0.078612	0.108806	0.152931	0.102246	0.115186	0.192559	0.0824435	0.142715	0.0508968	0.106156	0.13047	0.0999187	0.0865293	0.121285	0.0875553	0.115303	0.146951	0.0995168	0.0671693	0.09667	0.102529	0.135072	0.165637	0.184647	0.0951418	0.120539	0.0889653	0.0923395	0.0804618	0.154386	0.168838	0.104346	0.0738338	0.16041	0.120458	0.101458
515nm	0.413464	0.39836	0.413416	0.479908	0.396853	0.492361	0.395407	0.411169	0.490503	0.460369	0.465231	0.478776	0.398731	0.406868	0.453813	0.468685	0.401995	0.37716	0.480496	0.428442	0.420258	0.3889	0.453665	0.458144	0.419043	0.402505	0.351474	0.422994	0.436239	0.480558	0.416606	0.382339	0.434571	0.379278	0.443738	0.47479	0.463051	0.429698	0.439735	0.40713	0.398715	0.433333	0.472191	0.487665	0.368869	0.409148	0.484026	0.455825	0.437647
550nm	0.413464	0.39836	0.413416	0.479908	0.396853	0.492361	0.395407	0.411169	0.490503	0.460369	0.495708	0.478776	0.398731	0.406868	0.453813	0.468685	0.401995	0.37716	0.480496	0.428442	0.420258	0.3889	0.453665	0.458144	0.419043	0.402505	0.351474	0.422994	0.436239	0.480558	0.416606	0.382339	0.434571	0.379278	0.443738	0.47479	0.463051	0.429698	0.439735	0.40713	0.398715	0.433333	0.472191	0.487665	0.368869	0.409148	0.484026	0.455825	0.437647
555nm	0.616173	0.653615	0.652004	0.578396	0.663001	0.607656	0.73118	0.724258	0.618809	0.648685	0.613328	0.590378	0.69787	0.746285	0.690971	0.646583	0.722181	0.692005	0.645525	0.72742	0.640351	0.841864	0.655481	0.698544	0.761713	0.806756	0.695852	0.795167	0.711563	0.651031	0.628092	0.754063	0.714341	0.710744	0.718597	0.582801	0.598771	0.613529	0.649763	0.774189	0.715364	0.690411	0.635872	0.570667	0.617321	0.630694	0.551236	0.589392	0.67066
600nm	0.616173	0.649367	0.652004	0.578396	0.635818	0.607656	0.728765	0.665879	0.618809	0.648685	0.606426	0.590378	0.682257	0.67726	0.658032	0.643597	0.715842	0.667576	0.645525	0.72742	0.640351	0.740213	0.655481	0.665315	0.703464	0.732418	0.695852	0.737333	0.675568	0.651031	0.62014	0.733033	0.714341	0.706767	0.714977	0.582801	0.598771	0.613529	0.649371	0.693648	0.647	0.672398	0.635872	0.570667	0.617321	0.630694	0.551236	0.589392	0.67066
640nm	0.305269	0.327652	0.379281	0.368032	0.359906	0.410923	0.513187	0.38225	0.436752	0.390037	0.414713	0.412222	0.339554	0.325492	0.389399	0.410928	0.381311	0.311979	0.464419	0.413869	0.388392	0.397076	0.392246	0.414942	0.398178	0.380002	0.29235	0.475174	0.418347	0.500067	0.322898	0.31204	0.377349	0.379722	0.479874	0.406722	0.399153	0.35583	0.356007	0.378829	0.334884	0.359269	0.423046	0.375386	0.403638	0.334451	0.381265	0.396767	0.436353
690nm	0.305269	0.312722	0.240518	0.253912	0.359906	0.202237	0.224147	0.274927	0.193629	0.199988	0.261167	0.224299	0.260237	0.323178	0.267556	0.20732	0.22662	0.296521	0.18379	0.222896	0.253182	0.31709	0.255885	0.231839	0.236497	0.269805	0.29235	0.242537	0.22991	0.185044	0.322898	0.270197	0.202561	0.254496	0.189354	0.170829	0.196986	0.295644	0.254436	0.307493	0.334884	0.278868	0.196693	0.164316	0.330031	0.330353	0.255866	0.260899	0.280943
745nm	0.26686	0.309641	0.244498	0.234769	0.265551	0.19392	0.211838	0.256354	0.188286	0.187829	0.217789	0.191454	0.290881	0.239008	0.222684	0.194205	0.25188	0.264517	0.188099	0.230703	0.234593	0.279168	0.203803	0.22492	0.236064	0.264651	0.29235	0.258819	0.229336	0.197117	0.27093	0.247255	0.21609	0.260753	0.200719	0.169615	0.167276	0.267124	0.201306	0.260536	0.302349	0.224124	0.178768	0.167361	0.282514	0.300754	0.242483	0.257067	0.242664
855nm	0.26686	0.330733	0.244498	0.234769	0.45426	0.19392	0.208324	0.256354	0.188286	0.187829	0.217789	0.191454	0.290881	0.239008	0.222684	0.190596	0.25188	0.264517	0.154574	0.197634	0.234593	0.279168	0.203803	0.22492	0.236064	0.264651	0.29235	0.258819	0.229336	0.197117	0.27093	0.245167	0.203577	0.260753	0.170188	0.169615	0.167276	0.267124	0.191831	0.260536	0.367419	0.224124	0.178768	0.167361	0.39749	0.300754	0.242483	0.257067	0.242664
[truncated: 151 more columns]
