# Supplementary material for: In situ flexible wearable tomato growth sensor: monitoring of leaf physiological characteristics
Source: Front Plant Sci. 2025 Mar 21;16:1546373. doi: 10.3389/fpls.2025.1546373 (PMC11968727; doi:10.3389/fpls.2025.1546373)
Supplement: Supplementary file 1 [file DataSheet1.zip › 3.2 Spectral Data Denoising Analysis - Relative Spectroscopy/1 Noise reduction/4SMT.xlsx]

## Sheet: Sheet1
Wavelength	1	2	3	4	5	6	7	8	9	10	11	12	13	14	15	16	17	18	19	20	21	22	23	24	25	26	27	28	29	30	31	32	33	34	35	36	37	38	39	40	41	42	43	44	45	46	47	48	49
405nm	0.147582	0.0552762	0.193334	0.0494605	0.0717126	0.097095	0.0688299	0.128157	0.179508	0.0431982	0.136122	0.163502	0.131679	0.0490973	0.0462249	0.11636	0.136438	0.214816	0.11412	0.0225135	0.205337	0.0197653	0.0255298	0.0333497	0.0569783	0.0955139	0.26448	0.0210273	0.0329517	0.0412406	0.104647	0.0775804	0.0378236	0.161999	0.103431	0.0445075	0.164093	0.0494511	0.0829393	0.0892041	0.119002	0.018406	0.089954	0.0426898	0.16357	0.0599697	0.0566382	0.0378961	0.0441459
425nm	0.0995232	0.0870292	0.145903	0.145537	0.0837724	0.187858	0.0896175	0.112594	0.210321	0.140721	0.146511	0.185971	0.110015	0.0902348	0.107909	0.157632	0.108812	0.125354	0.186338	0.0974188	0.137236	0.0588029	0.107985	0.122969	0.107905	0.0953356	0.127875	0.08749	0.109062	0.145705	0.0981751	0.0789525	0.113839	0.104545	0.137313	0.15643	0.185919	0.10161	0.129364	0.0962604	0.0989504	0.0827179	0.157357	0.166114	0.101692	0.0772601	0.161081	0.122307	0.102676
450nm	0.0611477	0.0609112	0.10228	0.14297	0.0533789	0.19364	0.0597012	0.0689218	0.19483	0.144272	0.116409	0.167206	0.0641572	0.0636078	0.0969962	0.142816	0.0558459	0.0521171	0.187888	0.0790263	0.0888082	0.0240556	0.10711	0.120051	0.085321	0.0514141	0.0364026	0.0677305	0.101977	0.14901	0.0700434	0.0303173	0.0934176	0.0461338	0.121358	0.171702	0.172249	0.0892237	0.110926	0.0608189	0.0520689	0.0710912	0.157896	0.180484	0.0528302	0.0534443	0.172205	0.125395	0.0943641
475nm	0.173771	0.172051	0.207246	0.238382	0.159645	0.301062	0.173402	0.179142	0.287578	0.256883	0.212916	0.256417	0.178052	0.175298	0.210597	0.254039	0.181428	0.160626	0.287031	0.203708	0.191674	0.148301	0.218009	0.232846	0.205375	0.177861	0.158761	0.19228	0.218224	0.253696	0.178841	0.158759	0.21489	0.16715	0.236734	0.274989	0.266005	0.195979	0.219366	0.171121	0.159831	0.18686	0.258809	0.282243	0.150456	0.153929	0.263413	0.226335	0.199642
515nm	0.312795	0.296596	0.316656	0.385714	0.291494	0.413417	0.285513	0.302083	0.404484	0.370484	0.37418	0.387398	0.294246	0.296001	0.347944	0.376551	0.295113	0.272065	0.394118	0.322329	0.319879	0.266568	0.353812	0.356939	0.312976	0.288031	0.251275	0.309763	0.335558	0.383242	0.315097	0.271048	0.330787	0.274124	0.342569	0.393452	0.377458	0.331327	0.3416	0.292552	0.287785	0.324857	0.379623	0.405724	0.271214	0.303529	0.399201	0.364357	0.333964
550nm	0.551647	0.547728	0.546282	0.606023	0.541155	0.601635	0.537427	0.553633	0.605516	0.590972	0.603463	0.587986	0.551061	0.562578	0.58642	0.587608	0.566848	0.534938	0.591633	0.591974	0.557485	0.551945	0.590075	0.588953	0.568028	0.565896	0.535125	0.574535	0.570538	0.607253	0.553816	0.562281	0.596924	0.53634	0.578464	0.58485	0.576265	0.560972	0.582095	0.558464	0.550567	0.574271	0.598325	0.598909	0.511239	0.559134	0.593245	0.575305	0.571141
555nm	0.680523	0.692851	0.679009	0.683819	0.682488	0.67489	0.701559	0.695142	0.688143	0.705094	0.686023	0.661996	0.70942	0.720808	0.704859	0.685396	0.735288	0.698668	0.68465	0.755231	0.689616	0.739509	0.713044	0.705518	0.721609	0.743784	0.73179	0.736397	0.700253	0.704704	0.677439	0.756777	0.753759	0.708547	0.717998	0.660172	0.664203	0.673935	0.706706	0.719597	0.698404	0.712003	0.703599	0.666169	0.661695	0.709223	0.655436	0.665543	0.701487
600nm	0.652824	0.687498	0.697008	0.66602	0.656591	0.69168	0.77777	0.693964	0.705538	0.726256	0.669084	0.658008	0.715405	0.69376	0.693038	0.698412	0.774862	0.698512	0.716823	0.798668	0.705522	0.743209	0.717879	0.711863	0.739766	0.756328	0.75309	0.780227	0.718768	0.751358	0.651663	0.770178	0.783211	0.74861	0.771588	0.680912	0.675359	0.666313	0.706319	0.707236	0.662273	0.697841	0.72264	0.671081	0.704696	0.697875	0.642486	0.668871	0.716856
640nm	0.455247	0.46651	0.465272	0.473761	0.456964	0.471715	0.522846	0.455006	0.482317	0.474941	0.480178	0.466266	0.456175	0.450065	0.466164	0.464256	0.481531	0.451229	0.484569	0.505591	0.484094	0.469931	0.490475	0.46855	0.460679	0.464342	0.452493	0.500965	0.467381	0.515958	0.459292	0.466055	0.481995	0.480068	0.501495	0.462914	0.460523	0.473908	0.468437	0.460029	0.445931	0.464192	0.487497	0.44941	0.528596	0.501905	0.47482	0.484215	0.505406
690nm	0.299331	0.300563	0.277305	0.302821	0.293242	0.293976	0.307039	0.28872	0.294278	0.286487	0.312452	0.291259	0.277608	0.307437	0.297512	0.285244	0.298546	0.297652	0.291587	0.314233	0.30192	0.307871	0.308808	0.287058	0.284753	0.292957	0.281294	0.304839	0.286444	0.305682	0.305656	0.3	0.291519	0.295059	0.289565	0.273381	0.281115	0.303313	0.305823	0.304092	0.305568	0.297093	0.292388	0.265338	0.323742	0.32136	0.299511	0.302929	0.319068
745nm	0.252185	0.265524	0.199568	0.188139	0.286819	0.171263	0.180334	0.236505	0.157658	0.179038	0.19296	0.163712	0.245112	0.276883	0.219157	0.180839	0.238379	0.267762	0.154032	0.221039	0.207846	0.290075	0.20276	0.200036	0.230069	0.26525	0.286175	0.226507	0.207024	0.143518	0.250472	0.27572	0.21118	0.237958	0.165778	0.135668	0.155422	0.222952	0.2173	0.269132	0.303592	0.233915	0.159838	0.13641	0.226018	0.252592	0.175881	0.191765	0.213931
855nm	0.273806	0.369322	0.257994	0.237133	0.504615	0.154074	0.190453	0.261329	0.15245	0.136059	0.202759	0.171466	0.314654	0.199468	0.200727	0.152125	0.213518	0.246981	0.12213	0.144535	0.221284	0.269923	0.162342	0.21164	0.209195	0.244648	0.334406	0.253223	0.213863	0.174879	0.286672	0.185672	0.145855	0.250019	0.144388	0.134553	0.121444	0.291821	0.133374	0.247771	0.385964	0.193541	0.132818	0.128226	0.439494	0.333899	0.268417	0.284547	0.24043
[truncated: 151 more columns]
