# Supplementary material for: In situ flexible wearable tomato growth sensor: monitoring of leaf physiological characteristics
Source: Front Plant Sci. 2025 Mar 21;16:1546373. doi: 10.3389/fpls.2025.1546373 (PMC11968727; doi:10.3389/fpls.2025.1546373)
Supplement: Supplementary file 1 [file DataSheet1.zip › 3.2 Spectral Data Denoising Analysis - Relative Spectroscopy/1 Noise reduction/5NORM.xlsx]

## Sheet: Sheet1
Wavelength	1	2	3	4	5	6	7	8	9	10	11	12	13	14	15	16	17	18	19	20	21	22	23	24	25	26	27	28	29	30	31	32	33	34	35	36	37	38	39	40	41	42	43	44	45	46	47	48	49
405nm	0.118573	0	0.132066	0	0.0192746	0	0.0196484	0.064914	0.0795204	0	0.0307957	0.0203383	0.0728905	0	0	0	0.0796815	0.197385	0.0241215	0	0.158029	0	0	0	0	0.0402632	0.258338	0	0	0	0.053007	0.0352383	0	0.123967	0.00873104	0	0.101684	0	0	0.028955	0.0660293	0	0	0	0.142751	0.0119454	0	0	0
425nm	0	0.00565046	0	0.101276	0	0.0938573	0	0	0.0744165	0.0874829	0	0	0	0.0173081	0.0450192	0.0162723	0	0.0309367	0.081766	0.0517628	0	0.0146111	0.0716042	0.0795446	0.0253648	0	0.0441528	0.0450077	0.0630723	0.0979175	0	0	0.0531302	0	0	0.119754	0.0755122	0.033179	0.0200722	0	0	0.0467476	0.0456031	0.134968	0	0	0.118179	0.0851111	0.0426843
450nm	0.0383003	0.0457633	0.0501963	0.174557	0.0296522	0.198864	0.0550758	0.0237826	0.159757	0.182008	0.0464109	0.0881352	0.023445	0.0545214	0.108917	0.0901791	0.0205336	0.0209141	0.192774	0.103767	0.0340451	0.0368203	0.145669	0.155178	0.0769685	0.0255517	0.0263045	0.0918035	0.128941	0.192438	0.0454337	0.0158737	0.106067	0.0168599	0.0908473	0.238208	0.17662	0.10046	0.0852511	0.029552	0.0118401	0.105572	0.155752	0.253002	0.0255842	0.0389204	0.227462	0.168463	0.107639
475nm	0.0403997	0.0457633	0.0180313	0.168587	0.0348409	0.19092	0.0342364	0.0148295	0.12931	0.170147	0.0364344	0.0540119	0.0132149	0.0519257	0.112111	0.0845915	0.00766129	0	0.165935	0.0986639	0.0142266	0.0403268	0.149607	0.151453	0.0690962	0.018584	0	0.0921009	0.131231	0.175446	0.0485515	0.0107942	0.0944751	0	0.0621315	0.226187	0.137307	0.0979262	0.0710417	0.0253732	0.00819699	0.110441	0.129444	0.234734	0.00630306	0.0454725	0.215006	0.172202	0.110423
515nm	0.478489	0.463277	0.461989	0.571222	0.451446	0.617723	0.45579	0.451595	0.55082	0.566415	0.504446	0.522033	0.443734	0.450888	0.526867	0.542737	0.447135	0.427886	0.570279	0.495504	0.450711	0.443016	0.537401	0.549553	0.481342	0.441348	0.418976	0.4924	0.530264	0.568819	0.47706	0.428889	0.497488	0.438017	0.488832	0.623659	0.553264	0.518664	0.49188	0.43194	0.432149	0.513051	0.531103	0.637637	0.423062	0.441618	0.610617	0.570046	0.5017
550nm	0.571878	0.505085	0.49659	0.720255	0.527057	0.647526	0.468591	0.48489	0.648608	0.592116	0.703101	0.686326	0.451832	0.48161	0.600349	0.583513	0.414342	0.425707	0.628968	0.4887	0.545478	0.427235	0.621801	0.592027	0.4586	0.403794	0.341945	0.480775	0.545523	0.655268	0.571492	0.388255	0.488215	0.403636	0.498404	0.69556	0.645839	0.612672	0.544655	0.470745	0.483151	0.581224	0.632133	0.719635	0.510938	0.59422	0.769721	0.693863	0.601918
555nm	1	1	1	1	1	1	1	1	1	1	1	1	1	1	1	1	1	1	1	1	1	1	1	1	1	1	1	1	1	1	1	1	1	1	1	1	1	1	1	1	1	1	1	1	1	1	1	1	1
600nm	0.871984	0.857627	0.879143	0.840469	0.851	0.862275	0.927656	0.844432	0.856631	0.883479	0.83973	0.84836	0.861039	0.831675	0.86233	0.865026	0.860559	0.846622	0.888889	0.876063	0.886687	0.856809	0.887303	0.865314	0.852186	0.845142	0.845937	0.877497	0.871313	0.883814	0.852561	0.851429	0.862442	0.880991	0.8979	0.884303	0.871917	0.872811	0.84664	0.842686	0.818762	0.878653	0.880963	0.868534	0.92399	0.902506	0.861062	0.883659	0.897618
640nm	0.498427	0.514124	0.550682	0.66056	0.48258	0.665525	0.687705	0.496921	0.674129	0.628567	0.639341	0.642712	0.479114	0.43704	0.564044	0.59704	0.529881	0.453158	0.695176	0.599514	0.597054	0.466394	0.629183	0.59985	0.512537	0.454511	0.424144	0.600001	0.591811	0.769541	0.51314	0.443176	0.558926	0.530248	0.637615	0.721286	0.652179	0.598387	0.546008	0.461791	0.418944	0.54441	0.664639	0.691024	0.682981	0.581504	0.711151	0.697603	0.651407
690nm	0.375656	0.357062	0.206628	0.308974	0.409191	0.172046	0.227448	0.271965	0.108982	0.219449	0.240295	0.135594	0.25277	0.354825	0.304677	0.146737	0.200122	0.311982	0.134294	0.243257	0.23628	0.348919	0.311762	0.265648	0.231196	0.25513	0.269141	0.266169	0.261444	0.20189	0.383073	0.269842	0.206144	0.249587	0.129134	0.197244	0.159788	0.364516	0.249436	0.316715	0.391622	0.34184	0.164756	0.190357	0.401187	0.400386	0.323548	0.337586	0.330652
745nm	0.235572	0.263278	0.158871	0.228695	0.261675	0.190337	0.231021	0.217963	0.130474	0.243173	0.159184	0.077966	0.227622	0.267849	0.249782	0.164282	0.254061	0.253159	0.17784	0.290645	0.190041	0.305669	0.264518	0.256706	0.251895	0.25784	0.275716	0.287928	0.267039	0.23152	0.23118	0.27873	0.26391	0.243966	0.173635	0.217458	0.155177	0.241014	0.21899	0.25403	0.263206	0.282237	0.176683	0.216633	0.208751	0.253179	0.210706	0.249395	0.254871
855nm	0.302728	0.428814	0.212963	0.25669	0.639732	0.0584417	0.15719	0.243145	0	0.100086	0.118412	0.00519701	0.313299	0.191692	0.198373	0.0283292	0.156605	0.233987	0	0.121263	0.16184	0.292811	0.164371	0.218703	0.1793	0.213706	0.33443	0.261997	0.220753	0.148682	0.319822	0.152698	0.107419	0.224793	0.033417	0.102602	0	0.34447	0.0527742	0.233731	0.439891	0.218348	0.031922	0.0955957	0.552837	0.392294	0.315391	0.348362	0.256726
[truncated: 151 more columns]
