# Supplementary material for: In situ flexible wearable tomato growth sensor: monitoring of leaf physiological characteristics
Source: Front Plant Sci. 2025 Mar 21;16:1546373. doi: 10.3389/fpls.2025.1546373 (PMC11968727; doi:10.3389/fpls.2025.1546373)
Supplement: Supplementary file 1 [file DataSheet1.zip › 3.2 Spectral Data Denoising Analysis - Relative Spectroscopy/1 Noise reduction/6CR.xlsx]

## Sheet: Sheet1
Wavelength	0	1	2	3	4	5	6	7	8	9	10	11	12	13	14	15	16	17	18	19	20	21	22	23	24	25	26	27	28	29	30	31	32	33	34	35	36	37	38	39	40	41	42	43	44	45	46	47	48
405nm	-0.03989	-0.0867994	-0.0417943	-0.176372	-0.0494322	-0.191637	-0.105776	-0.0636189	-0.138386	-0.196051	-0.106763	-0.122191	-0.0521147	-0.117478	-0.151066	-0.145141	-0.0634929	0.00838381	-0.177936	-0.16762	-0.0309761	-0.103227	-0.177049	-0.17542	-0.133646	-0.0809409	0.0588562	-0.142821	-0.160049	-0.199306	-0.0712772	-0.0862957	-0.169435	-0.0268617	-0.139301	-0.211927	-0.129755	-0.122645	-0.142225	-0.0831549	-0.0344527	-0.150229	-0.173674	-0.223309	0.00865324	-0.0842942	-0.18119	-0.158956	-0.13943
425nm	-0.144699	-0.116341	-0.145012	-0.127091	-0.101851	-0.14228	-0.146164	-0.133485	-0.148535	-0.148113	-0.143007	-0.143248	-0.131835	-0.131297	-0.141323	-0.148103	-0.149663	-0.13596	-0.150139	-0.149342	-0.152393	-0.126175	-0.145514	-0.137653	-0.13827	-0.141032	-0.140997	-0.135968	-0.136087	-0.146044	-0.133906	-0.14418	-0.147793	-0.144787	-0.162025	-0.144271	-0.15308	-0.127386	-0.14636	-0.132527	-0.114789	-0.140804	-0.156388	-0.143271	-0.119575	-0.126563	-0.124743	-0.125832	-0.135327
450nm	-0.143403	-0.120822	-0.130247	-0.0970515	-0.119768	-0.085788	-0.131338	-0.14079	-0.103147	-0.0949844	-0.131836	-0.104485	-0.141324	-0.129696	-0.117788	-0.114396	-0.157715	-0.165278	-0.0879177	-0.13086	-0.148061	-0.142723	-0.112121	-0.102824	-0.12257	-0.148115	-0.18039	-0.127637	-0.110011	-0.0952651	-0.129788	-0.159108	-0.126311	-0.157083	-0.114447	-0.0774835	-0.0981505	-0.108667	-0.118627	-0.137893	-0.138783	-0.122103	-0.0957151	-0.0746344	-0.136009	-0.132398	-0.0739589	-0.0939021	-0.115113
475nm	-0.166593	-0.154472	-0.168797	-0.121482	-0.154936	-0.101571	-0.172605	-0.171184	-0.128858	-0.120256	-0.155294	-0.133143	-0.175363	-0.158936	-0.138599	-0.131265	-0.191807	-0.202605	-0.114622	-0.160632	-0.178993	-0.175027	-0.131672	-0.127608	-0.15294	-0.181389	-0.226694	-0.157767	-0.131992	-0.125995	-0.154362	-0.191646	-0.158175	-0.194671	-0.15128	-0.0978529	-0.129556	-0.137975	-0.146982	-0.16863	-0.17398	-0.144846	-0.126766	-0.0977695	-0.182239	-0.161417	-0.100665	-0.115945	-0.139874
515nm	0.105107	0.115492	0.100857	0.13493	0.100017	0.160833	0.113008	0.112808	0.122954	0.155236	0.114802	0.115116	0.111914	0.12292	0.141249	0.146908	0.126707	0.0900884	0.136834	0.149226	0.0888115	0.128957	0.138576	0.149454	0.142119	0.131453	0.0909195	0.142972	0.14591	0.143228	0.109497	0.131473	0.152718	0.108927	0.133405	0.155318	0.118952	0.123888	0.132025	0.109569	0.100214	0.137918	0.129851	0.162667	0.0611153	0.0886122	0.132374	0.129195	0.116411
550nm	0.143662	0.112244	0.105526	0.217036	0.114509	0.169204	0.0965978	0.112214	0.175985	0.157646	0.219474	0.195878	0.0912371	0.119492	0.171785	0.159536	0.0770866	0.0665383	0.165305	0.118018	0.132897	0.0804058	0.179771	0.159374	0.100231	0.073544	0.00315776	0.10298	0.133732	0.188107	0.146838	0.0690529	0.122771	0.0581976	0.123603	0.191007	0.168636	0.160992	0.150994	0.111162	0.104556	0.1638	0.184393	0.207041	0.0860505	0.164202	0.214871	0.18856	0.162135
555nm	0.40862	0.438495	0.413665	0.388982	0.409189	0.384046	0.463382	0.451466	0.38474	0.441698	0.384482	0.35902	0.464284	0.493872	0.440598	0.411205	0.509551	0.466891	0.39527	0.524591	0.412511	0.527669	0.442776	0.443853	0.495335	0.526082	0.516164	0.50209	0.453542	0.421776	0.410697	0.554924	0.523585	0.480566	0.461163	0.382033	0.37915	0.399873	0.45438	0.481638	0.445965	0.458981	0.418296	0.384974	0.377423	0.421132	0.342672	0.371527	0.423343
600nm	0.297424	0.301311	0.317703	0.259005	0.265291	0.285218	0.384058	0.317657	0.28969	0.3393	0.268722	0.265554	0.336397	0.336238	0.316882	0.312015	0.376798	0.332158	0.314201	0.394408	0.320369	0.371781	0.335168	0.320692	0.356563	0.373692	0.365446	0.370383	0.33256	0.318541	0.284039	0.40179	0.387584	0.36636	0.372523	0.292408	0.293167	0.284814	0.327715	0.335724	0.282268	0.339292	0.324916	0.285624	0.293518	0.317589	0.235457	0.268076	0.322502
640nm	0.0201539	0.0178656	0.0873557	0.115021	-0.0333367	0.148619	0.180891	0.0484616	0.170611	0.134916	0.128323	0.142304	0.0313824	0.00327637	0.0758293	0.128199	0.0949759	0.02088	0.179845	0.135272	0.112792	0.00762169	0.117771	0.0992935	0.0691928	0.0314057	-0.00408032	0.110471	0.097583	0.216704	0.0272096	0.0304049	0.114385	0.0783387	0.172205	0.171174	0.150832	0.0684713	0.0970024	0.0216461	-0.0395842	0.0560763	0.166144	0.155272	0.100034	0.0539566	0.121257	0.117361	0.11761
690nm	-0.0874936	-0.13	-0.153086	-0.14696	-0.123916	-0.177851	-0.185058	-0.134291	-0.183429	-0.183107	-0.13408	-0.147197	-0.160209	-0.0876465	-0.136791	-0.171614	-0.18613	-0.104881	-0.191375	-0.191214	-0.14136	-0.126602	-0.144396	-0.173742	-0.173011	-0.156844	-0.155566	-0.19604	-0.175841	-0.216527	-0.0876693	-0.143542	-0.199542	-0.157116	-0.203336	-0.191223	-0.159139	-0.119974	-0.130842	-0.115064	-0.0919139	-0.126001	-0.183229	-0.192659	-0.120536	-0.109483	-0.14424	-0.151289	-0.141209
745nm	-0.206851	-0.231851	-0.201728	-0.222466	-0.266768	-0.176847	-0.208287	-0.19646	-0.177247	-0.182155	-0.201226	-0.188818	-0.205124	-0.182257	-0.200038	-0.173766	-0.168143	-0.170084	-0.172674	-0.176633	-0.189589	-0.198296	-0.202589	-0.202445	-0.181249	-0.182323	-0.174998	-0.208419	-0.195324	-0.213179	-0.217347	-0.16434	-0.174067	-0.186274	-0.188479	-0.19006	-0.169208	-0.232497	-0.170668	-0.189805	-0.217391	-0.198264	-0.188579	-0.185803	-0.281762	-0.248633	-0.234845	-0.235656	-0.222807
855nm	-0.186039	-0.145123	-0.184442	-0.223552	-0.0389978	-0.271946	-0.288709	-0.202778	-0.264379	-0.30413	-0.243597	-0.238789	-0.169244	-0.268487	-0.260738	-0.273578	-0.268168	-0.20613	-0.29679	-0.345215	-0.226009	-0.244385	-0.300721	-0.252978	-0.261755	-0.245533	-0.151818	-0.260244	-0.254022	-0.292039	-0.183932	-0.298532	-0.32572	-0.225597	-0.304031	-0.279122	-0.271849	-0.188894	-0.306416	-0.232666	-0.122109	-0.273819	-0.299249	-0.278132	-0.0866719	-0.182704	-0.186988	-0.193139	-0.24824
[truncated: 151 more columns]
