# Supplementary material for: In situ flexible wearable tomato growth sensor: monitoring of leaf physiological characteristics
Source: Front Plant Sci. 2025 Mar 21;16:1546373. doi: 10.3389/fpls.2025.1546373 (PMC11968727; doi:10.3389/fpls.2025.1546373)
Supplement: Supplementary file 1 [file DataSheet1.zip › 3.2 Spectral Data Denoising Analysis - Relative Spectroscopy/1 Noise reduction/7DS.xlsx]

## Sheet: Sheet1
Wavelength	1	2	3	4	5	6	7	8	9	10	11	12	13	14	15	16	17	18	19	20	21	22	23	24	25	26	27	28	29	30	31	32	33	34	35	36	37	38	39	40	41	42	43	44	45	46	47	48	49
405nm	-0.104809	-0.0295416	-0.103218	0.049281	-0.0524191	0.0493576	-0.0403872	-0.0698664	-0.0101489	0.0479385	-0.0362441	-0.0210567	-0.0797202	-0.0138199	0.00974342	-0.00296166	-0.0861699	-0.144344	0.0277968	0.0182781	-0.121417	-0.0229487	0.0315347	0.037767	-0.00462458	-0.0600914	-0.199854	0.00685273	0.023962	0.0532619	-0.0626289	-0.0578847	0.0216422	-0.117925	-0.0227238	0.0676556	-0.0233252	-0.00474072	-0.00413499	-0.0493716	-0.0803367	0.0094248	0.0172864	0.0800378	-0.128229	-0.0422684	0.0564465	0.0331232	0.00410326
425nm	-0.0517565	-0.0170111	-0.0442265	0.0396605	-0.0351681	0.0529246	-0.0127807	-0.0385854	0.0176196	0.0505335	-0.0125361	0.00885332	-0.0446047	-0.00610938	0.0166389	0.0153728	-0.0471109	-0.0868311	0.0450093	0.0183801	-0.0585426	-0.0197482	0.0324637	0.036298	0.00553792	-0.0335869	-0.119623	0.00759223	0.025019	0.0520204	-0.0292554	-0.0364062	0.0215622	-0.0651104	0.0124267	0.0672216	0.0158023	0.00698878	0.011799	-0.0273691	-0.0521652	0.0140628	0.0389794	0.0743373	-0.0723312	-0.0240519	0.0536155	0.0325267	0.0121588
450nm	-0.010947	-0.0190656	-0.0118925	0.00280449	-0.0265426	0.0203541	-0.0132207	-0.0188494	0.0098386	0.0139285	-0.00614314	0.00505232	-0.0217642	-0.0138194	0.00136192	0.00841884	-0.0210719	-0.0333226	0.0177588	-0.00564487	-0.0133001	-0.0244257	0.00692068	0.00502252	-0.00733508	-0.0201784	-0.0428482	-0.0108993	0.00204754	0.0100244	-0.0102279	-0.0237327	-0.00519077	-0.0249419	0.00537219	0.0232091	0.0117623	-0.00529472	-0.000310993	-0.0180516	-0.0295952	-0.0020207	0.0148109	0.0227508	-0.0313317	-0.0174274	0.012039	0.00494375	-0.00227374
475nm	0.124255	0.118157	0.115552	0.11599	0.109892	0.123311	0.122173	0.126799	0.11305	0.12511	0.123319	0.1098	0.126619	0.126308	0.129518	0.130652	0.142211	0.127683	0.112376	0.140043	0.118436	0.13584	0.125349	0.126139	0.132344	0.139784	0.135655	0.135304	0.127961	0.119246	0.119643	0.14529	0.139514	0.133005	0.123926	0.116401	0.108551	0.116278	0.125326	0.123731	0.119498	0.130011	0.112783	0.118651	0.0985623	0.110505	0.103166	0.111549	0.115762
515nm	0.155127	0.133358	0.137161	0.169259	0.134722	0.135388	0.134601	0.141699	0.152421	0.138951	0.187384	0.164511	0.1333	0.139214	0.155192	0.145401	0.134447	0.134572	0.139963	0.139325	0.155945	0.127716	0.155722	0.143491	0.126585	0.127467	0.114926	0.130373	0.132862	0.157051	0.1506	0.130349	0.140473	0.126434	0.137442	0.14443	0.149096	0.149484	0.148988	0.139896	0.139268	0.154323	0.155579	0.152405	0.134145	0.16281	0.157768	0.152252	0.151005
550nm	0.151756	0.161501	0.156404	0.127026	0.154586	0.111607	0.175187	0.169329	0.130893	0.143231	0.13484	0.121952	0.176185	0.185476	0.149675	0.132148	0.191422	0.188401	0.129218	0.187682	0.16185	0.199356	0.1521	0.1472	0.176608	0.197314	0.212622	0.179559	0.153816	0.139274	0.1506	0.211726	0.185434	0.185819	0.163879	0.113358	0.130099	0.137992	0.161178	0.186035	0.172876	0.160531	0.144222	0.111153	0.158154	0.16626	0.105149	0.121166	0.153466
555nm	0.076881	0.0945334	0.106089	0.020985	0.0753914	0.0580071	0.14373	0.102722	0.0568526	0.090827	0.0246239	0.0348378	0.12258	0.108373	0.0725484	0.0762393	0.149856	0.13281	0.0744483	0.138195	0.0937359	0.145688	0.0776987	0.080659	0.128166	0.150074	0.181144	0.133702	0.099414	0.0652169	0.0686006	0.166368	0.132407	0.154081	0.12446	0.0507006	0.0622653	0.0619108	0.0883605	0.112281	0.0888563	0.0877458	0.0702614	0.0392913	0.103734	0.0766936	0.010293	0.0397582	0.0801833
600nm	-0.194233	-0.210315	-0.163155	-0.136981	-0.221263	-0.117713	-0.141245	-0.201502	-0.107064	-0.153391	-0.12808	-0.108358	-0.216451	-0.245298	-0.182385	-0.141503	-0.207287	-0.223006	-0.107713	-0.194659	-0.14986	-0.260024	-0.162502	-0.17228	-0.213071	-0.247338	-0.260122	-0.19581	-0.177979	-0.102536	-0.191744	-0.26226	-0.2046	-0.201113	-0.144479	-0.105429	-0.114159	-0.165701	-0.178689	-0.229996	-0.242775	-0.201452	-0.126076	-0.114851	-0.138694	-0.183588	-0.110708	-0.127083	-0.152867
640nm	-0.192459	-0.215656	-0.235395	-0.202983	-0.194604	-0.231534	-0.284558	-0.225974	-0.236559	-0.261204	-0.201401	-0.206376	-0.248303	-0.211942	-0.226837	-0.241815	-0.281464	-0.21852	-0.252788	-0.292811	-0.230865	-0.249192	-0.239782	-0.247217	-0.264787	-0.265268	-0.260506	-0.283212	-0.2542	-0.267534	-0.185854	-0.272666	-0.293563	-0.261738	-0.287929	-0.241816	-0.226153	-0.202394	-0.229278	-0.225394	-0.187091	-0.232646	-0.254073	-0.239142	-0.207027	-0.213536	-0.189849	-0.209683	-0.231855
690nm	-0.113503	-0.124858	-0.144542	-0.168744	-0.116716	-0.162733	-0.194589	-0.122461	-0.173929	-0.158536	-0.164774	-0.165561	-0.118253	-0.0927669	-0.137934	-0.150982	-0.131559	-0.0954821	-0.176259	-0.155952	-0.151191	-0.102959	-0.16018	-0.150869	-0.125221	-0.106864	-0.0854587	-0.159445	-0.146453	-0.214941	-0.122278	-0.0973727	-0.144226	-0.132306	-0.180342	-0.180617	-0.16002	-0.150484	-0.133835	-0.105726	-0.0889032	-0.12717	-0.177361	-0.170537	-0.190898	-0.151295	-0.178051	-0.176509	-0.170208
745nm	-0.0492725	-0.00756162	-0.015678	-0.038296	0.0424589	-0.0470474	-0.0518257	-0.0342434	-0.0404749	-0.0605115	-0.0547581	-0.0457957	-0.00451774	-0.0904204	-0.0619736	-0.0509822	-0.0410189	-0.0506246	-0.0527072	-0.0770004	-0.0423246	-0.0588917	-0.0781623	-0.0396185	-0.0443721	-0.0443444	0.0018738	-0.0321018	-0.0390905	-0.0377561	-0.0481314	-0.0774952	-0.0630888	-0.0342404	-0.0503473	-0.0439494	-0.0563552	-0.0344597	-0.087787	-0.0588011	-0.0150977	-0.0739092	-0.0580101	-0.0427362	0.0169323	-0.0366104	-0.0213735	-0.0209248	-0.0535157
855nm	0.0208125	0.0867274	0.0172865	-0.00108601	0.22777	-0.0950984	-0.0804222	-0.00631743	-0.0871319	-0.121976	-0.0423711	-0.0499707	0.0358798	-0.0862299	-0.0607006	-0.0998127	-0.100025	-0.0360461	-0.124116	-0.168582	-0.0364201	-0.0460897	-0.0981323	-0.050534	-0.0805056	-0.0632094	0.0231793	-0.0518253	-0.058698	-0.0788601	0.0334151	-0.134192	-0.151653	-0.0393229	-0.115552	-0.0890624	-0.102641	0.0436033	-0.135748	-0.0428606	0.0952813	-0.0755552	-0.110671	-0.0923292	0.19509	0.0659296	0.0478575	0.0425172	-0.0254337
[truncated: 151 more columns]
