# Supplementary material for: In situ flexible wearable tomato growth sensor: monitoring of leaf physiological characteristics
Source: Front Plant Sci. 2025 Mar 21;16:1546373. doi: 10.3389/fpls.2025.1546373 (PMC11968727; doi:10.3389/fpls.2025.1546373)
Supplement: Supplementary file 1 [file DataSheet1.zip › 3.2 Spectral Data Denoising Analysis - Relative Spectroscopy/1 Noise reduction/8DT.xlsx]

## Sheet: Sheet1
Wavelength	1	2	3	4	5	6	7	8	9	10	11	12	13	14	15	16	17	18	19	20	21	22	23	24	25	26	27	28	29	30	31	32	33	34	35	36	37	38	39	40	41	42	43	44	45	46	47	48	49
405nm	0.15401	0.060805	0.200946	0.054754	0.076843	0.103236	0.075891	0.134202	0.186297	0.049809	0.141982	0.170239	0.137974	0.054643	0.051984	0.122544	0.143335	0.221403	0.121126	0.028747	0.212409	0.025111	0.031209	0.039323	0.063234	0.101964	0.272169	0.026874	0.038639	0.047819	0.110541	0.083778	0.044242	0.169105	0.11144	0.050893	0.171676	0.055318	0.089388	0.094971	0.124547	0.024087	0.097304	0.0492	0.170155	0.065139	0.062482	0.043238	0.049676
425nm	0.073811	0.064914	0.115457	0.124363	0.063251	0.163294	0.061373	0.088415	0.183163	0.114278	0.123069	0.159023	0.084835	0.068052	0.084872	0.132897	0.081223	0.099007	0.158313	0.072485	0.108949	0.03742	0.085268	0.099076	0.082882	0.069535	0.097121	0.064103	0.086313	0.119391	0.0746	0.054162	0.088165	0.076122	0.105276	0.130888	0.155585	0.078142	0.103569	0.073193	0.076771	0.059994	0.127957	0.140073	0.075351	0.056583	0.137706	0.100939	0.080555
450nm	0.099716	0.094084	0.14795	0.174731	0.084161	0.230486	0.102068	0.10519	0.235566	0.183937	0.151572	0.207627	0.101927	0.096882	0.131551	0.179919	0.097229	0.091637	0.229925	0.116427	0.131238	0.05613	0.141185	0.155891	0.122855	0.090115	0.082534	0.102811	0.136101	0.18848	0.105406	0.067503	0.131928	0.088768	0.169413	0.210015	0.217749	0.124425	0.149618	0.09542	0.085338	0.105177	0.201996	0.219545	0.092342	0.08446	0.207268	0.157447	0.127545
475nm	0.101136	0.094084	0.127129	0.170628	0.08782	0.225403	0.08667	0.098875	0.21687	0.175196	0.145445	0.188809	0.094469	0.094871	0.133885	0.176364	0.087195	0.076258	0.212611	0.112115	0.118263	0.059084	0.144158	0.153093	0.116757	0.084503	0.061036	0.103057	0.137832	0.17606	0.10752	0.063234	0.122345	0.076122	0.14914	0.201985	0.193578	0.122682	0.139579	0.092277	0.082702	0.108917	0.184312	0.207245	0.079537	0.089153	0.199339	0.159982	0.129559
515nm	0.397445	0.397699	0.414511	0.447368	0.3816	0.498508	0.398152	0.406947	0.475696	0.467219	0.432872	0.446909	0.408328	0.403956	0.436877	0.467852	0.429766	0.3909	0.473457	0.447433	0.404025	0.398326	0.436931	0.452141	0.436089	0.425008	0.403455	0.434172	0.439446	0.463593	0.398067	0.414621	0.455518	0.404662	0.450385	0.467495	0.44932	0.41211	0.436902	0.398069	0.389456	0.418163	0.454295	0.478517	0.356316	0.372895	0.451156	0.4297	0.41262
550nm	0.46061	0.428102	0.436909	0.549802	0.434919	0.517579	0.407611	0.430432	0.535742	0.486159	0.554875	0.537512	0.414232	0.427757	0.490558	0.493795	0.404204	0.389298	0.511318	0.441684	0.466068	0.385032	0.50065	0.484047	0.418473	0.394761	0.340499	0.424556	0.45098	0.526782	0.462096	0.38047	0.447852	0.378874	0.457143	0.515524	0.506238	0.476779	0.474187	0.427256	0.426359	0.470527	0.522204	0.533726	0.414676	0.482197	0.55243	0.513642	0.48512
555nm	0.750177	0.788003	0.762776	0.742077	0.768427	0.743122	0.800264	0.793764	0.751512	0.786742	0.737214	0.710494	0.81386	0.829366	0.782516	0.758778	0.860726	0.811599	0.750674	0.873717	0.763639	0.867553	0.786179	0.790512	0.83785	0.874961	0.878311	0.854043	0.794502	0.778761	0.752643	0.89461	0.870947	0.826184	0.811263	0.718889	0.723986	0.743224	0.795889	0.825326	0.800329	0.79219	0.769473	0.722494	0.739473	0.77284	0.699009	0.721187	0.773104
600nm	0.663591	0.68447	0.684543	0.632428	0.663356	0.654994	0.74681	0.684034	0.663477	0.700874	0.638785	0.626869	0.712554	0.698961	0.681944	0.672903	0.752031	0.698814	0.678995	0.768994	0.689454	0.746923	0.701096	0.689337	0.723351	0.750234	0.752399	0.752712	0.697232	0.693836	0.652673	0.769744	0.757227	0.73692	0.739182	0.641604	0.645237	0.65573	0.68754	0.707005	0.669193	0.698983	0.68946	0.633979	0.688993	0.703009	0.610571	0.642314	0.699038
640nm	0.41093	0.434675	0.471924	0.508772	0.403555	0.529096	0.569512	0.438918	0.551413	0.513021	0.515717	0.51346	0.434121	0.393228	0.464036	0.502401	0.494267	0.409484	0.554029	0.535318	0.499834	0.418021	0.506223	0.489924	0.460253	0.43561	0.407678	0.523176	0.485967	0.610309	0.422531	0.426628	0.506309	0.473841	0.555424	0.532709	0.510136	0.466952	0.475143	0.420521	0.379901	0.44225	0.544054	0.514462	0.528934	0.473089	0.515149	0.516177	0.520922
690nm	0.327892	0.32046	0.249211	0.267119	0.351803	0.213326	0.229432	0.280245	0.204388	0.211528	0.270645	0.233799	0.269111	0.329534	0.27456	0.215903	0.237219	0.305671	0.192199	0.234292	0.263639	0.319055	0.26658	0.238875	0.242322	0.275023	0.280998	0.247041	0.236255	0.195389	0.33434	0.28095	0.214662	0.263328	0.196443	0.182651	0.2074	0.306071	0.265615	0.311405	0.360132	0.286655	0.208048	0.177366	0.341788	0.343362	0.268429	0.272104	0.288879
745nm	0.233144	0.25226	0.218297	0.211941	0.247778	0.22503	0.232072	0.242155	0.217585	0.229011	0.220831	0.202019	0.250777	0.262152	0.234458	0.227066	0.279264	0.262416	0.220291	0.274333	0.233367	0.282619	0.230912	0.232158	0.258356	0.277206	0.286372	0.265039	0.240484	0.217047	0.23135	0.28842	0.262418	0.259112	0.22786	0.196154	0.204565	0.221113	0.244105	0.264257	0.267216	0.240874	0.216065	0.195058	0.213987	0.237924	0.196602	0.212315	0.234057
855nm	0.278566	0.372638	0.253312	0.231183	0.514375	0.140632	0.177519	0.259917	0.137468	0.123566	0.195791	0.161889	0.313238	0.203151	0.196902	0.140568	0.203297	0.248318	0.105565	0.131211	0.214904	0.271787	0.155304	0.20361	0.202123	0.241659	0.334357	0.24359	0.205498	0.156497	0.291453	0.182497	0.133046	0.244731	0.128868	0.119431	0.109158	0.292281	0.126673	0.24899	0.395058	0.191801	0.118761	0.113564	0.442502	0.337566	0.263237	0.27941	0.235399
[truncated: 151 more columns]
