# Supplementary material for: In situ flexible wearable tomato growth sensor: monitoring of leaf physiological characteristics
Source: Front Plant Sci. 2025 Mar 21;16:1546373. doi: 10.3389/fpls.2025.1546373 (PMC11968727; doi:10.3389/fpls.2025.1546373)
Supplement: Supplementary file 1 [file DataSheet1.zip › 3.2 Spectral Data Denoising Analysis - Relative Spectroscopy/2 Regression prediction/(a) MSC-ABR-SPAD.xlsx]

## Sheet: Train Results
Actual SPAD (Train)	Predicted SPAD (Train)
55.4	55.5
55.8	57.4235
51.8	49.464
49.3	48.4368
50.4	50.563
52.1	50.563
52.4	52.3425
47.9	49.4774
55.6	52.3425
65.3	62.6286
59.1	57.8675
56.8	57.356
48.6	48.4368
49.7	52.3425
54.2	53.8821
56.1	55.5
55.6	55.5
58.1	57.356
58.2	59.3562
59	57.8675
52.9	52.3
55.7	54.0741
53.8	54.725
57.6	57.8675
59.5	57.4235
53.6	52.3
55.8	53.7095
58.4	57.8675
56.4	57.8675
55.2	57.8675
52.1	53.8821
51.1	52.3425
54.1	53.8821
60.3	57.8675
46.9	48.4368
60.6	62.6286
44.6	43.75
55.3	55.5
53	53.8821
47.1	48.4368
57.8	55.5
50.9	53.8821
61.3	57.8675
52.1	49.4774
58.8	57.8675
53.7	52.3
58.1	57.8675
50.4	53.8821
56.1	57.4235
55.8	53.8821
57.8	57.8675
52.4	50.563
51.3	53.8821
48.6	48.4368
54.4	53.8821
51.2	53.8821
49.1	51.4429
49.8	49.4774
57.3	54.725
49.6	51.4429
55.9	57.4235
59.9	57.8675
57.6	57.4235
52.7	53.8821
59.1	57.356
58.2	57.8675
54.3	55.5
54	52.3425
59.5	59.3562
56.5	57.8675
51.3	52.3
53.7	53.8821
56.6	57.8675
54.7	53.8821
56.5	57.4235
57.5	55.5
50.8	52.3425
51.5	49.4774
59.5	59.3562
55.1	54.725
54.1	57.4235
57.9	57.8675
57.1	55.5
53.4	55.5
51.4	53.7095
57.7	57.8675
46.9	49.4774
51.9	49.4774
50.4	49.4774
55.6	55.5
52.5	52.3
55.5	57.4235
52.7	55.5
47.5	48.15
52.7	52.3425
54.7	52.3425
59.9	59.3562
51.9	49.4774
51.3	48.4368
59.4	57.4235
50.3	53.7095
67.4	66.12
42.9	43.75
56.4	57.4235
47.8	48.4368
56.5	53.8821
49.1	50.563
54.7	57.356
54.9	53.8821
60.7	60
48.6	48.4368
51.4	50.563
49.6	49.4774
53	55.5
59.7	59.3562
57.6	57.356
49.6	48.4368
54.1	53.8821
59.5	59.3562
54.9	55.5
59.9	59.3562
55.6	55.5
46.7	48.4368
45.5	48.4368
52.9	53.8821
55.2	55.5
54.5	53.8821
65.8	65.675
48.7	52.3
51.8	50.563
55.2	52.3425
55.9	57.8675
55.6	57.8675
52.6	52.3
53.9	53.8821
50.2	48.4368
53.2	52.3425
55.1	53.8821
50.1	52.3
59.6	59.3562

## Sheet: Test Results
Actual SPAD (Test)	Predicted SPAD (Test)
52.3	53.8821
55.2	53.8821
52.2	52.3
55.7	55.5
54.9	57.4235
52.9	55.5
58	57.356
51.2	53.8821
48.2	48.4368
57.3	54.0741
50.7	48.4368
56.1	53.8821
56.8	57.8675
58.2	55.5
55.6	53.8821
53.8	52.3
49.4	52.3
41.8	43.75
54	57.4235
54.1	52.3
63	60.0222
48.1	48.4368
50.7	53.8821
58.4	57.356
52.2	49.4774
51.9	55.5
55.4	54.0741
51.6	54.725
60	57.8675
55	53.8821
49.3	49.464
50.4	49.4774
62.6	62.6286
56	57.4235
57.1	57.8675
60.4	59.3562
47	48.4368
55.9	57.8675
55.8	57.4235
52.1	55.5
51	53.8821
57.8	54.725
54.1	55.5
57.4	55.5
52.5	55.5
55.3	53.8821
51.7	51.4429
54.5	52.3
60.6	57.8675
48.1	49.4774
54.8	57.7088
56.2	57.8675
51.9	49.4774
55.7	57.8675
57.9	57.7088
52.1	52.3425
51.9	53.8821
52.9	55.5
53.9	52.3425
54.3	53.8821
