# Supplementary material for: In situ flexible wearable tomato growth sensor: monitoring of leaf physiological characteristics
Source: Front Plant Sci. 2025 Mar 21;16:1546373. doi: 10.3389/fpls.2025.1546373 (PMC11968727; doi:10.3389/fpls.2025.1546373)
Supplement: Supplementary file 1 [file DataSheet1.zip › 3.2 Spectral Data Denoising Analysis - Relative Spectroscopy/2 Regression prediction/(b) MSC-GPR-SPAD.xlsx]

## Sheet: Train Results
Actual SPAD (Train)	Predicted SPAD (Train)
55.4	56.0173
55.8	57.0013
51.8	49.6129
49.3	48.8252
50.4	51.1797
52.1	51.0587
52.4	52.3946
47.9	50.7898
55.6	52.3637
65.3	61.7424
59.1	57.6733
56.8	56.468
48.6	48.3179
49.7	52.4388
54.2	53.5538
56.1	55.3455
55.6	55.1107
58.1	56.1255
58.2	59.0791
59	58.1241
52.9	51.8096
55.7	54.5404
53.8	55.0303
57.6	57.6499
59.5	56.7691
53.6	51.3049
55.8	52.9383
58.4	57.7133
56.4	58.6668
55.2	57.2928
52.1	54.0248
51.1	52.6532
54.1	53.9651
60.3	57.2809
46.9	49.3008
60.6	62.4822
44.6	45.3937
55.3	55.5952
53	53.9837
47.1	48.6101
57.8	55.0401
50.9	54.1223
61.3	57.3297
52.1	50.7922
58.8	57.268
53.7	51.7395
58.1	57.2651
50.4	53.4605
56.1	56.9572
55.8	53.0499
57.8	58.7422
52.4	50.9124
51.3	53.6708
48.6	48.0347
54.4	53.1322
51.2	53.4057
49.1	52.7404
49.8	50.7445
57.3	54.9527
49.6	52.7487
55.9	56.6018
59.9	57.6379
57.6	56.5821
52.7	53.6662
59.1	56.3311
58.2	58.7732
54.3	56.0062
54	52.6037
59.5	60.0645
56.5	57.2264
51.3	51.582
53.7	53.04
56.6	57.4317
54.7	54.3115
56.5	56.6611
57.5	55.0668
50.8	52.5712
51.5	50.3111
59.5	60.0617
55.1	55.0279
54.1	56.8154
57.9	57.5208
57.1	55.2639
53.4	56.0001
51.4	52.9609
57.7	58.5191
46.9	50.4861
51.9	50.467
50.4	49.8861
55.6	55.2276
52.5	51.3039
55.5	56.6383
52.7	55.3541
47.5	46.3865
52.7	52.5163
54.7	52.5316
59.9	59.0736
51.9	50.6737
51.3	48.3361
59.4	56.7577
50.3	52.8737
67.4	66.5697
42.9	43.626
56.4	56.802
47.8	47.7214
56.5	53.324
49.1	51.1032
54.7	56.3786
54.9	54.3402
60.7	60.8859
48.6	49.2578
51.4	50.9266
49.6	50.6947
53	55.9612
59.7	59.8624
57.6	56.1965
49.6	47.4398
54.1	53.0062
59.5	60.6331
54.9	55.0531
59.9	59.2405
55.6	55.5315
46.7	47.7838
45.5	49.2597
52.9	54.4045
55.2	55.6537
54.5	53.9104
65.8	66.1183
48.7	51.9099
51.8	50.8373
55.2	52.6684
55.9	58.293
55.6	57.4544
52.6	51.6712
53.9	54.2446
50.2	49.2702
53.2	52.4283
55.1	53.3804
50.1	51.4178
59.6	59.2495

## Sheet: Test Results
Actual SPAD (Test)	Predicted SPAD (Test)
52.3	53.1663
55.2	53.6031
52.2	51.8669
55.7	55.2661
54.9	57.0199
52.9	55.2273
58	56.2852
51.2	54.2628
48.2	49.1598
57.3	54.6694
50.7	48.7652
56.1	54.2488
56.8	58.8207
58.2	55.3631
55.6	53.2767
53.8	51.7506
49.4	51.9041
41.8	44.121
54	56.9904
54.1	51.5593
63	61.2782
48.1	47.8478
50.7	53.8582
58.4	56.1149
52.2	50.5281
51.9	55.7879
55.4	54.541
51.6	54.7448
60	57.2688
55	53.6585
49.3	49.5797
50.4	50.158
62.6	61.9955
56	56.877
57.1	58.278
60.4	59.1754
47	47.6704
55.9	57.3995
55.8	56.9335
52.1	55.1604
51	53.3773
57.8	55.0018
54.1	55.4286
57.4	55.7299
52.5	55.2609
55.3	53.9204
51.7	52.741
54.5	51.9733
60.6	57.2944
48.1	50.7164
54.8	57.0825
56.2	58.3927
51.9	50.6598
55.7	58.3333
57.9	57.0772
52.1	52.6351
51.9	53.3701
52.9	55.9143
53.9	52.3521
54.3	54.3603
