# Supplementary material for: In situ flexible wearable tomato growth sensor: monitoring of leaf physiological characteristics
Source: Front Plant Sci. 2025 Mar 21;16:1546373. doi: 10.3389/fpls.2025.1546373 (PMC11968727; doi:10.3389/fpls.2025.1546373)
Supplement: Supplementary file 1 [file DataSheet1.zip › 3.2 Spectral Data Denoising Analysis - Relative Spectroscopy/2 Regression prediction/(c) CR-GPR-SPAD.xlsx]

## Sheet: Train Results
Actual SPAD (Train)	Predicted SPAD (Train)
55.4	56.769
55.8	57.487
51.8	48.3069
49.3	49.2719
50.4	51.6591
52.1	51.3226
52.4	52.0358
47.9	51.232
55.6	50.4239
65.3	59.9518
59.1	57.7201
56.8	56.1229
48.6	48.2255
49.7	51.0276
54.2	54.3022
56.1	55.2961
55.6	56.2048
58.1	56.6749
58.2	57.9933
59	57.4087
52.9	53.5179
55.7	55.2711
53.8	54.979
57.6	57.8402
59.5	56.4126
53.6	51.7273
55.8	54.8871
58.4	56.6613
56.4	58.26
55.2	57.3728
52.1	53.6932
51.1	51.5598
54.1	54.7527
60.3	57.0572
46.9	51.0075
60.6	61.1686
44.6	45.6792
55.3	56.9603
53	54.4309
47.1	49.4695
57.8	55.1853
50.9	54.1456
61.3	57.2398
52.1	49.978
58.8	58.2366
53.7	50.9445
58.1	56.835
50.4	52.1115
56.1	57.7509
55.8	53.9311
57.8	59.5012
52.4	49.0889
51.3	54.1185
48.6	48.2144
54.4	53.394
51.2	52.4077
49.1	52.6437
49.8	50.3644
57.3	54.2677
49.6	51.4188
55.9	56.9042
59.9	57.3577
57.6	56.4727
52.7	54.3587
59.1	56.7044
58.2	58.0402
54.3	55.5667
54	52.5302
59.5	59.3879
56.5	58.0696
51.3	50.798
53.7	53.285
56.6	58.6174
54.7	53.2485
56.5	58.0818
57.5	55.4335
50.8	51.9486
51.5	49.5251
59.5	62.3601
55.1	55.5884
54.1	57.0142
57.9	57.1673
57.1	54.7587
53.4	56.9144
51.4	53.0781
57.7	57.7074
46.9	50.8363
51.9	51.1832
50.4	48.7304
55.6	55.1736
52.5	51.4229
55.5	57.0166
52.7	54.4044
47.5	46.7939
52.7	52.6063
54.7	52.3994
59.9	59.4242
51.9	51.7204
51.3	49.4297
59.4	56.3367
50.3	50.774
67.4	67.3703
42.9	44.5437
56.4	57.7023
47.8	51.5747
56.5	52.9622
49.1	51.9285
54.7	56.2548
54.9	53.9683
60.7	59.1863
48.6	48.998
51.4	50.7768
49.6	50.0613
53	55.1554
59.7	58.4173
57.6	56.798
49.6	48.2099
54.1	53.2466
59.5	59.8245
54.9	55.1611
59.9	60.132
55.6	55.2988
46.7	48.2261
45.5	48.7804
52.9	53.9123
55.2	55.6419
54.5	54.3739
65.8	62.0671
48.7	52.021
51.8	51.9237
55.2	52.4154
55.9	59.7104
55.6	56.6146
52.6	51.6759
53.9	54.6942
50.2	49.278
53.2	52.7691
55.1	52.9372
50.1	50.3355
59.6	59.9528

## Sheet: Test Results
Actual SPAD (Test)	Predicted SPAD (Test)
52.3	53.8774
55.2	53.3806
52.2	51.7551
55.7	55.4565
54.9	55.438
52.9	55.0001
58	57.0404
51.2	55.3374
48.2	49.4164
57.3	54.3583
50.7	48.1302
56.1	54.2371
56.8	58.9286
58.2	55.6195
55.6	53.2465
53.8	50.9447
49.4	51.6429
41.8	45.141
54	57.0225
54.1	54.1057
63	61.4312
48.1	47.5944
50.7	53.7204
58.4	55.6659
52.2	50.749
51.9	56.5302
55.4	54.86
51.6	53.5298
60	57.8618
55	55.1461
49.3	49.7826
50.4	49.1385
62.6	62.2759
56	56.9652
57.1	57.3839
60.4	58.8189
47	46.272
55.9	55.6217
55.8	57.3192
52.1	55.4216
51	52.2702
57.8	54.2488
54.1	54.6476
57.4	55.5889
52.5	55.0409
55.3	54.751
51.7	52.2433
54.5	53.0881
60.6	57.8163
48.1	52.8689
54.8	57.0648
56.2	58.1377
51.9	50.7575
55.7	58.1409
57.9	57.0234
52.1	52.8595
51.9	52.3452
52.9	55.2646
53.9	53.1035
54.3	54.516
