# Supplementary material for: In situ flexible wearable tomato growth sensor: monitoring of leaf physiological characteristics
Source: Front Plant Sci. 2025 Mar 21;16:1546373. doi: 10.3389/fpls.2025.1546373 (PMC11968727; doi:10.3389/fpls.2025.1546373)
Supplement: Supplementary file 1 [file DataSheet1.zip › 3.2 Spectral Data Denoising Analysis - Relative Spectroscopy/2 Regression prediction/1MSC_SPAD.xlsx]

## Sheet: Sheet1
405nm	425nm	450nm	475nm	515nm	550nm	555nm	600nm	640nm	690nm	745nm	855nm	SPAD
0.271337	0.256572	0.238509	0.24392	0.41403	0.512573	1.29902	1.00796	0.445198	0.32816	0.264262	0.291542	59
0.242831	0.256495	0.238357	0.243429	0.413511	0.465848	1.38169	1.04681	0.477467	0.322866	0.2783	0.36241	55.8
0.29421	0.276288	0.264226	0.260525	0.432572	0.475147	1.31371	1.03917	0.52717	0.267134	0.257783	0.275567	57.1
0.247692	0.280742	0.276436	0.278476	0.472767	0.631637	1.26252	0.930611	0.578352	0.282045	0.254353	0.25979	54.1
0.252912	0.261131	0.238752	0.245556	0.39176	0.472537	1.32728	0.996595	0.430294	0.349445	0.277581	0.46969	57.8
0.270942	0.299542	0.305005	0.305723	0.533719	0.582397	1.25085	0.965301	0.602674	0.240967	0.2667	0.195183	53.7
0.241968	0.249238	0.236232	0.235188	0.416199	0.440707	1.42133	1.18236	0.67254	0.24804	0.26182	0.215004	49.6
0.265464	0.261447	0.241281	0.243703	0.425598	0.470059	1.39813	1.04842	0.484507	0.290091	0.270681	0.277924	59.5
0.304779	0.312021	0.312781	0.308502	0.50304	0.603971	1.25775	0.972696	0.630352	0.235667	0.264754	0.195271	50.4
0.241939	0.273471	0.276355	0.276334	0.498942	0.545252	1.37345	1.07589	0.586965	0.236187	0.263904	0.178148	50.8
0.27728	0.281186	0.267967	0.269767	0.45447	0.638267	1.24984	0.942346	0.587734	0.2851	0.260733	0.233749	54.7
0.288284	0.293196	0.291632	0.287546	0.471316	0.613052	1.18503	0.915594	0.583487	0.255998	0.248817	0.209163	49.6
0.270746	0.264741	0.243636	0.245828	0.425849	0.445066	1.43657	1.10011	0.475169	0.282336	0.278463	0.319138	57.9
0.233561	0.249658	0.232931	0.236961	0.423917	0.46964	1.49107	1.08736	0.423163	0.328027	0.281491	0.233545	58.2
0.238351	0.260501	0.251756	0.256854	0.462786	0.553936	1.3721	1.04409	0.520127	0.285543	0.265505	0.231063	55.6
0.268747	0.281729	0.277269	0.279361	0.498723	0.554271	1.30363	1.01485	0.570153	0.240515	0.263929	0.191857	51.2
0.274433	0.26576	0.243509	0.244898	0.451805	0.42994	1.54081	1.1773	0.559349	0.257286	0.298653	0.238074	54.5
0.29661	0.266947	0.238025	0.237418	0.404803	0.411278	1.43468	1.07485	0.441266	0.311196	0.285508	0.270184	57.1
0.274835	0.295967	0.302959	0.29905	0.50331	0.574852	1.27219	1.01713	0.639334	0.223406	0.262518	0.168321	51.8
0.234722	0.261306	0.249436	0.252498	0.474437	0.483334	1.57433	1.21457	0.618777	0.254394	0.294428	0.183738	51.8
0.299272	0.275797	0.258769	0.258399	0.419073	0.515088	1.31322	1.04718	0.565992	0.279096	0.268589	0.247478	55.2
0.224053	0.241211	0.217047	0.223809	0.416827	0.409866	1.57856	1.18433	0.4582	0.319685	0.295453	0.284707	57.6
0.232687	0.261899	0.25665	0.261821	0.462416	0.567309	1.3782	1.08112	0.57926	0.279488	0.263689	0.200574	51.4
0.237728	0.268349	0.264595	0.26737	0.480468	0.542744	1.38358	1.05362	0.554644	0.257931	0.265672	0.237416	50.9
0.242091	0.259959	0.248338	0.250468	0.461798	0.453322	1.49954	1.12811	0.514743	0.259658	0.281676	0.234956	57.4
0.258017	0.259502	0.238218	0.241326	0.446886	0.418382	1.57895	1.17788	0.477801	0.286841	0.295934	0.265566	54
0.324107	0.277866	0.244108	0.241746	0.416518	0.336842	1.56751	1.16713	0.431985	0.294533	0.306891	0.338296	56.4
0.23435	0.259185	0.244275	0.24934	0.457862	0.459285	1.52852	1.18114	0.601386	0.264705	0.288263	0.267442	52.9
0.233109	0.260023	0.252804	0.257554	0.466281	0.499192	1.40133	1.0764	0.55178	0.254535	0.269178	0.237141	56.1
0.248681	0.282833	0.284834	0.283575	0.491747	0.597572	1.34065	1.05022	0.720434	0.225401	0.259393	0.205478	42.9
0.256536	0.256331	0.240365	0.245901	0.414961	0.514904	1.30555	0.986467	0.46194	0.33321	0.262839	0.300963	57.9
0.245649	0.248333	0.223537	0.227425	0.436283	0.402195	1.6366	1.22726	0.469035	0.289731	0.300443	0.219119	60.3
0.239726	0.265642	0.255458	0.256216	0.484531	0.492011	1.56817	1.19086	0.57767	0.238594	0.286315	0.185059	53.7
0.278934	0.260016	0.236537	0.237001	0.422055	0.396963	1.46905	1.15281	0.53287	0.277074	0.283084	0.267365	57.8
0.265682	0.274516	0.273662	0.269743	0.476788	0.502763	1.42337	1.14847	0.645043	0.225064	0.264758	0.183383	48.6
0.238219	0.273838	0.282981	0.282542	0.500767	0.588643	1.22506	0.96185	0.617469	0.211796	0.239714	0.173512	52.4
0.285187	0.288401	0.292407	0.28599	0.47561	0.571517	1.22307	0.958376	0.581006	0.233746	0.248812	0.168565	50.3
0.238933	0.258031	0.248469	0.252178	0.432184	0.535013	1.28259	0.991677	0.524592	0.310697	0.256229	0.301827	58.2
0.252055	0.267256	0.260111	0.26024	0.462329	0.530295	1.40029	1.05339	0.535053	0.278754	0.272678	0.179326	57.3
0.252253	0.256853	0.237197	0.241005	0.41465	0.465772	1.47132	1.09543	0.458546	0.315044	0.285508	0.2697	59.9
0.267513	0.263733	0.238165	0.242552	0.40195	0.461279	1.40305	1.01024	0.397446	0.355791	0.290162	0.380473	59.5
0.222184	0.245998	0.235054	0.241019	0.442044	0.530086	1.40792	1.08937	0.493554	0.293214	0.266484	0.224612	56.8
0.262801	0.282883	0.28816	0.284574	0.480999	0.592503	1.3236	1.04478	0.627781	0.234911	0.257648	0.176548	51.5
0.238607	0.277465	0.287605	0.285396	0.514125	0.613485	1.23152	0.944913	0.590972	0.20783	0.239431	0.169509	55.6
0.287442	0.268519	0.245321	0.245908	0.358986	0.442105	1.25338	1.04296	0.605963	0.342487	0.256516	0.417628	54.1
0.245715	0.255676	0.235864	0.242942	0.382147	0.540484	1.34393	1.08221	0.531088	0.341686	0.269308	0.336871	55.6
0.252936	0.287413	0.291728	0.291731	0.4765	0.633715	1.15806	0.882103	0.585719	0.283888	0.245282	0.284667	52.1
0.240164	0.2701	0.266242	0.271014	0.452155	0.583372	1.22164	0.956406	0.591196	0.284954	0.252806	0.294248	53.9
0.241623	0.263585	0.253817	0.259009	0.431163	0.543962	1.34255	1.07258	0.598351	0.298229	0.267185	0.261248	54.5
0.243075	0.250676	0.2256	0.23335	0.40822	0.418363	1.44637	1.08299	0.428573	0.351897	0.287359	0.363933	56.8
0.249385	0.257905	0.228102	0.236394	0.404442	0.373401	1.52533	1.09076	0.346357	0.381609	0.312401	0.517599	67.4
0.278595	0.270723	0.247877	0.252756	0.403446	0.457552	1.38333	1.05762	0.483508	0.338365	0.285214	0.409442	56.4
0.296514	0.266853	0.243624	0.244151	0.399978	0.466828	1.32102	1.03548	0.503905	0.279035	0.268194	0.290687	58.4
0.253777	0.25902	0.244832	0.24887	0.414121	0.52843	1.38356	1.11502	0.55913	0.318615	0.273282	0.263529	55.3
0.256726	0.272696	0.267842	0.269461	0.450264	0.542022	1.24736	0.970367	0.54196	0.264448	0.253608	0.276688	57.3
0.264924	0.256843	0.23706	0.242747	0.382004	0.509786	1.2123	0.953446	0.467576	0.334112	0.254292	0.36589	61.3
0.258521	0.249267	0.22308	0.230449	0.359051	0.436737	1.28914	0.970837	0.383993	0.396225	0.272965	0.370207	65.3
0.271493	0.278801	0.262284	0.265272	0.402452	0.546987	1.25304	0.982083	0.56481	0.322399	0.263586	0.379098	55
0.241775	0.274417	0.277376	0.278094	0.47325	0.586067	1.27075	1.02157	0.66756	0.232288	0.250765	0.238683	46.7
0.315379	0.277962	0.246066	0.24584	0.351491	0.436881	1.27569	0.997792	0.488455	0.346898	0.275816	0.393414	55.5
0.258748	0.259589	0.23612	0.23903	0.431657	0.394488	1.58357	1.20717	0.506702	0.310701	0.303839	0.292367	55.4
0.259483	0.256603	0.232818	0.238323	0.445848	0.407883	1.62091	1.23106	0.557734	0.261233	0.303882	0.205268	53
0.235661	0.254291	0.231102	0.237818	0.421334	0.462888	1.57887	1.21016	0.518413	0.316674	0.29671	0.332208	55.3
0.239675	0.270301	0.272233	0.273832	0.441658	0.581398	1.21589	0.989401	0.659346	0.252374	0.24561	0.286937	51.3
0.23664	0.258283	0.253992	0.253453	0.448359	0.485272	1.45422	1.21991	0.714975	0.220482	0.262305	0.186865	41.8
0.262564	0.268594	0.253318	0.255561	0.455844	0.461013	1.59606	1.22881	0.644357	0.25563	0.296134	0.212233	46.9
0.231451	0.257721	0.255084	0.258401	0.471487	0.496738	1.37629	1.05713	0.508292	0.236582	0.255355	0.22854	53
0.263717	0.270337	0.260314	0.260818	0.453865	0.551187	1.36114	1.10449	0.644847	0.237497	0.259059	0.207359	50.2
0.277936	0.26472	0.252475	0.251301	0.43258	0.496189	1.43018	1.21969	0.666622	0.217136	0.259504	0.186713	48.1
0.238546	0.252466	0.241157	0.24274	0.435465	0.495981	1.43621	1.18178	0.6196	0.244179	0.258468	0.216416	47.9
0.245449	0.271792	0.26675	0.266652	0.488941	0.524193	1.53886	1.1989	0.610542	0.22578	0.272356	0.19156	53.6
0.231286	0.253641	0.235768	0.242129	0.389506	0.540509	1.39754	1.07415	0.49896	0.355038	0.271814	0.323902	58
0.273611	0.281862	0.277719	0.274697	0.412615	0.560539	1.38863	1.14379	0.621606	0.266796	0.264452	0.252226	51.9
0.248692	0.284851	0.291391	0.290163	0.513709	0.606829	1.28345	0.979632	0.570747	0.225399	0.24774	0.197864	51
0.2423	0.276949	0.282465	0.28252	0.504454	0.654674	1.32725	1.01609	0.522865	0.265452	0.236653	0.204636	54.1
0.290211	0.266605	0.246174	0.242015	0.359273	0.480293	1.2461	1.07041	0.577466	0.32148	0.255106	0.325884	55.8
0.260501	0.297918	0.30886	0.301136	0.496106	0.642681	1.25651	0.985663	0.669214	0.233257	0.249102	0.15558	47
0.258527	0.258327	0.232062	0.235646	0.432588	0.409222	1.58958	1.22475	0.501545	0.280576	0.289284	0.310312	57.6
0.254158	0.246268	0.222405	0.229038	0.376837	0.456878	1.30632	0.995537	0.408928	0.353791	0.256816	0.316777	59.7
0.277227	0.256319	0.228329	0.230255	0.394726	0.422095	1.51438	1.15133	0.435394	0.324318	0.282024	0.253299	57.7
0.263787	0.282179	0.284595	0.28328	0.499034	0.581643	1.30822	1.03149	0.602472	0.225961	0.25059	0.202562	53.8
0.231542	0.254402	0.241629	0.244362	0.45946	0.525666	1.59283	1.24293	0.529828	0.26215	0.279219	0.207043	52.1
0.259377	0.279169	0.285419	0.281642	0.492811	0.569371	1.34188	1.07353	0.608519	0.225403	0.252418	0.169876	50.1
0.229268	0.24479	0.233338	0.239321	0.419267	0.540374	1.297	1.05562	0.507018	0.270934	0.244579	0.265968	54.3
0.248678	0.248216	0.23085	0.235736	0.389787	0.547216	1.32596	1.07048	0.484851	0.316783	0.252965	0.255573	59.4
0.276349	0.303172	0.310782	0.308989	0.531566	0.622453	1.2518	0.960512	0.570898	0.244856	0.257869	0.194989	51.9
0.27342	0.289183	0.291883	0.289155	0.505031	0.580666	1.29559	1.0103	0.619561	0.227425	0.254456	0.201381	52.1
0.24969	0.285278	0.293597	0.292935	0.513782	0.6153	1.25326	0.972131	0.621243	0.239491	0.24841	0.201792	49.6
0.242141	0.267571	0.265925	0.266355	0.468729	0.588746	1.30776	1.03977	0.59038	0.244067	0.244088	0.222337	52.4
0.270476	0.253556	0.23367	0.23756	0.388196	0.531681	1.2942	1.03976	0.469508	0.315351	0.251792	0.301615	58.1
0.240842	0.279295	0.285858	0.286967	0.502474	0.630321	1.17874	0.893364	0.550348	0.235057	0.232918	0.242916	54.7
0.265672	0.294519	0.296385	0.295408	0.512373	0.571828	1.34852	1.07507	0.687117	0.234642	0.267042	0.1955	47.5
0.250592	0.256613	0.242237	0.246451	0.443853	0.526988	1.48502	1.16756	0.528113	0.270696	0.270505	0.203154	52.9
0.240517	0.242544	0.223541	0.228178	0.399943	0.488229	1.38058	1.07092	0.463884	0.301904	0.264128	0.227174	55.6
0.281437	0.279568	0.268619	0.269001	0.469847	0.528174	1.50435	1.1841	0.61056	0.239786	0.280735	0.181679	52.5
0.241578	0.270421	0.264024	0.266378	0.477119	0.540502	1.46683	1.14499	0.558144	0.263253	0.26993	0.267251	54.1
0.249202	0.282537	0.283376	0.28465	0.50312	0.619116	1.34845	1.06488	0.624817	0.24403	0.256683	0.215393	46.9
0.25542	0.268382	0.251245	0.253615	0.419194	0.515133	1.433	1.18479	0.668471	0.290616	0.277674	0.3366	47.8
0.248613	0.272472	0.263386	0.267051	0.452018	0.625321	1.3619	1.07415	0.513145	0.322028	0.262672	0.318199	51.9
0.247964	0.28319	0.291353	0.286605	0.503774	0.618412	1.25077	0.977974	0.585365	0.241895	0.241084	0.192584	51.1
0.300769	0.286472	0.26993	0.271839	0.437492	0.582293	1.3045	1.02085	0.527113	0.320799	0.265386	0.287075	55.7
0.28978	0.281572	0.270554	0.268841	0.439344	0.567898	1.35043	1.09094	0.589732	0.27859	0.270171	0.237139	53.2
0.252934	0.253996	0.228677	0.234278	0.399935	0.470514	1.4905	1.13778	0.479524	0.335856	0.275815	0.311572	55.8
0.260511	0.296784	0.306708	0.304165	0.519102	0.638705	1.25504	0.988342	0.620385	0.25351	0.254989	0.196276	49.8
0.275666	0.26479	0.241417	0.246714	0.405863	0.539951	1.42857	1.09749	0.457534	0.372836	0.280191	0.284241	59.1
0.234916	0.254344	0.231645	0.238082	0.430262	0.461309	1.56721	1.18859	0.470669	0.337345	0.28861	0.339414	56.5
0.243114	0.264923	0.251391	0.258062	0.442826	0.576605	1.46765	1.14431	0.579716	0.309054	0.273712	0.306527	55.8
0.292318	0.280522	0.264101	0.265105	0.421846	0.550464	1.26058	0.956137	0.532546	0.296797	0.263072	0.315959	54.9
0.262398	0.28491	0.282385	0.279922	0.501975	0.558164	1.48362	1.12767	0.583649	0.244612	0.27197	0.184252	49.1
0.350148	0.28127	0.250277	0.244624	0.37046	0.45347	1.29553	1.08286	0.549689	0.295068	0.264037	0.282102	54.9
0.315465	0.294064	0.283048	0.28172	0.463645	0.567363	1.38601	1.12069	0.614121	0.269728	0.277186	0.246728	49.1
0.253659	0.287934	0.296739	0.294695	0.522675	0.602657	1.36374	1.0713	0.617223	0.245093	0.258347	0.184468	51.4
0.255797	0.292252	0.297613	0.296896	0.525317	0.615287	1.36627	1.06138	0.612768	0.253567	0.263415	0.215836	50.4
0.243869	0.25873	0.233285	0.240261	0.439141	0.421837	1.60744	1.17674	0.381307	0.358101	0.302697	0.40867	62.6
0.258885	0.295691	0.300413	0.29991	0.521892	0.633774	1.32979	1.0466	0.639872	0.250788	0.260106	0.19514	49.3
0.311154	0.267997	0.235086	0.235637	0.40948	0.375713	1.50708	1.16116	0.42961	0.319743	0.293671	0.295069	58.2
0.288639	0.279412	0.264571	0.265929	0.410453	0.56428	1.25143	1.00112	0.545023	0.325405	0.259473	0.335632	55.7
0.276815	0.261003	0.229527	0.232082	0.355208	0.472078	1.31029	0.999504	0.394103	0.410058	0.272194	0.315752	60.7
0.24264	0.267878	0.262884	0.265389	0.497057	0.536213	1.45301	1.11684	0.556822	0.256756	0.268524	0.18227	52.1
0.249766	0.285544	0.285804	0.285902	0.505395	0.61158	1.39407	1.06822	0.624102	0.257272	0.264688	0.184982	52.2
0.275583	0.316495	0.327615	0.327522	0.551384	0.673028	1.26655	0.981521	0.663863	0.242929	0.262813	0.20264	48.6
0.306442	0.289806	0.266431	0.272917	0.365593	0.577598	1.06823	0.819633	0.440887	0.434161	0.254561	0.564427	55.9
0.318737	0.282392	0.255304	0.259344	0.362616	0.522679	1.2238	0.891769	0.37646	0.436856	0.271268	0.447043	60.6
0.272275	0.271707	0.259608	0.264482	0.411669	0.56351	1.19768	0.920723	0.496206	0.316247	0.252146	0.332529	54.7
0.256279	0.273871	0.263805	0.269015	0.450592	0.546784	1.29758	0.96643	0.489551	0.302631	0.258566	0.365369	55.9
0.266733	0.275655	0.268509	0.2727	0.464318	0.58469	1.28706	0.994232	0.545009	0.285834	0.25243	0.302105	55.4
0.270366	0.260139	0.237535	0.240954	0.434818	0.477325	1.54012	1.16451	0.516826	0.300653	0.282194	0.218447	55.2
0.240659	0.271076	0.266895	0.270083	0.459286	0.563387	1.32184	1.0248	0.564643	0.274118	0.257272	0.29749	52.7
0.304847	0.259331	0.235292	0.237319	0.394021	0.515341	1.23865	0.949269	0.465502	0.29426	0.25261	0.202999	55.9
0.243495	0.27842	0.281478	0.282576	0.496509	0.612125	1.25464	0.944828	0.571855	0.248522	0.243917	0.24852	56.5
0.257912	0.28405	0.286669	0.286824	0.505041	0.608575	1.27618	1.00012	0.652778	0.22068	0.243647	0.208472	50.7
0.254658	0.289167	0.290486	0.290352	0.496965	0.66078	1.29026	0.993951	0.655172	0.269201	0.257116	0.226573	47.1
0.228364	0.247503	0.227584	0.233446	0.457748	0.428943	1.64053	1.21565	0.481238	0.288665	0.29117	0.236562	56
0.278101	0.278094	0.272234	0.272166	0.486415	0.568983	1.37788	1.0614	0.583641	0.244605	0.263269	0.201649	51.7
0.246047	0.280562	0.285301	0.286981	0.476042	0.611895	1.17198	0.908169	0.564547	0.279655	0.240137	0.323821	51.3
0.286654	0.271636	0.247075	0.247973	0.408597	0.458422	1.33988	1.02609	0.49761	0.320482	0.269695	0.36145	59.1
0.326064	0.278111	0.242137	0.243039	0.350826	0.418191	1.26243	0.927528	0.349039	0.388137	0.268209	0.471672	65.8
0.268112	0.258945	0.23536	0.237484	0.393168	0.442364	1.36229	1.06283	0.483107	0.33307	0.260656	0.3451	54.1
0.275912	0.267399	0.236346	0.241275	0.408483	0.397721	1.51178	1.12175	0.419978	0.341125	0.287036	0.462909	59.9
0.302507	0.276674	0.259892	0.259438	0.423785	0.525657	1.33995	1.05804	0.527249	0.294484	0.262351	0.26763	52.5
0.278213	0.264167	0.238935	0.240864	0.423973	0.453049	1.43793	1.07287	0.475009	0.295166	0.275133	0.327096	54.8
0.257983	0.266205	0.250201	0.2595	0.373013	0.607359	1.10732	0.841476	0.469396	0.409581	0.24308	0.4285	60
0.236249	0.261741	0.250019	0.255576	0.438171	0.539272	1.33191	1.05259	0.620868	0.284228	0.257419	0.334218	48.1
0.262509	0.261439	0.236356	0.243266	0.402444	0.470786	1.34356	0.982512	0.423272	0.362054	0.274079	0.440587	59.9
0.306378	0.27187	0.240201	0.240718	0.439898	0.374125	1.58606	1.15549	0.439886	0.284123	0.297887	0.342958	55.7
0.355004	0.276164	0.247204	0.245922	0.400666	0.493013	1.33217	0.997145	0.476903	0.299806	0.263812	0.206234	54.9
0.250381	0.279302	0.281675	0.281603	0.490741	0.583256	1.28555	0.974969	0.586332	0.246687	0.248029	0.255945	54
0.244363	0.268314	0.259311	0.265162	0.449663	0.619306	1.25398	0.956258	0.567038	0.289046	0.253645	0.309802	54.2
0.249303	0.262527	0.254626	0.260736	0.469539	0.582098	1.24222	0.938726	0.524825	0.276746	0.244035	0.224799	52.7
0.246795	0.272175	0.264271	0.266104	0.508499	0.508222	1.56242	1.16336	0.572835	0.23118	0.281827	0.180121	55.6
0.263441	0.27171	0.260755	0.264301	0.488653	0.522617	1.51259	1.13376	0.603925	0.24672	0.278769	0.173972	52.6
0.249162	0.284061	0.29197	0.290317	0.502324	0.616573	1.22632	0.928574	0.605552	0.244325	0.243981	0.214007	51.3
0.267692	0.260357	0.244293	0.245807	0.441417	0.468772	1.39552	1.04881	0.509617	0.271811	0.266703	0.236025	52.9
0.237517	0.272236	0.278817	0.281398	0.495522	0.623328	1.22533	0.931243	0.58953	0.256174	0.240025	0.169733	49.7
0.233932	0.249913	0.230328	0.234949	0.449927	0.461675	1.54924	1.16372	0.5322	0.284761	0.275147	0.241155	57.5
0.2333	0.260611	0.258593	0.260966	0.470322	0.566807	1.29068	0.981413	0.533827	0.264042	0.243742	0.225605	57.8
0.353004	0.27958	0.248504	0.242191	0.338515	0.47622	1.17926	0.929428	0.456397	0.33236	0.245698	0.33379	58.4
0.289822	0.268296	0.239931	0.24287	0.406811	0.418427	1.40746	1.02608	0.405707	0.334834	0.274663	0.409698	59.5
0.261795	0.265845	0.236897	0.240624	0.382642	0.487097	1.4269	1.0976	0.487768	0.337197	0.275927	0.459391	56.5
0.234663	0.26247	0.260171	0.264483	0.478197	0.580658	1.3402	1.04921	0.600328	0.244544	0.247969	0.2181	52.2
0.3078	0.290778	0.284538	0.282341	0.443707	0.617175	1.13661	0.868507	0.569006	0.266235	0.237261	0.245739	50.4
0.292211	0.270524	0.246625	0.248207	0.388671	0.480574	1.31066	1.01092	0.5036	0.330806	0.261021	0.384568	58.1
0.26312	0.293701	0.29604	0.294345	0.4975	0.65355	1.34362	1.04091	0.614905	0.273586	0.266472	0.191967	52.1
0.241727	0.264646	0.260291	0.26223	0.460641	0.589455	1.29977	1.00862	0.560493	0.27271	0.246363	0.24503	50.7
0.279687	0.267298	0.25623	0.254801	0.465341	0.523639	1.38592	1.06563	0.540144	0.246182	0.256738	0.186179	51.6
0.24798	0.283873	0.287882	0.285216	0.492542	0.629842	1.35602	1.05559	0.651849	0.241093	0.258367	0.206129	49.3
0.246029	0.261944	0.254033	0.255315	0.454827	0.582978	1.3878	1.09397	0.59953	0.269078	0.257823	0.200184	48.7
0.309205	0.27388	0.24902	0.252512	0.358374	0.611274	1.1359	0.921132	0.575102	0.337788	0.247353	0.341238	52.3
0.252402	0.273266	0.267746	0.269979	0.472	0.591803	1.3247	1.02554	0.625142	0.259176	0.254147	0.25315	51.9
0.292251	0.271936	0.242257	0.247052	0.388003	0.447482	1.3927	1.0074	0.38926	0.371744	0.280992	0.488638	63
0.29034	0.263822	0.236078	0.239997	0.369349	0.485937	1.35287	1.03773	0.46863	0.342443	0.269031	0.409263	60.6
0.303464	0.267858	0.241667	0.248222	0.331633	0.588843	1.13292	0.916577	0.507188	0.366463	0.246446	0.453362	53.4
0.339812	0.280423	0.250939	0.246001	0.385736	0.439666	1.4192	1.12609	0.549226	0.281131	0.27212	0.299196	54.3
0.235862	0.264094	0.255752	0.258699	0.494878	0.518228	1.52681	1.1489	0.575796	0.240106	0.273941	0.204724	54.4
0.352072	0.290944	0.254306	0.250323	0.405905	0.38791	1.50034	1.0946	0.421244	0.302298	0.293643	0.411343	60.4
0.231792	0.245539	0.221741	0.22859	0.433171	0.443192	1.55428	1.1345	0.438427	0.31653	0.285011	0.287042	56.2
0.306082	0.26951	0.239876	0.241717	0.393202	0.455138	1.41229	1.06545	0.468676	0.31395	0.277743	0.35744	55.2
0.266651	0.296933	0.300952	0.29723	0.512168	0.612242	1.34588	1.06537	0.646597	0.247942	0.268171	0.192539	48.2
0.25469	0.28055	0.279388	0.27985	0.471024	0.591361	1.25285	0.951183	0.551875	0.281186	0.25091	0.316599	53.9
0.24556	0.277023	0.277032	0.276217	0.486359	0.594811	1.35363	1.03094	0.621845	0.239048	0.255806	0.218556	51.9
0.2828	0.274624	0.268468	0.265942	0.450827	0.593234	1.32633	1.04294	0.599638	0.263215	0.25532	0.217653	49.4
0.368735	0.290837	0.25517	0.255174	0.334326	0.473517	1.25092	0.97881	0.469423	0.330599	0.271744	0.545324	58.8
0.290432	0.273943	0.244989	0.248461	0.374287	0.503149	1.31232	0.990884	0.46455	0.33198	0.271413	0.515737	56.6
0.250253	0.276347	0.278972	0.278156	0.479378	0.609368	1.35765	1.06548	0.645012	0.225707	0.25266	0.181269	45.5
0.244491	0.278408	0.283161	0.28205	0.482544	0.614933	1.2771	0.964097	0.585067	0.25997	0.249794	0.228556	55.2
0.224486	0.241479	0.222895	0.227284	0.39751	0.523413	1.47064	1.15223	0.533116	0.304875	0.263535	0.199527	53.8
0.249967	0.276595	0.276958	0.274211	0.485709	0.589218	1.38448	1.09362	0.699915	0.225133	0.252566	0.189258	44.6
0.279145	0.266626	0.237076	0.241008	0.404779	0.437129	1.53195	1.11732	0.419803	0.321844	0.291676	0.449741	59.6
0.255257	0.259196	0.239875	0.244747	0.434035	0.530087	1.44103	1.06602	0.490142	0.307415	0.275347	0.257404	57.6
0.257898	0.275176	0.270158	0.269336	0.447517	0.576778	1.31924	1.01853	0.588033	0.276538	0.256173	0.235854	52.7
0.289481	0.275569	0.267886	0.263455	0.458006	0.537142	1.44363	1.14407	0.659621	0.227757	0.259865	0.196522	48.6
0.246533	0.285588	0.294845	0.29283	0.489443	0.639344	1.26408	0.969396	0.634866	0.234148	0.246575	0.171917	50.4
0.237874	0.26812	0.263993	0.265078	0.488273	0.543984	1.40934	1.06654	0.570681	0.239594	0.261352	0.198093	55.1
0.305303	0.267254	0.238299	0.238096	0.400414	0.434655	1.46006	1.12886	0.528106	0.285948	0.273171	0.27158	55.6
0.305439	0.270349	0.252019	0.251539	0.408474	0.524672	1.32293	1.03479	0.548203	0.278967	0.257142	0.253861	52.9
0.310291	0.277317	0.249612	0.248222	0.404104	0.419461	1.38961	1.0663	0.551461	0.291289	0.275849	0.378016	51.2
0.243998	0.273566	0.266329	0.269054	0.462229	0.571944	1.39245	1.02658	0.533178	0.295372	0.266322	0.2923	55.1
0.238132	0.254524	0.226965	0.238163	0.342255	0.473053	1.25787	0.941312	0.40575	0.447441	0.264579	0.558034	59.5
0.236896	0.261153	0.24584	0.253776	0.406563	0.548545	1.31507	0.961572	0.478807	0.365847	0.264258	0.393626	56.1
0.26636	0.268423	0.26161	0.26498	0.391799	0.587579	1.05996	0.835623	0.525049	0.30253	0.229027	0.373597	56.1
