# Supplementary material for: In situ flexible wearable tomato growth sensor: monitoring of leaf physiological characteristics
Source: Front Plant Sci. 2025 Mar 21;16:1546373. doi: 10.3389/fpls.2025.1546373 (PMC11968727; doi:10.3389/fpls.2025.1546373)
Supplement: Supplementary file 1 [file DataSheet1.zip › 3.2 Spectral Data Denoising Analysis - Relative Spectroscopy/2 Regression prediction/2SNV_Humi.xlsx]

## Sheet: Sheet1
405nm	425nm	450nm	475nm	515nm	550nm	555nm	600nm	640nm	690nm	745nm	855nm	Humi
0.553414	-0.759204	-0.69125	-0.544835	-0.66507	-0.261089	-0.672826	-0.639482	-1.29169	0.931262	0.121968	0.220923	0.853
-0.668371	-1.05893	-0.804927	-0.694383	-0.658395	-0.878467	0.0775303	-0.149605	-0.86327	0.804161	0.919676	1.0229	0.856
1.16868	0.643762	0.282314	0.00638281	-0.216577	-0.711208	-0.422899	-0.147892	-0.191199	-0.414328	-0.497596	0.00562841	0.867
-0.747691	0.943786	0.822867	0.92884	0.646901	1.43281	-0.833506	-1.37065	0.473637	-0.108068	-0.762831	-0.183025	0.87
-0.458135	-1.11495	-1.00522	-0.82722	-1.08147	-0.749001	-0.3108	-0.644995	-1.42476	1.34018	0.732643	2.23124	0.843
-0.112161	2.25529	1.94824	2.09042	1.99086	0.82084	-0.812776	-0.84119	0.840336	-1.02803	-0.216629	-0.954988	0.865
-0.470615	-1.17821	-0.643777	-0.851607	-0.64649	-1.26762	0.320752	1.31306	1.56955	-0.752586	0.0772333	-0.64052	0.867
0.29376	-0.267226	-0.580762	-0.592783	-0.415358	-0.834217	0.191811	-0.159834	-0.786715	0.11641	0.497996	0.0619372	0.865
0.976651	2.92463	2.05077	1.90947	1.39136	1.16578	-0.646343	-0.642156	1.24299	-1.18088	-0.527308	-0.981962	0.875
-0.812513	0.604044	1.00868	1.02571	1.16858	0.224126	0.0525158	0.235277	0.5503	-1.05878	-0.0505019	-1.10048	0.87
0.395744	0.900194	0.355422	0.394799	0.265948	1.52915	-0.929973	-1.2215	0.598943	-0.0477674	-0.391853	-0.484748	0.871
0.766153	2.11141	1.48685	1.31439	0.634839	1.1994	-1.46002	-1.50108	0.558221	-0.677902	-1.17688	-0.773769	0.864
0.343205	-0.387829	-0.646623	-0.686218	-0.379066	-1.14188	0.590457	0.509321	-0.873265	-0.0740016	0.857791	0.516508	0.864
-0.749146	-0.953212	-0.748452	-0.677693	-0.493961	-0.885019	0.89805	0.190393	-1.61108	0.959344	1.33247	-0.422003	0.86
-0.784001	-0.386582	-0.0486862	0.149653	0.371199	0.30767	-0.0313155	-0.208871	-0.333519	0.0191864	0.176801	-0.475277	0.865
0.14094	1.23128	0.927583	1.05048	1.18522	0.369145	-0.502207	-0.420997	0.358687	-0.983957	-0.131667	-0.955534	0.869
0.41348	-0.509509	-0.741448	-0.840474	0.184323	-1.33233	1.52014	1.43556	0.211928	-0.619414	2.04655	-0.420758	0.863
1.43684	0.089596	-0.854318	-1.07241	-0.837072	-1.61542	0.545605	0.186944	-1.31778	0.551242	1.34349	-0.0369463	0.859
0.122352	2.08749	1.93691	1.81915	1.33252	0.701934	-0.662967	-0.278063	1.29019	-1.38934	-0.414387	-1.25394	0.884
-1.08861	-0.803874	-0.353952	-0.31201	0.64861	-0.620524	1.77784	1.83355	0.952597	-0.669471	1.84078	-1.0353	0.887
1.31894	0.424521	-0.0550038	-0.181633	-0.492148	-0.157434	-0.405779	-0.0326666	0.312371	-0.167583	0.131274	-0.321806	0.866
-1.13627	-1.98514	-1.571	-1.43661	-0.641917	-1.69643	1.65557	1.31571	-1.16375	0.780133	2.18655	0.163131	0.868
-1.05633	-0.373242	0.145768	0.367507	0.372618	0.499332	0.0413475	0.240486	0.427646	-0.117286	0.0288266	-0.829907	0.865
-0.949969	0.0919204	0.442597	0.556986	0.772335	0.184016	0.127301	-0.0354117	0.133569	-0.591093	0.0808221	-0.41809	0.867
-0.63653	-0.453621	-0.224208	-0.21357	0.35049	-1.06134	1.06635	0.762647	-0.401775	-0.532143	1.17406	-0.430767	0.871
-0.128835	-0.903253	-0.885038	-0.897561	0.059283	-1.51166	1.80252	1.39339	-0.8464	0.0271046	1.96067	-0.0937155	0.86
2.10231	0.0260606	-1.03805	-1.39521	-0.507128	-2.54218	1.86897	1.44419	-1.35037	0.129288	2.34317	0.696551	0.857
-1.11316	-1.08625	-0.62878	-0.504098	0.300112	-0.945811	1.38757	1.45153	0.733523	-0.45144	1.45294	-0.0772533	0.869
-0.958935	-0.338038	0.0431519	0.233355	0.438712	-0.443978	0.206451	0.149826	0.062174	-0.6359	0.428265	-0.401994	0.864
-0.838599	0.77629	1.10038	1.04403	1.07329	0.99562	-0.105804	0.0701468	2.30563	-1.33478	-0.549758	-0.819736	0.87
-0.0164025	-0.732624	-0.576402	-0.409453	-0.648724	-0.232868	-0.623907	-0.895647	-1.08238	1.04154	0.0471043	0.330787	0.859
-0.367227	-1.42114	-1.34144	-1.3486	-0.213686	-1.78307	2.1923	1.85115	-1.00846	0.128467	2.42863	-0.598082	0.867
-0.885488	-0.275648	-0.0410767	-0.0950686	0.861083	-0.503384	1.72289	1.55747	0.429198	-1.00518	1.34357	-1.01966	0.868
0.751288	-0.681351	-0.912226	-1.07529	-0.475408	-1.81338	0.834928	1.08101	-0.156611	-0.172902	1.20561	-0.0675261	0.869
-0.00461789	0.300785	0.715528	0.473157	0.726188	-0.326933	0.53894	1.13408	1.31536	-1.31676	-0.0985331	-1.05528	0.881
-0.798303	1.1636	1.53505	1.59381	1.17584	0.781813	-1.29349	-1.15536	0.905524	-1.55263	-1.42162	-1.13573	0.874
0.78499	1.99559	1.69115	1.41553	0.6982	0.605457	-1.19238	-1.07012	0.498247	-1.12937	-1.07063	-1.22331	0.883
-0.740297	-0.613302	-0.192519	-0.0879221	-0.279675	0.045985	-0.810752	-0.823922	-0.280907	0.558083	-0.380085	0.337846	0.847
-0.293688	0.24328	0.315982	0.270402	0.371856	-0.0032411	0.233965	-0.0775741	-0.13312	-0.13379	0.579369	-1.07399	0.869
-0.220503	-0.780023	-0.777961	-0.732703	-0.648671	-0.894534	0.817908	0.379127	-1.11865	0.649304	1.42031	-0.0312174	0.856
0.167196	-0.659488	-0.981458	-0.935754	-0.87502	-0.911569	0.322042	-0.508044	-1.85154	1.48263	1.54379	1.21404	0.845
-1.14969	-1.22467	-0.581024	-0.379828	-0.120603	-0.0727502	0.160588	0.190909	-0.726597	0.226033	0.44454	-0.518764	0.876
-0.189921	1.06486	1.37319	1.21903	0.828942	0.908676	-0.29005	-0.0325258	1.11022	-1.11829	-0.590737	-1.14144	0.875
-0.820496	1.47302	1.7274	1.70535	1.46549	1.1275	-1.22197	-1.33426	0.576299	-1.64301	-1.46736	-1.18575	0.886
0.765052	-0.707325	-0.840088	-1.00287	-1.74594	-1.13345	-0.885161	-0.0434829	0.837413	1.16891	-0.677452	1.61851	0.857
-0.611558	-1.33958	-0.99918	-0.798951	-1.31024	0.148881	-0.223259	0.28537	-0.170179	1.19583	0.321437	0.723908	0.838
-0.646388	1.39328	1.4796	1.5377	0.74645	1.48271	-1.68785	-1.88347	0.588695	-0.0856651	-1.40293	0.0902408	0.866
-0.898649	0.154681	0.474004	0.703077	0.182588	0.746071	-1.2479	-1.1387	0.607243	-0.0228158	-0.747224	0.228118	0.849
-0.814256	-0.532013	-0.129544	0.0579144	-0.266272	0.204394	-0.218022	0.1922	0.692855	0.264068	0.160067	-0.147083	0.869
-0.582837	-1.50593	-1.36811	-1.1644	-0.784932	-1.54004	0.602379	0.234526	-1.49994	1.43431	1.53578	1.04874	0.849
-0.730912	-1.92073	-1.70343	-1.52413	-0.787665	-2.07114	1.45059	0.502986	-2.46492	2.00411	2.78146	2.76553	0.844
0.335353	-0.697589	-0.801153	-0.719894	-0.790845	-0.907277	0.266974	0.161276	-0.703177	1.06871	1.03427	1.516	0.857
1.42634	0.0571882	-0.57624	-0.699663	-0.937776	-0.858127	-0.430238	-0.265064	-0.520297	-0.134662	0.270025	0.197249	0.864
-0.324651	-1.04845	-0.57947	-0.50677	-0.627989	-0.00850176	0.131884	0.679332	0.192839	0.699361	0.541979	-0.120109	0.859
-0.190471	0.625604	0.615293	0.683524	0.132709	0.172982	-1.04812	-1.00031	-0.0288512	-0.451371	-0.659174	0.032568	0.858
0.311862	-0.686303	-0.750369	-0.594204	-1.34454	-0.301617	-1.42489	-1.2753	-1.00985	1.06002	-0.4837	1.07426	0.857
0.185653	-1.17565	-1.31555	-1.12065	-1.85447	-1.3216	-0.817338	-1.13159	-2.09786	2.40286	0.764775	1.13784	0.84
0.038352	0.209862	-0.0833828	-0.0308768	-0.8089	0.312892	-0.848363	-0.704895	0.333247	0.726297	-0.311981	1.16661	0.853
-0.904744	0.442645	0.961149	1.01091	0.642066	0.79693	-0.795518	-0.354129	1.59188	-1.15533	-0.92587	-0.4163	0.866
1.85102	0.340234	-0.827735	-1.03629	-1.90009	-1.20005	-0.683776	-0.555603	-0.651684	1.25934	0.496911	1.33861	0.828
-0.206149	-1.23208	-1.11578	-1.16975	-0.242069	-1.81528	1.88722	1.77966	-0.457725	0.518407	2.36846	0.201639	0.859
-0.0199156	-1.08453	-1.10174	-0.999946	0.0275106	-1.66483	2.14235	1.98531	0.159352	-0.510167	2.4893	-0.779037	0.872
-1.1141	-1.83449	-1.36288	-1.22804	-0.461795	-0.886044	1.8435	1.81065	-0.310443	0.646842	1.93442	0.659023	0.861
-0.935969	0.121431	0.759065	0.838861	-0.035824	0.722844	-1.28982	-0.74931	1.47702	-0.719408	-1.20479	0.142364	0.861
-0.903892	-0.815193	0.00500376	-0.112691	0.0763123	-0.616174	0.697795	1.8466	2.15346	-1.37444	-0.0598077	-0.987469	0.873
-0.227582	-0.717094	-0.438564	-0.463509	0.302661	-0.874953	2.06782	2.10722	1.32659	-0.681562	1.76295	-0.73567	0.874
-0.873481	-0.128163	0.335399	0.483463	0.51947	-0.508037	-0.0730923	-0.140759	-0.520928	-0.994321	-0.310938	-0.483836	0.873
0.0176011	0.125474	0.150491	0.101027	0.222218	0.311734	-0.0391908	0.580882	1.29276	-1.0362	-0.37491	-0.76948	0.863
0.622051	-0.410366	-0.202692	-0.384409	-0.235551	-0.444909	0.538126	1.89425	1.56139	-1.46339	-0.316947	-1.00159	0.871
-0.676039	-1.01826	-0.473281	-0.516588	-0.225722	-0.501314	0.478338	1.33755	0.910666	-0.845808	-0.182076	-0.632038	0.861
-0.810468	-0.0323542	0.358792	0.293475	0.983731	-0.0346341	1.53474	1.71845	0.877522	-1.30205	0.367799	-0.961953	0.867
-1.11706	-1.36737	-0.926376	-0.75569	-1.16762	0.135663	0.210081	0.162191	-0.591944	1.4907	0.526372	0.582689	0.853
0.0672433	0.396661	0.640644	0.429811	-0.583392	0.508486	0.342454	1.1888	1.06619	-0.466421	-0.300005	-0.293239	0.871
-0.660453	1.58214	1.64172	1.65495	1.50315	1.08556	-0.673401	-0.8254	0.36742	-1.30679	-1.13515	-0.887358	0.874
-0.889512	0.724545	1.21442	1.25434	1.30277	1.73169	-0.306614	-0.414991	-0.246067	-0.45002	-1.80095	-0.807051	0.866
1.07131	-0.307281	-0.568147	-0.961117	-1.77789	-0.653588	-1.0309	0.1857	0.435765	0.752599	-0.616693	0.588946	0.858
-0.447373	2.31478	2.23681	1.93587	1.18046	1.62521	-0.797462	-0.641241	1.67021	-1.17976	-1.24318	-1.40006	0.879
-0.158368	-1.20109	-1.25721	-1.28602	-0.233344	-1.62624	1.91509	1.95751	-0.534623	-0.114157	1.51283	0.413507	0.845
0.169215	-1.0312	-1.168	-0.991357	-1.50881	-1.07925	-0.73561	-0.916294	-1.81237	1.52398	-0.113973	0.54291	0.855
0.784833	-0.79616	-1.21358	-1.32243	-1.0727	-1.49189	1.18245	1.01855	-1.41586	0.849105	1.21638	-0.217527	0.868
-0.118741	1.08383	1.22847	1.18855	1.20398	0.754389	-0.436011	-0.200472	0.782094	-1.30381	-1.00219	-0.839813	0.87
-1.10375	-1.26722	-0.623471	-0.624932	0.310519	-0.0669578	1.89028	2.11159	-0.200238	-0.486789	0.985735	-0.756002	0.865
-0.234319	0.916633	1.3395	1.17494	1.06094	0.575356	-0.171266	0.258834	0.847047	-1.30633	-0.844747	-1.2078	0.876
-0.781196	-1.08864	-0.566935	-0.359194	-0.619027	0.0495174	-0.831442	-0.238411	-0.573036	-0.234588	-0.841367	-0.0352157	0.863
-0.145561	-1.11128	-0.850079	-0.741821	-1.21621	0.169848	-0.525317	-0.00648227	-0.827816	0.720533	-0.424903	-0.169163	0.864
0.0370018	2.47685	2.16728	2.18833	1.95798	1.37917	-0.777069	-0.867281	0.449568	-0.955534	-0.810696	-0.964426	0.873
0.13158	1.49273	1.44737	1.3455	1.35625	0.767797	-0.489035	-0.386272	1.02576	-1.29343	-0.862733	-0.867904	0.881
-0.713595	1.33679	1.64652	1.68816	1.52265	1.21964	-0.894187	-0.870518	1.02785	-1.02134	-1.16361	-0.852584	0.882
-0.706045	0.219597	0.590648	0.591573	0.51085	0.796056	-0.554676	-0.226327	0.573936	-0.875429	-1.19928	-0.583257	0.861
0.574834	-0.938996	-0.873735	-0.8311	-1.22191	-0.0123191	-0.737772	-0.296809	-0.993881	0.667278	-0.60576	0.342484	0.859
-0.818241	1.4142	1.53779	1.67897	1.23591	1.37412	-1.6399	-1.89133	0.0773118	-1.07687	-1.93427	-0.35416	0.872
-0.378999	1.47609	1.44091	1.4284	1.5508	0.688735	0.0525753	0.453456	1.92522	-1.17186	-0.238996	-0.957742	0.883
-0.303782	-0.863872	-0.540878	-0.447222	-0.0279926	-0.0579558	0.943199	1.22052	-0.230947	-0.297814	0.481346	-0.795661	0.881
-0.261389	-1.11966	-0.981559	-0.892514	-1.04177	-0.67501	-0.142939	-0.0945846	-1.13606	0.436523	0.42042	-0.471602	0.86
0.436289	0.31197	0.244146	0.185259	0.615076	0.0561645	1.31397	1.62837	0.914022	-1.03232	0.748959	-1.09513	0.874
-1.00336	-0.320116	0.173845	0.225381	0.74143	0.195278	0.931178	1.11299	0.219434	-0.510287	0.188485	-0.0989925	0.866
-0.818031	0.740985	1.02582	1.10481	1.31373	1.28881	-0.0385957	0.239571	1.09035	-0.938124	-0.717054	-0.70613	0.87
-0.629215	-1.11943	-0.681884	-0.731833	-0.44918	-0.114494	0.713863	1.65141	1.65682	0.0447708	0.534802	0.676338	0.851
-0.847644	-0.470667	-0.00206071	0.0987579	0.234701	1.37452	0.0798314	0.349517	-0.327746	0.721799	-0.352167	0.47118	0.854
-0.663494	1.46783	1.6698	1.48776	1.28813	1.23795	-0.9657	-0.856136	0.548027	-0.951429	-1.52645	-0.944997	0.867
1.06262	0.681357	0.147767	0.158454	-0.0416844	0.821106	-0.34732	-0.195498	-0.118379	0.670613	-0.303928	0.0970353	0.857
0.738442	0.457501	0.309482	0.137693	-0.0241557	0.60257	0.000860134	0.564623	0.655074	-0.21056	0.0753554	-0.462813	0.863
-0.271718	-1.36781	-1.30392	-1.21865	-0.944583	-0.814142	1.01614	0.903682	-0.836296	1.08012	0.763231	0.439926	0.859
-0.54397	1.87111	2.01422	1.97796	1.68535	1.59076	-0.769075	-0.566794	1.06906	-0.763788	-0.952911	-0.94446	0.866
0.377458	-0.895168	-0.946963	-0.85095	-0.7704	0.181946	0.589604	0.551108	-1.06509	1.82772	0.843394	0.0988682	0.855
-1.11587	-1.73969	-1.30291	-1.176	-0.27844	-0.913164	1.73134	1.54893	-0.922847	1.09139	1.4554	0.744659	0.845
-1.02655	-1.23942	-0.568893	-0.358431	0.0327928	0.703625	0.973807	1.14286	0.510498	0.451726	0.358618	0.341768	0.859
0.946173	0.674721	0.104512	0.0689841	-0.41478	0.343621	-0.818033	-1.04147	-0.0932635	0.194053	-0.282103	0.452169	0.864
-0.337458	0.885169	0.925403	0.779505	1.29783	0.468053	1.14339	0.984581	0.575722	-0.932498	0.194077	-1.0677	0.875
3.21126	0.671689	-0.634674	-1.13045	-1.49546	-0.970481	-0.504925	0.436071	0.130393	0.152701	-0.24417	0.0610506	0.86
1.38425	0.746813	0.513827	0.369458	0.561755	0.670902	0.464908	1.07566	1.03996	-0.458161	0.22767	-0.394134	0.865
-0.730453	1.09535	1.60438	1.55507	1.74438	1.08292	0.130773	0.353764	1.01176	-0.929573	-0.6815	-1.07034	0.873
-0.777565	1.1858	1.49561	1.50355	1.82576	1.28154	0.208375	0.298298	0.981628	-0.769944	-0.46801	-0.725482	0.866
-0.928497	-1.75546	-1.41417	-1.27658	-0.058267	-1.41631	2.14864	1.48722	-2.02496	1.50689	2.19853	1.5197	0.836
-0.664713	1.5623	1.62741	1.66161	1.75523	1.53506	-0.101697	0.131736	1.32805	-0.830639	-0.679455	-0.963692	0.867
1.82371	-0.392141	-1.22524	-1.42728	-0.701415	-2.06088	1.24924	1.26972	-1.42777	0.703261	1.70428	0.227215	0.861
0.69829	0.218048	0.00996907	-0.0205281	-0.635873	0.5523	-0.8537	-0.475876	0.0857918	0.787128	-0.580931	0.666329	0.859
0.753281	-0.290066	-1.17008	-1.23918	-1.90511	-0.808635	-0.568423	-0.729414	-1.93762	2.67247	0.598356	0.496414	0.854
-0.760314	0.0196599	0.349205	0.437806	1.12401	0.0961797	0.727292	0.697585	0.162293	-0.616917	0.252916	-1.05056	0.879
-0.832883	0.978215	1.1065	1.12606	1.36902	1.19382	0.369988	0.294872	1.08875	-0.662015	-0.251098	-1.05871	0.879
-0.394205	2.7755	2.56071	2.70333	2.45451	2.14867	-0.480605	-0.444765	1.71165	-1.05984	-0.80719	-0.921041	0.869
1.01144	0.195005	-0.351933	-0.149527	-1.50808	0.813206	-2.26497	-2.39728	-1.15886	3.04096	-1.17975	3.24458	0.838
1.73308	0.0635552	-0.648056	-0.606376	-1.6163	0.0184283	-1.02432	-1.66841	-2.02471	3.13528	0.0272409	1.92537	0.847
0.352171	0.272151	0.10873	0.302212	-0.668801	0.480417	-1.44459	-1.54087	-0.595499	0.639949	-0.805145	0.664241	0.851
-0.421143	0.0854523	0.161633	0.37372	0.180854	0.280949	-0.525674	-0.950362	-0.652207	0.32808	-0.513453	1.02521	0.859
-0.0499342	0.158117	0.351324	0.524519	0.47942	0.80559	-0.597921	-0.609543	0.0613982	-0.0364459	-0.924785	0.295484	0.854
0.351149	-0.859223	-0.931321	-0.931725	-0.193924	-0.707562	1.47235	1.24333	-0.348423	0.319683	1.10537	-0.634715	0.866
-0.951096	0.0404453	0.423604	0.553996	0.347284	0.488716	-0.354719	-0.315861	0.284225	-0.264927	-0.525847	0.257309	0.859
2.0899	0.228929	-0.614469	-0.64196	-1.12817	-0.265457	-1.28026	-1.41079	-1.07527	0.242126	-0.441136	-0.770742	0.87
-0.822645	0.960798	1.18669	1.28354	1.13106	1.14873	-0.940011	-1.24735	0.372688	-0.807466	-1.33804	-0.302054	0.871
-0.386536	1.19446	1.29393	1.343	1.33769	1.12793	-0.697205	-0.547461	1.42847	-1.42176	-1.4568	-0.775943	0.869
-0.750247	1.05179	1.21606	1.22948	1.21239	1.88592	-0.476816	-0.513557	1.50602	-0.425582	-0.802141	-0.59445	0.86
-1.08155	-1.61117	-1.16824	-1.04567	0.245634	-1.41325	2.23828	1.72978	-0.847591	0.101224	1.83477	-0.40138	0.868
0.419327	0.50554	0.562854	0.518814	0.942971	0.588118	0.176299	0.158554	0.548712	-0.911479	-0.242084	-0.853564	0.881
-0.854971	0.788417	1.22659	1.35479	0.724269	1.17268	-1.59533	-1.61119	0.306616	-0.165582	-1.67179	0.546031	0.857
0.818352	-0.0684676	-0.652194	-0.772825	-0.713582	-0.928548	-0.176126	-0.276373	-0.556743	0.713676	0.19946	0.984131	0.853
2.26335	0.3212	-1.04171	-1.21046	-1.91192	-1.45207	-0.793018	-1.36255	-2.42136	2.13569	0.0188114	2.23406	0.849
0.341055	-0.747548	-0.950193	-1.02249	-1.08973	-1.19941	-0.0923343	0.0325596	-0.792921	1.0225	-0.164091	0.825298	0.857
0.225988	-1.10056	-1.39328	-1.37471	-0.683807	-1.72088	1.37426	0.903799	-1.51006	1.12701	1.14443	2.12833	0.845
1.3681	0.275856	-0.0897206	-0.22852	-0.377226	0.00243738	-0.142105	0.128311	-0.164153	0.147604	-0.313275	-0.0996404	0.861
0.627543	-0.493373	-0.900358	-0.983384	-0.416436	-1.03086	0.607179	0.199731	-0.872923	0.197336	0.643383	0.606389	0.844
-0.264128	-0.536999	-0.428956	-0.0462091	-1.47638	1.08714	-2.20173	-2.43466	-0.926329	2.61961	-1.4018	1.75846	0.843
-1.06713	-0.876977	-0.369554	-0.189734	-0.110459	0.148615	-0.292907	-0.021123	0.987022	-0.0403452	-0.472475	0.684659	0.855
-0.0660971	-1.04218	-1.11433	-0.941777	-0.857833	-0.775134	-0.175471	-0.812871	-1.51629	1.6105	0.52512	1.89902	0.839
1.47467	-0.442774	-1.14969	-1.35252	-0.0275195	-2.05013	1.9968	1.27575	-1.26512	-0.080449	1.84437	0.758316	0.849
3.58444	0.643054	-0.58167	-0.81562	-0.891892	-0.468971	-0.265829	-0.635563	-0.830973	0.282093	-0.122194	-0.788347	0.868
-0.617811	0.847472	1.11739	1.13715	1.02234	0.769715	-0.645014	-0.868383	0.570399	-0.857318	-1.1356	-0.224517	0.866
-0.761756	-0.151373	0.0856598	0.331668	0.135652	1.24109	-0.956932	-1.12711	0.306147	0.0596494	-0.717805	0.403072	0.842
-0.247939	0.177555	0.216009	0.505497	0.494268	0.670313	-1.19258	-1.47224	-0.294223	-0.152089	-1.07167	-0.535831	0.863
-0.719979	0.131504	0.275371	0.312052	1.38997	-0.259494	1.7219	1.29103	0.390803	-1.18119	0.980227	-1.08892	0.875
-0.0899809	-0.0202265	0.0606516	0.169354	0.97632	-0.057462	1.3057	0.962573	0.792035	-0.85506	0.768698	-1.16273	0.876
-0.659483	1.43223	1.65074	1.64004	1.2659	1.22175	-1.15784	-1.4076	0.813344	-0.906554	-1.38043	-0.704331	0.867
0.438518	-0.216357	-0.36146	-0.398193	-0.091879	-0.86316	0.145532	-0.180693	-0.478889	-0.263952	0.294896	-0.411943	0.859
-0.847526	0.905685	1.29756	1.50031	1.06911	1.25816	-1.28214	-1.49951	0.55472	-0.611017	-1.41849	-1.1814	0.885
-0.863151	-1.33372	-1.03101	-0.963768	0.0807799	-0.967328	1.45331	1.13073	-0.199372	0.0177156	0.844145	-0.349019	0.862
-0.852428	0.0471155	0.453719	0.559	0.504964	0.456089	-0.788118	-0.99243	-0.185876	-0.417834	-1.067	-0.523256	0.874
3.49351	1.01062	-0.528747	-1.04255	-2.20344	-0.695141	-1.57751	-1.41305	-1.08929	0.97347	-1.24873	0.671982	0.86
0.957027	-0.422325	-1.00178	-1.04471	-0.75387	-1.47545	0.4002	-0.282333	-1.72746	1.02136	0.515815	1.53842	0.851
-0.28872	-1.14025	-1.31256	-1.35117	-1.23881	-0.513791	0.624259	0.604368	-0.657529	1.05051	0.492947	2.09302	0.846
-0.957939	-0.241691	0.348821	0.545174	0.702326	0.676922	-0.294255	-0.137357	0.691393	-0.858224	-0.926162	-0.626871	0.869
1.55444	1.87044	1.14119	1.03837	0.0484819	1.25263	-1.88298	-2.05168	0.371317	-0.457665	-1.87936	-0.353085	0.861
1.00038	-0.322575	-0.719811	-0.810848	-1.12736	-0.619308	-0.411512	-0.434441	-0.472899	0.927466	-0.364728	1.24479	0.855
-0.487748	1.35535	1.41459	1.35812	1.23786	1.80236	0.013536	0.0620053	1.00891	-0.343749	-0.279808	-0.999055	0.871
-0.704052	-0.0678949	0.324398	0.38233	0.336299	0.801963	-0.631227	-0.594691	0.190367	-0.262601	-1.04505	-0.321193	0.859
0.794599	0.22364	0.108872	-0.0482449	0.43703	-0.0922545	0.113495	0.0674486	-0.066849	-0.828604	-0.41013	-0.996318	0.874
-0.8906	0.82224	1.22784	1.10468	1.09479	1.43966	0.0367453	0.143022	1.43877	-1.00446	-0.631257	-0.814945	0.865
-0.561103	-0.476259	-0.0273313	-0.0467392	0.218776	0.719444	0.13841	0.404279	0.692097	-0.344314	-0.358677	-0.838125	0.878
1.65961	0.0274418	-0.614752	-0.586633	-1.76494	1.16231	-1.90994	-1.4656	0.438869	1.07381	-1.21931	0.746654	0.854
-0.537246	0.13403	0.406669	0.478713	0.626114	0.885943	-0.308122	-0.284046	1.0636	-0.591298	-0.757824	-0.256504	0.859
0.805335	-0.782617	-1.17139	-1.13904	-1.10342	-1.02977	0.378002	-0.386976	-1.88669	1.76816	0.719749	2.41556	0.847
0.958574	-1.01284	-1.22066	-1.23303	-1.54208	-0.552895	-0.0617852	-0.139093	-0.923875	1.18039	0.153933	1.53134	0.855
1.39339	-0.808388	-1.03497	-0.881275	-2.32275	0.864863	-1.91935	-1.50098	-0.416588	1.67834	-1.30428	2.02718	0.856
2.70926	0.277776	-0.707841	-1.17532	-1.15472	-1.13968	0.598808	0.976932	0.142987	-0.158604	0.185355	0.246754	0.866
-1.02115	-0.402854	-0.00557275	0.0692174	1.07639	-0.150179	1.35932	1.06459	0.401845	-0.970207	0.593223	-0.792379	0.866
2.89902	0.577565	-0.880699	-1.32657	-0.670956	-1.78387	1.4228	0.745965	-1.42413	0.245307	1.29049	1.49904	0.855
-0.878409	-1.62936	-1.38845	-1.23116	-0.286902	-1.23296	1.46719	0.761709	-1.40522	0.70521	1.50527	0.18447	0.858
1.54631	-0.456282	-1.06936	-1.18446	-1.03075	-0.964594	0.465325	0.19769	-0.915936	0.567848	0.663997	0.933466	0.86
-0.391216	1.59912	1.61475	1.46352	1.55634	1.24904	0.0514446	0.364204	1.42046	-0.896703	-0.20774	-0.997316	0.879
-0.552556	0.65818	0.877788	0.896585	0.626009	0.901422	-0.881928	-1.09592	0.153668	-0.139365	-1.03733	0.458818	0.865
-0.794842	0.622774	0.896782	0.850737	0.926966	0.924078	-0.06486	-0.227853	1.01892	-1.01773	-0.64507	-0.651373	0.87
0.637479	0.195881	0.407477	0.208416	0.184533	0.911696	-0.281004	-0.0690807	0.745666	-0.510201	-0.708749	-0.666675	0.87
3.39116	0.0264312	-1.03281	-1.27711	-2.15138	-0.584686	-0.653405	-0.516678	-0.777874	0.821298	-0.18796	3.01562	0.845
0.699824	-0.65147	-1.07073	-1.10381	-1.3869	-0.265476	-0.299969	-0.562946	-0.923045	0.916162	0.103481	2.72239	0.813
-0.59529	0.585549	1.01143	0.978548	0.776803	1.11946	-0.0359177	0.165335	1.31069	-1.29971	-0.829098	-1.07715	0.874
-0.812919	0.864451	1.238	1.21392	0.841609	1.19298	-0.734122	-1.01129	0.546583	-0.568382	-0.997729	-0.5341	0.867
-0.982046	-1.51627	-1.11314	-1.05652	-1.07677	-0.179027	0.668357	0.883199	-0.239084	0.486409	0.319976	-0.797767	0.867
-0.675397	0.395583	0.82868	0.663081	0.923944	0.859184	0.224126	0.521404	2.02231	-1.32278	-0.886602	-0.993198	0.874
0.347138	-1.21477	-1.36427	-1.39935	-0.760729	-1.18317	1.55095	0.855841	-1.51086	0.715317	1.42548	1.97666	0.856
-0.170441	-0.723023	-0.721567	-0.612908	-0.225512	-0.00531118	0.58633	0.0701468	-0.703177	0.475926	0.741239	-0.179752	0.863
-0.272583	0.509044	0.584048	0.504627	0.0995175	0.672023	-0.374834	-0.385967	0.58256	-0.21422	-0.597623	-0.449531	0.866
0.821039	0.0479914	0.283081	-0.0414164	0.352067	0.164891	0.763455	1.13627	1.5244	-1.27811	-0.489542	-0.917793	0.872
-0.776503	1.57233	1.78273	1.76547	0.996082	1.5342	-0.827316	-0.930067	1.18849	-1.12529	-1.22996	-1.18802	0.879
-0.868473	0.306377	0.4999	0.528251	0.922656	0.185535	0.317023	0.0799777	0.322187	-0.969609	-0.128787	-0.860308	0.878
1.64988	-0.294412	-0.993528	-1.21006	-0.904348	-1.27059	0.819812	0.870294	-0.187572	-0.00720176	0.483057	-0.0355056	0.867
1.64826	0.0497095	-0.30119	-0.457316	-0.732609	-0.0441869	-0.357932	-0.213869	0.0692648	-0.156963	-0.511409	-0.239317	0.862
1.55791	-0.0274021	-0.752832	-1.02327	-0.770242	-1.41861	0.335709	0.277111	0.167471	0.0607952	0.430227	1.15208	0.857
-0.910224	0.0431404	0.288208	0.373275	0.427228	0.623727	0.291989	-0.254295	-0.097305	0.173206	-0.036272	0.187726	0.859
-1.03027	-1.85211	-1.59062	-1.22743	-2.1307	-0.744842	-0.914421	-1.29029	-1.73955	3.42918	-0.0590983	3.24508	0.834
-1.0486	-0.969383	-0.591257	-0.301301	-0.777232	0.276258	-0.43486	-1.06988	-0.817153	1.69654	-0.0558016	1.3646	0.846
0.256518	0.32659	0.372518	0.516121	-1.11574	0.779781	-2.68914	-2.58674	-0.256802	0.369792	-2.12732	1.15017	0.848
