# Supplementary material for: In situ flexible wearable tomato growth sensor: monitoring of leaf physiological characteristics
Source: Front Plant Sci. 2025 Mar 21;16:1546373. doi: 10.3389/fpls.2025.1546373 (PMC11968727; doi:10.3389/fpls.2025.1546373)
Supplement: Supplementary file 1 [file DataSheet1.zip › 3.2 Spectral Data Denoising Analysis - Relative Spectroscopy/2 Regression prediction/6CR_SPAD.xlsx]

## Sheet: Sheet1
405nm	425nm	450nm	475nm	515nm	550nm	555nm	600nm	640nm	690nm	745nm	855nm	SPAD
-0.03989	-0.144699	-0.143403	-0.166593	0.105107	0.143662	0.40862	0.297424	0.0201539	-0.0874936	-0.206851	-0.186039	59
-0.0867994	-0.116341	-0.120822	-0.154472	0.115492	0.112244	0.438495	0.301311	0.0178656	-0.13	-0.231851	-0.145123	55.8
-0.0417943	-0.145012	-0.130247	-0.168797	0.100857	0.105526	0.413665	0.317703	0.0873557	-0.153086	-0.201728	-0.184442	57.1
-0.176372	-0.127091	-0.0970515	-0.121482	0.13493	0.217036	0.388982	0.259005	0.115021	-0.14696	-0.222466	-0.223552	54.1
-0.0494322	-0.101851	-0.119768	-0.154936	0.100017	0.114509	0.409189	0.265291	-0.0333367	-0.123916	-0.266768	-0.0389978	57.8
-0.191637	-0.14228	-0.085788	-0.101571	0.160833	0.169204	0.384046	0.285218	0.148619	-0.177851	-0.176847	-0.271946	53.7
-0.105776	-0.146164	-0.131338	-0.172605	0.113008	0.0965978	0.463382	0.384058	0.180891	-0.185058	-0.208287	-0.288709	49.6
-0.0636189	-0.133485	-0.14079	-0.171184	0.112808	0.112214	0.451466	0.317657	0.0484616	-0.134291	-0.19646	-0.202778	59.5
-0.138386	-0.148535	-0.103147	-0.128858	0.122954	0.175985	0.38474	0.28969	0.170611	-0.183429	-0.177247	-0.264379	50.4
-0.196051	-0.148113	-0.0949844	-0.120256	0.155236	0.157646	0.441698	0.3393	0.134916	-0.183107	-0.182155	-0.30413	50.8
-0.106763	-0.143007	-0.131836	-0.155294	0.114802	0.219474	0.384482	0.268722	0.128323	-0.13408	-0.201226	-0.243597	54.7
-0.122191	-0.143248	-0.104485	-0.133143	0.115116	0.195878	0.35902	0.265554	0.142304	-0.147197	-0.188818	-0.238789	49.6
-0.0521147	-0.131835	-0.141324	-0.175363	0.111914	0.0912371	0.464284	0.336397	0.0313824	-0.160209	-0.205124	-0.169244	57.9
-0.117478	-0.131297	-0.129696	-0.158936	0.12292	0.119492	0.493872	0.336238	0.00327637	-0.0876465	-0.182257	-0.268487	58.2
-0.151066	-0.141323	-0.117788	-0.138599	0.141249	0.171785	0.440598	0.316882	0.0758293	-0.136791	-0.200038	-0.260738	55.6
-0.145141	-0.148103	-0.114396	-0.131265	0.146908	0.159536	0.411205	0.312015	0.128199	-0.171614	-0.173766	-0.273578	51.2
-0.0634929	-0.149663	-0.157715	-0.191807	0.126707	0.0770866	0.509551	0.376798	0.0949759	-0.18613	-0.168143	-0.268168	54.5
0.00838381	-0.13596	-0.165278	-0.202605	0.0900884	0.0665383	0.466891	0.332158	0.02088	-0.104881	-0.170084	-0.20613	57.1
-0.177936	-0.150139	-0.0879177	-0.114622	0.136834	0.165305	0.39527	0.314201	0.179845	-0.191375	-0.172674	-0.29679	51.8
-0.16762	-0.149342	-0.13086	-0.160632	0.149226	0.118018	0.524591	0.394408	0.135272	-0.191214	-0.176633	-0.345215	51.8
-0.0309761	-0.152393	-0.148061	-0.178993	0.0888115	0.132897	0.412511	0.320369	0.112792	-0.14136	-0.189589	-0.226009	55.2
-0.103227	-0.126175	-0.142723	-0.175027	0.128957	0.0804058	0.527669	0.371781	0.00762169	-0.126602	-0.198296	-0.244385	57.6
-0.177048	-0.145514	-0.112121	-0.131672	0.138576	0.179771	0.442776	0.335168	0.117771	-0.144396	-0.202589	-0.300721	51.4
-0.17542	-0.137653	-0.102824	-0.127608	0.149454	0.159374	0.443853	0.320692	0.0992935	-0.173742	-0.202445	-0.252978	50.9
-0.133646	-0.13827	-0.12257	-0.15294	0.142119	0.100231	0.495335	0.356563	0.0691928	-0.173011	-0.181249	-0.261755	57.4
-0.0809409	-0.141032	-0.148115	-0.181389	0.131453	0.073544	0.526082	0.373692	0.0314057	-0.156844	-0.182323	-0.245533	54
0.0588562	-0.140997	-0.18039	-0.226694	0.0909195	0.00315776	0.516164	0.365446	-0.00408032	-0.155566	-0.174998	-0.151818	56.4
-0.142821	-0.135968	-0.127637	-0.157767	0.142972	0.10298	0.50209	0.370383	0.110471	-0.19604	-0.208419	-0.260244	52.9
-0.160049	-0.136087	-0.110011	-0.131992	0.14591	0.133732	0.453542	0.33256	0.097583	-0.175841	-0.195324	-0.254022	56.1
-0.199306	-0.146044	-0.0952651	-0.125995	0.143228	0.188107	0.421776	0.318541	0.216704	-0.216527	-0.213179	-0.292039	42.9
-0.0712772	-0.133906	-0.129788	-0.154362	0.109497	0.146838	0.410697	0.284039	0.0272096	-0.0876693	-0.217347	-0.183932	57.9
-0.0862957	-0.14418	-0.159108	-0.191646	0.131473	0.0690529	0.554924	0.40179	0.0304049	-0.143542	-0.16434	-0.298532	60.3
-0.169435	-0.147793	-0.126311	-0.158175	0.152718	0.122771	0.523585	0.387584	0.114385	-0.199542	-0.174067	-0.32572	53.7
-0.0268617	-0.144787	-0.157083	-0.194671	0.108927	0.0581976	0.480566	0.36636	0.0783387	-0.157116	-0.186274	-0.225597	57.8
-0.139301	-0.162025	-0.114447	-0.15128	0.133405	0.123603	0.461163	0.372523	0.172205	-0.203336	-0.188479	-0.304031	48.6
-0.211927	-0.144271	-0.0774835	-0.0978529	0.155318	0.191007	0.382033	0.292408	0.171174	-0.191223	-0.19006	-0.279122	52.4
-0.129755	-0.15308	-0.0981505	-0.129556	0.118952	0.168636	0.37915	0.293167	0.150832	-0.159139	-0.169208	-0.271849	50.3
-0.122645	-0.127386	-0.108667	-0.137975	0.123888	0.160992	0.399873	0.284814	0.0684713	-0.119974	-0.232497	-0.188894	58.2
-0.142225	-0.14636	-0.118627	-0.146982	0.132025	0.150994	0.45438	0.327715	0.0970024	-0.130842	-0.170668	-0.306416	57.3
-0.0831549	-0.132527	-0.137893	-0.16863	0.109569	0.111162	0.481638	0.335724	0.0216461	-0.115064	-0.189805	-0.232666	59.9
-0.0344527	-0.114789	-0.138783	-0.17398	0.100214	0.104556	0.445965	0.282268	-0.0395842	-0.0919139	-0.217391	-0.122109	59.5
-0.150229	-0.140804	-0.122103	-0.144846	0.137918	0.1638	0.458981	0.339292	0.0560763	-0.126001	-0.198264	-0.273819	56.8
-0.173674	-0.156388	-0.0957151	-0.126766	0.129851	0.184393	0.418296	0.324916	0.166144	-0.183229	-0.188579	-0.299249	51.5
-0.223309	-0.143271	-0.0746344	-0.0977695	0.162667	0.207041	0.384974	0.285624	0.155272	-0.192659	-0.185803	-0.278132	55.6
0.00865324	-0.119575	-0.136009	-0.182239	0.0611153	0.0860505	0.377423	0.293518	0.100034	-0.120536	-0.281762	-0.0866719	54.1
-0.0842942	-0.126563	-0.132398	-0.161417	0.0886122	0.164202	0.421132	0.317589	0.0539566	-0.109483	-0.248633	-0.182704	55.6
-0.18119	-0.124743	-0.0739589	-0.100665	0.132374	0.214871	0.342672	0.235457	0.121257	-0.14424	-0.234845	-0.186988	52.1
-0.158956	-0.125832	-0.0939021	-0.115945	0.129195	0.18856	0.371527	0.268076	0.117361	-0.151289	-0.235656	-0.193139	53.9
-0.13943	-0.135327	-0.115113	-0.139874	0.116411	0.162135	0.423343	0.322502	0.11761	-0.141209	-0.222807	-0.24824	54.5
-0.06345	-0.115325	-0.136979	-0.167431	0.117343	0.0815356	0.466539	0.31673	-0.0209143	-0.0991856	-0.225659	-0.153204	56.8
-0.0322244	-0.0955753	-0.131987	-0.173248	0.117926	0.043799	0.489068	0.297483	-0.115545	-0.117474	-0.257873	-0.0243496	67.4
-0.0268995	-0.122094	-0.136923	-0.171773	0.094545	0.0950112	0.432519	0.299226	0.0115946	-0.129484	-0.243867	-0.101855	56.4
0.00172944	-0.141757	-0.155318	-0.187826	0.0844772	0.105653	0.417956	0.31417	0.067375	-0.141675	-0.191476	-0.173309	58.4
-0.0959206	-0.145565	-0.13338	-0.163547	0.104534	0.151744	0.440733	0.341946	0.087511	-0.11921	-0.218177	-0.250667	55.3
-0.127729	-0.130155	-0.100707	-0.126176	0.122484	0.158066	0.385776	0.282649	0.0952768	-0.158682	-0.211384	-0.189419	57.3
-0.0332752	-0.121958	-0.130221	-0.157275	0.0864323	0.144243	0.368958	0.26411	0.0250938	-0.095111	-0.240977	-0.11002	61.3
-0.0127618	-0.110948	-0.137291	-0.165774	0.0787484	0.0976512	0.402094	0.268139	-0.0419094	-0.0278976	-0.226971	-0.123079	65.3
-0.0737464	-0.115054	-0.116966	-0.150592	0.0868409	0.156535	0.377864	0.268172	0.0791932	-0.135057	-0.257386	-0.119803	55
-0.187172	-0.140469	-0.0883853	-0.11548	0.137194	0.186319	0.39398	0.30573	0.180716	-0.204163	-0.222022	-0.246247	46.7
0.0578703	-0.116144	-0.157099	-0.199554	0.0454726	0.0787294	0.389723	0.279802	0.0315759	-0.0952123	-0.227621	-0.0875426	55.5
-0.0681726	-0.136249	-0.149124	-0.187923	0.122166	0.0556145	0.524287	0.379969	0.03864	-0.146545	-0.195102	-0.237561	55.4
-0.0813088	-0.153165	-0.163677	-0.189118	0.129268	0.0664283	0.546087	0.40372	0.0938738	-0.179609	-0.159079	-0.31342	53
-0.106563	-0.128817	-0.141612	-0.176478	0.122439	0.107618	0.519597	0.373244	0.0331973	-0.158201	-0.230229	-0.214195	55.3
-0.167674	-0.131746	-0.0837609	-0.112579	0.118793	0.18619	0.369212	0.285415	0.167257	-0.189388	-0.243043	-0.198675	51.3
-0.161266	-0.155264	-0.116512	-0.152518	0.128315	0.121263	0.475312	0.402281	0.211297	-0.220817	-0.208408	-0.323683	41.8
-0.113207	-0.157653	-0.145556	-0.177896	0.126325	0.0952666	0.530238	0.397484	0.147796	-0.199742	-0.185935	-0.317122	46.9
-0.165499	-0.138614	-0.101077	-0.122532	0.149861	0.134449	0.446751	0.330688	0.0789894	-0.179863	-0.19289	-0.240263	53
-0.121263	-0.153172	-0.13067	-0.159342	0.121428	0.162147	0.434649	0.349289	0.16901	-0.191158	-0.201614	-0.279304	50.2
-0.0779626	-0.1711	-0.149402	-0.182679	0.104352	0.123436	0.46567	0.407972	0.187394	-0.211854	-0.195155	-0.300672	48.1
-0.130831	-0.14957	-0.129816	-0.162503	0.124552	0.13371	0.469317	0.384322	0.144822	-0.188831	-0.211594	-0.283578	47.9
-0.179418	-0.154462	-0.118575	-0.150113	0.148939	0.140822	0.509284	0.391445	0.138048	-0.216272	-0.195006	-0.314692	53.6
-0.115485	-0.120898	-0.123184	-0.154654	0.0978803	0.166464	0.445053	0.313532	0.0308905	-0.0928136	-0.245178	-0.201607	58
-0.118499	-0.148305	-0.111731	-0.151344	0.0811069	0.16068	0.439899	0.359049	0.138143	-0.178312	-0.222452	-0.248235	51.9
-0.210422	-0.14112	-0.0817337	-0.104767	0.157713	0.19668	0.402708	0.295626	0.130242	-0.188218	-0.194827	-0.261882	51
-0.21035	-0.152054	-0.0914032	-0.11518	0.155543	0.233134	0.420608	0.309505	0.0896046	-0.147779	-0.223463	-0.268166	54.1
-0.00029309	-0.132791	-0.140407	-0.190921	0.0564672	0.115105	0.381082	0.321512	0.103219	-0.112215	-0.240422	-0.160336	55.8
-0.220959	-0.143041	-0.0727962	-0.108942	0.131135	0.213919	0.388402	0.298546	0.200642	-0.179473	-0.192975	-0.314458	47
-0.0652846	-0.135561	-0.155838	-0.192589	0.12384	0.0674357	0.528084	0.390466	0.0378198	-0.179567	-0.211115	-0.207692	57.6
-0.0343654	-0.122238	-0.140787	-0.165711	0.09064	0.113923	0.414497	0.29037	-0.00825964	-0.0566898	-0.220658	-0.160721	59.7
-0.0184863	-0.142743	-0.166925	-0.201601	0.0905583	0.0791199	0.501715	0.366963	0.0114468	-0.0948195	-0.183844	-0.241384	57.7
-0.165831	-0.153631	-0.100911	-0.126447	0.145658	0.177587	0.412036	0.318638	0.148618	-0.193636	-0.198216	-0.263865	53.8
-0.159101	-0.154421	-0.136537	-0.168711	0.14204	0.151845	0.533939	0.408939	0.0730596	-0.179848	-0.197438	-0.313767	52.1
-0.176639	-0.159817	-0.0958642	-0.126776	0.141297	0.17001	0.428	0.3416	0.156372	-0.18886	-0.188752	-0.300571	50.1
-0.122846	-0.136763	-0.120671	-0.142407	0.12115	0.173167	0.412632	0.325385	0.06971	-0.147081	-0.222494	-0.209783	54.3
-0.0793096	-0.142407	-0.13969	-0.165459	0.0933975	0.174456	0.422999	0.330186	0.0504866	-0.0963529	-0.217653	-0.230653	59.4
-0.192899	-0.146492	-0.0838742	-0.104041	0.154347	0.195219	0.384314	0.284425	0.129132	-0.16959	-0.18521	-0.265328	51.9
-0.159604	-0.152924	-0.100059	-0.127602	0.144334	0.172612	0.40512	0.307913	0.160754	-0.19296	-0.193368	-0.264216	52.1
-0.210025	-0.145397	-0.0799332	-0.103083	0.157129	0.20097	0.387364	0.288044	0.159743	-0.180074	-0.2055	-0.269239	49.6
-0.170428	-0.144531	-0.10321	-0.13075	0.137678	0.192723	0.413544	0.319572	0.133665	-0.177456	-0.217261	-0.253545	52.4
-0.0318129	-0.144383	-0.147583	-0.176021	0.0871971	0.15925	0.407043	0.312936	0.0367751	-0.103605	-0.225757	-0.174037	58.1
-0.205765	-0.131395	-0.0741564	-0.0928914	0.156304	0.21865	0.358778	0.253003	0.114988	-0.175933	-0.217119	-0.204464	54.7
-0.189865	-0.1477	-0.0976329	-0.123918	0.14854	0.16228	0.423283	0.331591	0.195524	-0.203905	-0.199446	-0.298751	47.5
-0.11687	-0.157522	-0.143798	-0.167963	0.125248	0.152129	0.489727	0.378214	0.0823308	-0.154104	-0.19111	-0.296282	52.9
-0.0840949	-0.137918	-0.140779	-0.166454	0.106834	0.137455	0.450446	0.33529	0.0429482	-0.102727	-0.186477	-0.254523	55.6
-0.110868	-0.167209	-0.143632	-0.171	0.122719	0.137004	0.493148	0.38619	0.142248	-0.194731	-0.17651	-0.317359	52.5
-0.167861	-0.141778	-0.111559	-0.14219	0.145807	0.15397	0.474854	0.356589	0.0874775	-0.189117	-0.223491	-0.242701	54.1
-0.199242	-0.148324	-0.0999179	-0.123815	0.151964	0.203405	0.425296	0.326167	0.150026	-0.192381	-0.215963	-0.277215	46.9
-0.101043	-0.135386	-0.131992	-0.173522	0.106151	0.135152	0.453235	0.360717	0.140167	-0.191795	-0.258482	-0.203202	47.8
-0.144714	-0.137872	-0.114792	-0.145572	0.126221	0.212866	0.425847	0.315066	0.0452747	-0.131842	-0.254109	-0.196375	51.9
-0.207809	-0.142009	-0.0781786	-0.110828	0.151014	0.205847	0.388776	0.294778	0.140374	-0.167658	-0.204763	-0.269543	51.1
-0.0519298	-0.148076	-0.143229	-0.170077	0.0969245	0.173487	0.402616	0.29868	0.0722617	-0.110912	-0.220489	-0.199257	55.7
-0.0798002	-0.156526	-0.135686	-0.17019	0.0997938	0.165518	0.425042	0.337286	0.122675	-0.153556	-0.201183	-0.253375	53.2
-0.0645391	-0.132082	-0.15069	-0.182914	0.102309	0.114764	0.48637	0.348188	0.0227721	-0.109026	-0.229336	-0.205816	55.8
-0.215131	-0.146078	-0.0767543	-0.102951	0.15129	0.209985	0.384649	0.293472	0.156014	-0.169524	-0.203456	-0.281517	49.8
-0.0476109	-0.146449	-0.157204	-0.185576	0.0931335	0.155608	0.457461	0.329952	0.0110798	-0.0601246	-0.21803	-0.232239	59.1
-0.107501	-0.12647	-0.138772	-0.173819	0.129956	0.107066	0.515156	0.363638	0.00114016	-0.129986	-0.239151	-0.201257	56.5
-0.138177	-0.143908	-0.129493	-0.157151	0.125117	0.180717	0.470689	0.345254	0.0847066	-0.158063	-0.250906	-0.228786	55.8
-0.0459158	-0.134587	-0.132896	-0.163031	0.0927818	0.157189	0.38652	0.269046	0.0788653	-0.134777	-0.217175	-0.15602	54.9
-0.174593	-0.154166	-0.113124	-0.145496	0.146909	0.157628	0.484213	0.359142	0.124616	-0.187049	-0.187235	-0.310843	49.1
0.098587	-0.158021	-0.187915	-0.233041	0.0431578	0.0844402	0.403697	0.33836	0.102549	-0.12096	-0.195085	-0.175769	54.9
-0.0561113	-0.171418	-0.146946	-0.178547	0.104899	0.154023	0.435439	0.348168	0.135204	-0.174739	-0.202142	-0.247831	49.1
-0.214588	-0.156438	-0.0864933	-0.114428	0.1599	0.187506	0.432171	0.332765	0.150795	-0.183362	-0.203198	-0.30463	51.4
-0.211797	-0.149432	-0.0896255	-0.116665	0.161125	0.194029	0.430084	0.322338	0.138998	-0.186219	-0.212337	-0.280498	50.4
-0.0812785	-0.118327	-0.13899	-0.176585	0.136994	0.0759158	0.528217	0.349716	-0.0745532	-0.123617	-0.242587	-0.134906	62.6
-0.215133	-0.148095	-0.0908283	-0.114838	0.15492	0.205963	0.415144	0.318036	0.1631	-0.18276	-0.20829	-0.297219	49.3
0.0432166	-0.147209	-0.182872	-0.220824	0.091498	0.0370619	0.494074	0.367751	0.0019595	-0.111085	-0.178799	-0.194773	58.2
-0.0499551	-0.136674	-0.129514	-0.162587	0.085632	0.166038	0.379182	0.28421	0.0764451	-0.115844	-0.243484	-0.153449	55.7
-0.00236045	-0.112661	-0.153185	-0.189564	0.0635213	0.116261	0.411142	0.28668	-0.026728	-0.000932078	-0.214858	-0.177317	60.7
-0.176002	-0.152147	-0.117099	-0.140175	0.15859	0.153204	0.475255	0.35579	0.107443	-0.165993	-0.186361	-0.312506	52.1
-0.207535	-0.147395	-0.100988	-0.126833	0.151095	0.196477	0.445015	0.328692	0.151152	-0.173974	-0.201488	-0.314218	52.2
-0.233971	-0.147061	-0.0750743	-0.0917062	0.160033	0.221271	0.383535	0.285451	0.180842	-0.195186	-0.205881	-0.282252	48.6
0.0253554	-0.0979764	-0.120102	-0.153369	0.0557041	0.170997	0.287219	0.169459	-0.0374383	-0.0409941	-0.326814	0.0679592	55.9
0.05473	-0.121285	-0.147909	-0.181778	0.0509906	0.134823	0.361706	0.218739	-0.0609418	-0.00472344	-0.260864	-0.0434876	60.6
-0.070584	-0.128269	-0.116797	-0.138521	0.0942502	0.173148	0.361314	0.251762	0.0526523	-0.109458	-0.232842	-0.136655	54.7
-0.113954	-0.121979	-0.106135	-0.130899	0.12704	0.159314	0.400514	0.266016	0.0348044	-0.14619	-0.248139	-0.120392	55.9
-0.114883	-0.144048	-0.115944	-0.137975	0.129235	0.182792	0.397745	0.286436	0.0852692	-0.151571	-0.237042	-0.180014	55.4
-0.065165	-0.156844	-0.163804	-0.192675	0.115866	0.113653	0.510929	0.372509	0.0679406	-0.127079	-0.18644	-0.288891	55.2
-0.162421	-0.129279	-0.0970452	-0.124212	0.133635	0.17259	0.413544	0.299547	0.0952681	-0.170227	-0.235723	-0.195677	52.7
0.0225092	-0.158794	-0.171641	-0.191829	0.0782145	0.145548	0.3915	0.289437	0.0684209	-0.080132	-0.161302	-0.231932	55.9
-0.193515	-0.135307	-0.0850437	-0.10807	0.152743	0.204171	0.388411	0.271762	0.119631	-0.174947	-0.220637	-0.219198	56.5
-0.184516	-0.149157	-0.0970333	-0.119085	0.15027	0.196224	0.397283	0.301707	0.181746	-0.203785	-0.212918	-0.260736	50.7
-0.198183	-0.14348	-0.0951455	-0.122859	0.142915	0.229383	0.397473	0.288066	0.166792	-0.168953	-0.224814	-0.271197	47.1
-0.130473	-0.141578	-0.144356	-0.173262	0.150977	0.0884794	0.555123	0.392425	0.0330568	-0.153471	-0.188981	-0.287941	56
-0.117264	-0.164847	-0.129509	-0.155221	0.136964	0.168499	0.441	0.330466	0.130639	-0.177309	-0.188186	-0.275233	51.7
-0.176493	-0.125394	-0.0724939	-0.0985949	0.138921	0.202632	0.348118	0.244539	0.0997964	-0.158045	-0.253724	-0.149263	51.3
-0.0160113	-0.123539	-0.143825	-0.182713	0.0948785	0.0971224	0.419251	0.29548	0.0404553	-0.123662	-0.231452	-0.125985	59.1
0.100447	-0.107688	-0.16078	-0.202948	0.047741	0.0660769	0.382733	0.241825	-0.0721922	-0.0517553	-0.248965	0.00550555	65.8
-0.0307254	-0.124178	-0.141247	-0.179321	0.0935534	0.0936711	0.432109	0.315104	0.0316443	-0.103502	-0.240239	-0.146869	54.1
-0.00930259	-0.112853	-0.149792	-0.190921	0.105612	0.0544283	0.485859	0.323657	-0.045079	-0.142764	-0.262653	-0.0561912	59.9
-0.0259452	-0.1563	-0.15005	-0.182248	0.0913657	0.138722	0.422435	0.323087	0.0814625	-0.128624	-0.206711	-0.207193	52.5
-0.0291717	-0.134024	-0.15326	-0.18905	0.11051	0.0967927	0.464528	0.322294	0.0301855	-0.145867	-0.212095	-0.160843	54.8
-0.063468	-0.108337	-0.109666	-0.131361	0.07693	0.208325	0.316195	0.196537	0.007005	-0.031193	-0.294812	-0.066155	60
-0.135335	-0.126705	-0.112665	-0.141738	0.127631	0.159965	0.415812	0.30513	0.12111	-0.176336	-0.259816	-0.177052	48.1
-0.0327596	-0.110441	-0.13344	-0.16612	0.105229	0.112319	0.417683	0.262292	-0.0317699	-0.0989857	-0.260132	-0.0638743	59.9
0.0233351	-0.144285	-0.177022	-0.217511	0.114609	0.0327765	0.524588	0.358517	-0.000835035	-0.17104	-0.19189	-0.151243	55.7
0.097287	-0.181991	-0.201761	-0.228018	0.0629504	0.114322	0.425873	0.309458	0.0726858	-0.0833251	-0.155444	-0.232037	54.9
-0.176792	-0.138241	-0.088713	-0.115876	0.147036	0.181977	0.400378	0.284343	0.126352	-0.182766	-0.221358	-0.216341	54
-0.142572	-0.13026	-0.109768	-0.131368	0.128217	0.214149	0.384436	0.265528	0.0963483	-0.152076	-0.241843	-0.180791	54.2
-0.133961	-0.143345	-0.118421	-0.130544	0.142227	0.192197	0.388397	0.274395	0.0943881	-0.125404	-0.203533	-0.236397	52.7
-0.176733	-0.152795	-0.124884	-0.150392	0.164264	0.12987	0.520628	0.376158	0.115023	-0.204233	-0.174336	-0.32257	55.6
-0.135633	-0.1632	-0.140366	-0.160907	0.145796	0.138838	0.499036	0.362605	0.138765	-0.1826	-0.175785	-0.326549	52.6
-0.202718	-0.139449	-0.0766737	-0.102365	0.150282	0.203939	0.376868	0.267884	0.150522	-0.170759	-0.208157	-0.249373	51.3
-0.0701266	-0.145949	-0.140321	-0.168828	0.121875	0.111024	0.453045	0.324257	0.0765882	-0.141889	-0.183108	-0.236567	52.9
-0.209022	-0.146625	-0.0853045	-0.0996744	0.152487	0.215962	0.38112	0.274898	0.147531	-0.141722	-0.1969	-0.292751	49.7
-0.122476	-0.140448	-0.143104	-0.173389	0.142273	0.111088	0.516239	0.369139	0.0727879	-0.152992	-0.205798	-0.273319	57.5
-0.169757	-0.138567	-0.0996636	-0.12271	0.146277	0.18289	0.40909	0.293481	0.0973595	-0.145646	-0.209792	-0.242962	57.8
0.125723	-0.142218	-0.176787	-0.222878	0.0223737	0.105232	0.356059	0.266119	0.0416564	-0.0661211	-0.212174	-0.0969853	58.4
0.0106383	-0.120805	-0.15074	-0.187962	0.0980855	0.0702328	0.447379	0.291468	-0.0310212	-0.115094	-0.236127	-0.0760553	59.5
-0.0401036	-0.106796	-0.139788	-0.185035	0.0880399	0.120305	0.44914	0.310755	0.000802352	-0.149836	-0.282093	-0.0653905	56.5
-0.178719	-0.14898	-0.107627	-0.127054	0.149168	0.188973	0.427515	0.322527	0.137657	-0.180647	-0.216594	-0.26622	52.2
-0.0617149	-0.150024	-0.121198	-0.145712	0.0932865	0.199199	0.338251	0.242675	0.132569	-0.13366	-0.204958	-0.188713	50.4
0.00165718	-0.12825	-0.145294	-0.183575	0.0791143	0.112436	0.405465	0.285873	0.0412814	-0.115932	-0.250694	-0.102082	58.1
-0.196574	-0.150038	-0.0980301	-0.126666	0.136859	0.220806	0.420862	0.314115	0.143606	-0.156955	-0.202236	-0.305749	52.1
-0.156094	-0.141336	-0.107124	-0.133793	0.135408	0.194953	0.409152	0.300887	0.106968	-0.149512	-0.223908	-0.235601	50.7
-0.081236	-0.165022	-0.143014	-0.172181	0.128285	0.14404	0.449992	0.339534	0.110266	-0.157926	-0.176883	-0.275855	51.6
-0.207125	-0.147997	-0.091733	-0.125383	0.142332	0.210309	0.428317	0.321537	0.169083	-0.196252	-0.213638	-0.289448	49.3
-0.146556	-0.154766	-0.125799	-0.155216	0.129805	0.189535	0.446935	0.342508	0.133879	-0.155128	-0.208239	-0.296958	48.7
0.0229483	-0.141688	-0.158746	-0.186488	0.0465383	0.203103	0.331955	0.249122	0.104184	-0.0898353	-0.248462	-0.132631	52.3
-0.152529	-0.144594	-0.112391	-0.138683	0.13691	0.189757	0.41573	0.304325	0.145473	-0.178716	-0.227101	-0.23818	51.9
0.0232612	-0.113403	-0.147143	-0.186507	0.08459	0.0874079	0.433871	0.268522	-0.0644302	-0.102107	-0.268018	-0.0160434	63
0.0199204	-0.130967	-0.156013	-0.193067	0.0700707	0.118992	0.422475	0.294162	0.00830899	-0.112799	-0.253599	-0.0874835	60.6
0.046969	-0.130493	-0.151882	-0.181023	0.0363475	0.190152	0.325869	0.233678	0.034512	-0.0850691	-0.289404	-0.0296563	53.4
0.0734715	-0.15956	-0.184413	-0.231056	0.0571975	0.0735785	0.454357	0.353406	0.0922145	-0.153222	-0.201877	-0.174098	54.3
-0.176998	-0.149169	-0.122538	-0.1488	0.162153	0.142225	0.505727	0.366661	0.112567	-0.198186	-0.193122	-0.30052	54.4
0.104323	-0.139293	-0.186617	-0.236836	0.0719505	0.0309958	0.482225	0.324884	-0.0183273	-0.158297	-0.209095	-0.0659134	60.4
-0.100509	-0.129821	-0.14514	-0.174053	0.136499	0.101588	0.517698	0.35044	-0.000744211	-0.12322	-0.204112	-0.228627	56.2
0.0329374	-0.14073	-0.169267	-0.205993	0.0798459	0.093166	0.450434	0.315437	0.0212044	-0.130626	-0.217852	-0.128555	55.2
-0.196649	-0.149186	-0.0934427	-0.125971	0.145757	0.189504	0.421661	0.326937	0.167412	-0.187237	-0.197404	-0.301385	48.2
-0.152443	-0.128735	-0.0897044	-0.120586	0.134343	0.187056	0.382333	0.264298	0.0886621	-0.159623	-0.242086	-0.163515	53.9
-0.188221	-0.143116	-0.0981282	-0.128148	0.144361	0.190779	0.430018	0.311756	0.151043	-0.192594	-0.210331	-0.267419	51.9
-0.0916687	-0.166496	-0.131074	-0.165136	0.111416	0.187438	0.418437	0.319843	0.139224	-0.157587	-0.204522	-0.259874	49.4
0.167586	-0.135766	-0.180098	-0.22628	0.0180092	0.0906986	0.36829	0.255965	-0.0034453	-0.151385	-0.277124	0.0735488	58.8
0.016398	-0.108768	-0.141858	-0.184993	0.0732122	0.126617	0.398215	0.259099	-0.0133887	-0.154738	-0.286042	0.0162476	56.6
-0.187733	-0.156185	-0.101641	-0.128543	0.134995	0.200186	0.433366	0.333175	0.174646	-0.19888	-0.201768	-0.301619	45.5
-0.193749	-0.13917	-0.0835307	-0.112408	0.140647	0.205394	0.397656	0.280662	0.128083	-0.16218	-0.213721	-0.247682	55.2
-0.127547	-0.140844	-0.141126	-0.170692	0.106322	0.161716	0.486813	0.369757	0.0827795	-0.112369	-0.204118	-0.310692	53.8
-0.184991	-0.155051	-0.106003	-0.140807	0.141126	0.184933	0.442847	0.342642	0.206298	-0.210098	-0.215095	-0.305801	44.6
-0.00794241	-0.12274	-0.153468	-0.195811	0.100341	0.0817821	0.495191	0.323423	-0.0419286	-0.162258	-0.249954	-0.0666343	59.6
-0.0924246	-0.142017	-0.144375	-0.17035	0.120208	0.154428	0.468315	0.322812	0.0468373	-0.121131	-0.200101	-0.242205	57.6
-0.140743	-0.140018	-0.108312	-0.140322	0.115858	0.179327	0.415048	0.30451	0.125188	-0.148443	-0.21319	-0.248903	52.7
-0.0838239	-0.176483	-0.142271	-0.181389	0.113881	0.144767	0.468303	0.368993	0.180723	-0.203588	-0.199806	-0.289306	48.6
-0.221735	-0.143633	-0.07673	-0.101298	0.136914	0.219038	0.393924	0.290378	0.175202	-0.177913	-0.197167	-0.29698	50.4
-0.1827	-0.141811	-0.107537	-0.133542	0.153568	0.16082	0.457756	0.332921	0.120031	-0.182618	-0.191239	-0.285649	55.1
0.0196003	-0.152382	-0.177184	-0.214092	0.0825462	0.0797264	0.475759	0.356341	0.0785921	-0.142451	-0.195605	-0.21085	55.6
-0.00497772	-0.162222	-0.158541	-0.189855	0.0822204	0.14184	0.418323	0.316467	0.103559	-0.136077	-0.199907	-0.21083	52.9
0.0289351	-0.133062	-0.158823	-0.203804	0.0841717	0.0634978	0.437963	0.31271	0.0749643	-0.166738	-0.230091	-0.109724	51.2
-0.159518	-0.130001	-0.105144	-0.134712	0.13411	0.176545	0.442402	0.29784	0.069203	-0.150116	-0.230086	-0.210523	55.1
-0.0370408	-0.0777877	-0.112918	-0.148047	0.0757616	0.120306	0.374247	0.223183	-0.075481	-0.0365549	-0.330622	0.0249533	59.5
-0.110756	-0.110543	-0.109005	-0.136616	0.108381	0.168548	0.406257	0.25377	0.0101939	-0.0899575	-0.269274	-0.120999	56.1
-0.0709614	-0.12004	-0.0974222	-0.122435	0.082936	0.194298	0.303654	0.211959	0.0758904	-0.121096	-0.260673	-0.0761098	56.1
