# Supplementary material for: In situ flexible wearable tomato growth sensor: monitoring of leaf physiological characteristics
Source: Front Plant Sci. 2025 Mar 21;16:1546373. doi: 10.3389/fpls.2025.1546373 (PMC11968727; doi:10.3389/fpls.2025.1546373)
Supplement: Supplementary file 1 [file DataSheet1.zip › 3.3 Multi model fusion analysis - raw spectra/(a) Raw-VR-LAR-GBR-BR-SPAD.xlsx]

## Sheet: Train Results
Actual SPAD (Train)	Predicted SPAD (Train)
53	52.9057
54.3	54.6324
49.4	50.925
56.4	56.8587
58	56.9782
52.9	53.9061
54	53.3832
59.5	59.1466
58.2	56.566
55.1	55.4805
54.5	54.3454
51.4	50.717
50.9	52.6252
54.7	54.4091
53.7	53.6574
45.5	47.2332
56.2	56.7569
55.6	55.535
52.9	52.688
59.9	58.3986
50.4	52.0635
55.2	55.0379
47.8	50.3404
59.5	57.6905
57.1	56.874
50.4	51.0261
54.1	55.0669
60.6	59.5929
52.6	51.5316
59.1	58.2967
52.1	52.6354
61.3	59.3
60.7	59.1397
51.9	53.9379
47.5	47.6924
48.6	49.0814
47.9	48.782
52.2	51.4589
50.7	52.0929
54.3	54.5893
55.9	56.7619
55.2	53.3444
46.7	47.7806
54.1	53.6802
59.5	58.7706
55.4	56.4432
59.9	58.886
55.7	57.5847
54.8	55.8222
56.1	55.8401
54.1	54.1125
51.4	52.6183
55.6	55.6265
62.6	60.5087
42.9	44.5506
65.8	62.9225
51.2	53.8892
47	47.6353
57.6	57.3534
55.1	54.7322
51.9	52.3753
48.7	50.1649
49.7	51.3231
46.9	49.3856
51	51.7392
52.7	53.039
57.8	55.9496
48.1	50.3999
53.2	53.1867
51.6	51.9853
50.8	51.3886
52.7	53.8277
48.2	48.4669
53.9	54.4166
53.9	53.5179
55.2	56.301
55.2	54.9365
60.4	59.3023
57.8	56.8798
48.6	49.7443
50.3	50.3654
59.1	57.4947
51.5	49.9481
57.4	56.8563
56.5	56.845
54.7	55.7239
56.8	55.3193
50.1	49.6933
56.5	55.1247
52.5	53.4207
49.3	50.136
50.2	49.7374
54.7	53.2604
52.3	53.5842
53.6	52.2763
59.5	59.1534
52.2	51.7741
59.7	58.286
59.6	58.9121
67.4	63.8205
51.9	51.4733
55	55.5502
55.6	52.3582
56.1	55.6609
55.9	56.3464
51.9	53.3694
54.2	53.7343
51.3	51.036
53	54.2901
52.7	53.5001
52.9	53.886
55.6	55.2741
56	56.6274
53.4	55.2252
49.3	49.7561
52.1	51.6594
51.2	51.4006
57.5	56.204
55.4	54.8895
51.7	51.5273
60.3	58.4635
50.7	49.2817
50.4	50.4654
44.6	45.9661
48.1	47.0286
49.1	50.2406
58.1	57.4477
56.4	57.058
53.8	54.6846
57.6	57.1279
55.8	55.8648
55.8	56.8852
54	55.7645
55.3	56.2271
53.8	51.805
56.1	56.4236
57.7	57.1942
54.9	54.4814
55.8	55.3881
59.9	58.7367

## Sheet: Test Results
Actual SPAD (Test)	Predicted SPAD (Test)
52.1	54.0716
49.6	52.808
55.6	50.9535
52.9	56.5589
54.9	54.9602
51.3	53.9553
55.6	55.5262
51.8	53.323
57.8	58.6054
49.6	50.6341
51.3	52.3709
52.5	50.1569
57.9	56.7191
52.1	54.7283
58.4	55.4998
58.2	57.4018
52.4	51.4464
49.1	51.5905
56.5	57.7807
58.2	56.7599
57.9	55.9188
57.3	53.2256
58.4	54.35
47.1	48.3881
59.4	55.8275
58.1	56.4013
56.8	57.7411
54.9	55.0066
57.3	53.9054
58.8	56.3326
55.7	55.5784
54.1	55.2809
41.8	47.0136
51.8	48.9026
65.3	59.2532
59	56.9056
54.1	57.1563
55.9	55.1659
50.4	51.5918
48.6	50.8664
57.1	55.7963
55.5	57.6343
49.6	50.678
55.7	55.7339
54.5	56.0165
54.4	53.2631
60.6	56.9504
51.1	51.2856
51.9	54.1258
49.8	49.6313
55.3	53.2408
55.8	56.7943
63	60.1322
52.4	49.9396
46.9	50.7826
60	56.9706
56.6	58.3415
57.6	56.6154
53.7	53.0522
52.1	49.5011
