# Supplementary material for: In situ flexible wearable tomato growth sensor: monitoring of leaf physiological characteristics
Source: Front Plant Sci. 2025 Mar 21;16:1546373. doi: 10.3389/fpls.2025.1546373 (PMC11968727; doi:10.3389/fpls.2025.1546373)
Supplement: Supplementary file 1 [file DataSheet1.zip › 3.3 Multi model fusion analysis - raw spectra/(b) Raw-SR-LAR-GBR-BR-SPAD.xlsx]

## Sheet: Train Results
Actual SPAD (Train)	Predicted SPAD (Train)
53	53.6672
54.3	54.6386
49.4	51.3528
56.4	56.8722
58	56.4528
52.9	54.3467
54	54.046
59.5	58.2146
58.2	56.0124
55.1	55.7058
54.5	54.1251
51.4	51.6216
50.9	53.9854
54.7	54.8287
53.7	53.9498
45.5	48.0648
56.2	56.8552
55.6	55.188
52.9	53.2287
59.9	57.38
50.4	53.1212
55.2	54.8035
47.8	51.476
59.5	56.8609
57.1	57.1148
50.4	51.5636
54.1	54.2529
60.6	58.6868
52.6	51.0908
59.1	57.0962
52.1	53.3328
61.3	57.6658
60.7	58.1139
51.9	54.6544
47.5	47.6763
48.6	49.868
47.9	49.5002
52.2	51.6691
50.7	52.9381
54.3	54.7176
55.9	57.0352
55.2	53.6135
46.7	47.4467
54.1	53.7184
59.5	58.1855
55.4	56.54
59.9	58.6169
55.7	57.1956
54.8	56.3275
56.1	55.5377
54.1	54.151
51.4	53.2353
55.6	55.5441
62.6	59.2649
42.9	43.8239
65.8	60.4381
51.2	54.8547
47	48.3226
57.6	56.995
55.1	54.6297
51.9	52.7846
48.7	50.1929
49.7	52.3446
46.9	50.2859
51	52.8249
52.7	53.4902
57.8	55.225
48.1	51.3824
53.2	53.2159
51.6	52.6515
50.8	52.1082
52.7	54.3375
48.2	48.4838
53.9	55.0087
53.9	53.6656
55.2	56.4854
55.2	54.8034
60.4	58.3324
57.8	56.1979
48.6	50.1303
50.3	50.8415
59.1	57.0155
51.5	48.9564
57.4	56.5811
56.5	56.8081
54.7	55.8459
56.8	55.3284
50.1	50.0909
56.5	54.8463
52.5	54.0739
49.3	50.635
50.2	49.4437
54.7	52.8375
52.3	53.7334
53.6	52.3875
59.5	58.467
52.2	52.115
59.7	57.5338
59.6	57.9907
67.4	61.2888
51.9	51.5831
55	55.4384
55.6	51.5032
56.1	55.4542
55.9	56.6247
51.9	54.5588
54.2	54.0341
51.3	50.1412
53	55.1674
52.7	54.1236
52.9	54.1857
55.6	55.2016
56	56.5061
53.4	55.0969
49.3	49.628
52.1	52.2374
51.2	52.3933
57.5	55.9068
55.4	55.0754
51.7	51.7635
60.3	57.6307
50.7	48.4266
50.4	50.0236
44.6	46.6536
48.1	46.6723
49.1	51.2619
58.1	56.9361
56.4	57.4141
53.8	54.5459
57.6	56.7167
55.8	55.448
55.8	56.7076
54	56.4185
55.3	55.6281
53.8	51.4797
56.1	56.5889
57.7	56.8955
54.9	54.5549
55.8	54.9514
59.9	58.2735

## Sheet: Test Results
Actual SPAD (Test)	Predicted SPAD (Test)
52.1	54.6908
49.6	53.1563
55.6	52.3632
52.9	56.3379
54.9	55.1885
51.3	54.5385
55.6	55.7531
51.8	53.8225
57.8	57.8211
49.6	51.2064
51.3	53.025
52.5	50.3912
57.9	56.6474
52.1	54.5487
58.4	55.6174
58.2	57.2504
52.4	51.8476
49.1	52.6208
56.5	57.1797
58.2	56.6287
57.9	56.3885
57.3	54.4768
58.4	54.839
47.1	47.4359
59.4	55.3278
58.1	55.703
56.8	57.6313
54.9	55.3874
57.3	54.6365
58.8	56.4017
55.7	55.4012
54.1	55.089
41.8	46.4989
51.8	49.0167
65.3	58.4106
59	56.5405
54.1	57.0049
55.9	54.7138
50.4	52.5066
48.6	50.2784
57.1	55.8553
55.5	57.0429
49.6	50.9676
55.7	55.5701
54.5	55.4151
54.4	54.1291
60.6	56.4897
51.1	52.2375
51.9	53.4141
49.8	50.203
55.3	53.7667
55.8	56.3631
63	58.8719
52.4	48.1259
46.9	50.9532
60	56.662
56.6	57.4403
57.6	56.2417
53.7	53.9882
52.1	48.7105
