# Supplementary material for: In situ flexible wearable tomato growth sensor: monitoring of leaf physiological characteristics
Source: Front Plant Sci. 2025 Mar 21;16:1546373. doi: 10.3389/fpls.2025.1546373 (PMC11968727; doi:10.3389/fpls.2025.1546373)
Supplement: Supplementary file 1 [file DataSheet1.zip › 3.3 Multi model fusion analysis - raw spectra/(d) Raw-VR-RR-GBR-TTR-LWC.xlsx]

## Sheet: Train Results
实际湿度 (Train)	预测湿度 (Train)
0.866	0.863926
0.865	0.865613
0.866	0.863384
0.855	0.856309
0.843	0.849746
0.849	0.852436
0.867	0.8689
0.876	0.867695
0.861	0.858995
0.856	0.854719
0.874	0.875029
0.874	0.884685
0.862	0.862849
0.86	0.860716
0.861	0.864725
0.866	0.868965
0.87	0.868863
0.863	0.862419
0.879	0.873417
0.84	0.847696
0.857	0.850716
0.871	0.866295
0.872	0.869729
0.874	0.875304
0.866	0.860674
0.861	0.858215
0.866	0.858084
0.851	0.854607
0.876	0.882299
0.854	0.854668
0.855	0.854871
0.845	0.849013
0.87	0.873238
0.865	0.863901
0.879	0.876832
0.874	0.871524
0.839	0.845402
0.867	0.86406
0.863	0.867784
0.866	0.861159
0.867	0.871074
0.867	0.863922
0.86	0.857939
0.865	0.86613
0.867	0.863916
0.87	0.870274
0.87	0.863972
0.886	0.887809
0.855	0.855144
0.864	0.862573
0.869	0.870102
0.878	0.873779
0.859	0.857903
0.873	0.864687
0.881	0.869971
0.868	0.864318
0.873	0.872587
0.87	0.877699
0.856	0.855366
0.863	0.864121
0.881	0.878671
0.859	0.858737
0.838	0.849098
0.859	0.863463
0.866	0.868545
0.859	0.856352
0.845	0.85296
0.861	0.864995
0.869	0.873062
0.857	0.853926
0.861	0.856129
0.874	0.868434
0.848	0.850611
0.856	0.854323
0.857	0.857659
0.867	0.864997
0.844	0.848856
0.828	0.844753
0.881	0.874142
0.885	0.877301
0.847	0.851306
0.871	0.868338
0.845	0.853062
0.883	0.876971
0.861	0.860095
0.863	0.863011
0.834	0.843637
0.859	0.854982
0.851	0.854041
0.854	0.857067
0.859	0.856802
0.865	0.864934
0.868	0.868054
0.874	0.874179
0.853	0.852884
0.871	0.876352
0.865	0.857294
0.872	0.873739
0.863	0.858856
0.867	0.86943
0.882	0.877339
0.855	0.855663
0.875	0.87834
0.846	0.850706
0.838	0.844707
0.873	0.873199
0.859	0.863207
0.867	0.872178
0.853	0.856085
0.866	0.866573
0.881	0.876329
0.879	0.87701
0.853	0.851103
0.857	0.854681
0.857	0.850115
0.87	0.872876
0.845	0.850435
0.864	0.857815
0.845	0.84809
0.867	0.865569
0.867	0.861301
0.868	0.869358
0.866	0.87035
0.867	0.862407
0.869	0.869088
0.858	0.859193
0.858	0.857022
0.869	0.863111
0.843	0.848432
0.856	0.857855
0.849	0.85584
0.859	0.858439
0.875	0.876651
0.872	0.864692
0.868	0.861883
0.847	0.849982
0.857	0.851357
0.879	0.873928
0.859	0.85885
0.866	0.862448

## Sheet: Test Results
实际湿度 (Test)	预测湿度 (Test)
0.854	0.853735
0.859	0.85959
0.859	0.85876
0.879	0.868408
0.864	0.858192
0.87	0.866239
0.855	0.854731
0.875	0.873328
0.864	0.85717
0.884	0.877007
0.865	0.858255
0.87	0.869832
0.861	0.86263
0.869	0.876065
0.858	0.85761
0.844	0.855491
0.863	0.867843
0.859	0.859604
0.855	0.859684
0.86	0.854347
0.871	0.872007
0.859	0.864305
0.836	0.853348
0.853	0.857619
0.86	0.859596
0.866	0.872333
0.873	0.874413
0.851	0.85503
0.857	0.856264
0.859	0.855647
0.876	0.878426
0.887	0.867865
0.875	0.871496
0.869	0.860258
0.846	0.845433
0.857	0.856167
0.86	0.861815
0.86	0.861776
0.865	0.87213
0.864	0.858243
0.854	0.853188
0.864	0.869559
0.871	0.860231
0.86	0.874565
0.847	0.857015
0.869	0.873
0.868	0.857718
0.874	0.877638
0.862	0.862915
0.874	0.873264
0.871	0.863389
0.813	0.850533
0.849	0.856688
0.849	0.844641
0.865	0.873963
0.878	0.866705
0.866	0.866632
0.869	0.861443
0.842	0.857385
0.883	0.877034
