# Supplementary material for: In situ flexible wearable tomato growth sensor: monitoring of leaf physiological characteristics
Source: Front Plant Sci. 2025 Mar 21;16:1546373. doi: 10.3389/fpls.2025.1546373 (PMC11968727; doi:10.3389/fpls.2025.1546373)
Supplement: Supplementary file 1 [file DataSheet1.zip › 3.3 Multi model fusion analysis - raw spectra/(e) Raw-SR-RR-GBR-TTR-LWC.xlsx]

## Sheet: Train Results
实际湿度 (Train)	预测湿度 (Train)
0.866	0.864802
0.865	0.865881
0.866	0.864258
0.855	0.855937
0.843	0.847418
0.849	0.850622
0.867	0.868426
0.876	0.871174
0.861	0.85995
0.856	0.854896
0.874	0.87393
0.874	0.878938
0.862	0.862512
0.86	0.861202
0.861	0.863744
0.866	0.868376
0.87	0.869307
0.863	0.863059
0.879	0.876193
0.84	0.844931
0.857	0.853276
0.871	0.868376
0.872	0.870914
0.874	0.874688
0.866	0.862207
0.861	0.860116
0.866	0.862223
0.851	0.854591
0.876	0.878878
0.854	0.855338
0.855	0.855679
0.845	0.847445
0.87	0.872335
0.865	0.864483
0.879	0.877448
0.874	0.872026
0.839	0.843248
0.867	0.865198
0.863	0.866465
0.866	0.863612
0.867	0.869401
0.867	0.864629
0.86	0.858913
0.865	0.866524
0.867	0.865258
0.87	0.869481
0.87	0.866811
0.886	0.885296
0.855	0.855394
0.864	0.863323
0.869	0.87039
0.878	0.874669
0.859	0.858271
0.873	0.867564
0.881	0.873532
0.868	0.865763
0.873	0.87292
0.87	0.873765
0.856	0.855441
0.863	0.864535
0.881	0.877834
0.859	0.85939
0.838	0.845434
0.859	0.862162
0.866	0.868048
0.859	0.857211
0.845	0.849831
0.861	0.864025
0.869	0.871606
0.857	0.853958
0.861	0.858195
0.874	0.869666
0.848	0.850551
0.856	0.855063
0.857	0.857781
0.867	0.865452
0.844	0.846659
0.828	0.838952
0.881	0.876141
0.885	0.879776
0.847	0.849792
0.871	0.869652
0.845	0.849965
0.883	0.879473
0.861	0.860704
0.863	0.864018
0.834	0.839579
0.859	0.856197
0.851	0.85289
0.854	0.856083
0.859	0.858025
0.865	0.865252
0.868	0.867414
0.874	0.874406
0.853	0.853598
0.871	0.873735
0.865	0.860825
0.872	0.872389
0.863	0.860327
0.867	0.869187
0.882	0.877773
0.855	0.855513
0.875	0.875952
0.846	0.84857
0.838	0.842544
0.873	0.873336
0.859	0.862255
0.867	0.87101
0.853	0.854945
0.866	0.866606
0.881	0.877617
0.879	0.877734
0.853	0.853236
0.857	0.855513
0.857	0.852862
0.87	0.871162
0.845	0.848325
0.864	0.860099
0.845	0.846833
0.867	0.865868
0.867	0.863815
0.868	0.868933
0.866	0.868984
0.867	0.864653
0.869	0.868414
0.858	0.858783
0.858	0.857699
0.869	0.865265
0.843	0.846537
0.856	0.857994
0.849	0.853244
0.859	0.858678
0.875	0.875592
0.872	0.86797
0.868	0.864603
0.847	0.848123
0.857	0.853238
0.879	0.876291
0.859	0.85936
0.866	0.863987

## Sheet: Test Results
实际湿度 (Test)	预测湿度 (Test)
0.854	0.851298
0.859	0.860128
0.859	0.859495
0.879	0.867863
0.864	0.862074
0.87	0.866278
0.855	0.853721
0.875	0.875504
0.864	0.858574
0.884	0.877592
0.865	0.858745
0.87	0.869297
0.861	0.862579
0.869	0.874171
0.858	0.860255
0.844	0.85669
0.863	0.867962
0.859	0.859841
0.855	0.860813
0.86	0.853553
0.871	0.872198
0.859	0.86489
0.836	0.851614
0.853	0.856443
0.86	0.861864
0.866	0.871391
0.873	0.871144
0.851	0.855144
0.857	0.860778
0.859	0.855498
0.876	0.877193
0.887	0.866856
0.875	0.872783
0.869	0.861506
0.846	0.844364
0.857	0.856388
0.86	0.862813
0.86	0.862785
0.865	0.873338
0.864	0.858367
0.854	0.853555
0.864	0.873671
0.871	0.863096
0.86	0.873744
0.847	0.858118
0.869	0.874195
0.868	0.856374
0.874	0.875414
0.862	0.863014
0.874	0.875179
0.871	0.864668
0.813	0.849235
0.849	0.857977
0.849	0.840944
0.865	0.873684
0.878	0.866451
0.866	0.866687
0.869	0.862989
0.842	0.857618
0.883	0.874682
