# Supplementary material for: In situ flexible wearable tomato growth sensor: monitoring of leaf physiological characteristics
Source: Front Plant Sci. 2025 Mar 21;16:1546373. doi: 10.3389/fpls.2025.1546373 (PMC11968727; doi:10.3389/fpls.2025.1546373)
Supplement: Supplementary file 1 [file DataSheet1.zip › 3.3 Multi model fusion analysis - raw spectra/(f) Raw-NORM-SR-RR-TTR-LWC.xlsx]

## Sheet: Train Results
实际湿度 (Train)	预测湿度 (Train)
0.866	0.864446
0.865	0.86848
0.866	0.868402
0.855	0.852346
0.843	0.842762
0.849	0.854288
0.867	0.868302
0.876	0.865357
0.861	0.862101
0.856	0.848701
0.874	0.874505
0.874	0.871563
0.862	0.866111
0.86	0.865606
0.861	0.868585
0.866	0.868825
0.87	0.868252
0.863	0.865693
0.879	0.872344
0.84	0.851517
0.857	0.851557
0.871	0.863951
0.872	0.870775
0.874	0.872577
0.866	0.863199
0.861	0.858975
0.866	0.860153
0.851	0.858019
0.876	0.875606
0.854	0.858193
0.855	0.855109
0.845	0.847231
0.87	0.872885
0.865	0.866428
0.879	0.876199
0.874	0.871046
0.839	0.846094
0.867	0.868877
0.863	0.872166
0.866	0.861893
0.867	0.870653
0.867	0.865338
0.86	0.855868
0.865	0.868251
0.867	0.868674
0.87	0.87126
0.87	0.863301
0.886	0.871939
0.855	0.849606
0.864	0.865228
0.869	0.874235
0.878	0.870727
0.859	0.859972
0.873	0.866072
0.881	0.87082
0.868	0.866171
0.873	0.874946
0.87	0.869093
0.856	0.854072
0.863	0.868668
0.881	0.873826
0.859	0.859916
0.838	0.85603
0.859	0.865403
0.866	0.86875
0.859	0.859098
0.845	0.86134
0.861	0.867365
0.869	0.875546
0.857	0.856134
0.861	0.857946
0.874	0.865957
0.848	0.849239
0.856	0.840612
0.857	0.864901
0.867	0.866282
0.844	0.841812
0.828	0.850584
0.881	0.874625
0.885	0.871727
0.847	0.843066
0.871	0.870716
0.845	0.857175
0.883	0.87269
0.861	0.866185
0.863	0.870032
0.834	0.831409
0.859	0.853871
0.851	0.857083
0.854	0.861767
0.859	0.857911
0.865	0.870224
0.868	0.871422
0.874	0.875727
0.853	0.855321
0.871	0.872469
0.865	0.858111
0.872	0.873572
0.863	0.861808
0.867	0.871128
0.882	0.869569
0.855	0.857341
0.875	0.875353
0.846	0.849099
0.838	0.826908
0.873	0.870574
0.859	0.864946
0.867	0.8712
0.853	0.856512
0.866	0.869755
0.881	0.875273
0.879	0.872978
0.853	0.852979
0.857	0.854115
0.857	0.847421
0.87	0.871698
0.845	0.853478
0.864	0.860266
0.845	0.834784
0.867	0.868636
0.867	0.865646
0.868	0.871305
0.866	0.868626
0.867	0.864383
0.869	0.86676
0.858	0.861933
0.858	0.857266
0.869	0.863016
0.843	0.842821
0.856	0.864532
0.849	0.858888
0.859	0.860597
0.875	0.872582
0.872	0.863765
0.868	0.865871
0.847	0.844915
0.857	0.850709
0.879	0.871365
0.859	0.862896
0.866	0.868387

## Sheet: Test Results
实际湿度 (Test)	预测湿度 (Test)
0.854	0.854998
0.859	0.859681
0.859	0.864518
0.879	0.871777
0.864	0.862472
0.87	0.871411
0.855	0.852392
0.875	0.87413
0.864	0.860861
0.884	0.877065
0.865	0.864027
0.87	0.867873
0.861	0.871141
0.869	0.870684
0.858	0.8636
0.844	0.859295
0.863	0.86883
0.859	0.864254
0.855	0.86305
0.86	0.855356
0.871	0.873304
0.859	0.86832
0.836	0.852507
0.853	0.860832
0.86	0.862485
0.866	0.87138
0.873	0.87188
0.851	0.850831
0.857	0.855022
0.859	0.859333
0.876	0.875723
0.887	0.870563
0.875	0.877065
0.869	0.863299
0.846	0.846044
0.857	0.859133
0.86	0.866982
0.86	0.866786
0.865	0.868885
0.864	0.863977
0.854	0.85814
0.864	0.876786
0.871	0.868546
0.86	0.867309
0.847	0.858594
0.869	0.872092
0.868	0.861364
0.874	0.87153
0.862	0.866894
0.874	0.87028
0.871	0.867451
0.813	0.83866
0.849	0.858386
0.849	0.841685
0.865	0.873931
0.878	0.869518
0.866	0.86475
0.869	0.865011
0.842	0.857709
0.883	0.877065
