# Supplementary material for: In situ flexible wearable tomato growth sensor: monitoring of leaf physiological characteristics
Source: Front Plant Sci. 2025 Mar 21;16:1546373. doi: 10.3389/fpls.2025.1546373 (PMC11968727; doi:10.3389/fpls.2025.1546373)
Supplement: Supplementary file 1 [file DataSheet1.zip › 3.3 Multi model Fusion Analysis - Relative Spectroscopy/(c) Relative-SR-ABR-HR-GPR-SPAD.xlsx]

## Sheet: Train Results
实际 SPAD (Train)	预测 SPAD (Train)
55.4	56.0016
55.8	56.7586
51.8	49.562
49.3	48.9132
50.4	51.1733
52.1	50.9997
52.4	52.9147
47.9	51.6169
55.6	52.9022
65.3	61.416
59.1	57.0135
56.8	56.296
48.6	48.34
49.7	53.0158
54.2	54.0314
56.1	55.3246
55.6	55.0192
58.1	55.9018
58.2	59.6373
59	57.9984
52.9	52.4793
55.7	54.3664
53.8	55.263
57.6	57.4191
59.5	56.4947
53.6	51.7235
55.8	52.8921
58.4	57.1101
56.4	58.2882
55.2	56.9456
52.1	54.6658
51.1	53.0191
54.1	54.4197
60.3	56.6222
46.9	49.761
60.6	62.7351
44.6	46.2385
55.3	55.5091
53	54.6782
47.1	48.4742
57.8	54.9703
50.9	54.7865
61.3	56.6275
52.1	50.8917
58.8	56.4647
53.7	51.8545
58.1	56.5669
50.4	53.7272
56.1	56.5987
55.8	53.2664
57.8	58.6808
52.4	51.6486
51.3	54.0293
48.6	47.0336
54.4	53.4318
51.2	53.787
49.1	52.9053
49.8	50.9418
57.3	54.885
49.6	52.9976
55.9	56.1775
59.9	57.2299
57.6	56.2181
52.7	54.1313
59.1	55.8648
58.2	58.6974
54.3	55.9179
54	52.9333
59.5	60.4671
56.5	56.9705
51.3	52.0151
53.7	53.2986
56.6	56.9711
54.7	54.4006
56.5	56.195
57.5	55.1233
50.8	53.0071
51.5	50.7874
59.5	60.5596
55.1	54.9094
54.1	56.5159
57.9	57.0824
57.1	55.0942
53.4	55.8657
51.4	53.3064
57.7	58.6322
46.9	50.9186
51.9	50.8105
50.4	50.2624
55.6	55.0813
52.5	51.5963
55.5	56.1758
52.7	55.4537
47.5	45.4715
52.7	52.869
54.7	52.7816
59.9	59.0607
51.9	50.7937
51.3	48.6367
59.4	56.6355
50.3	52.9545
67.4	65.7298
42.9	44.3902
56.4	56.2181
47.8	47.4406
56.5	53.5715
49.1	50.9642
54.7	55.9916
54.9	54.4604
60.7	62.1345
48.6	49.8398
51.4	50.9815
49.6	51.0424
53	56.0594
59.7	61.1432
57.6	55.8908
49.6	48.0093
54.1	53.0789
59.5	61.3475
54.9	54.8946
59.9	59.0232
55.6	55.5875
46.7	47.9205
45.5	49.8726
52.9	54.4331
55.2	55.6378
54.5	54.4524
65.8	65.6901
48.7	52.7134
51.8	51.3564
55.2	52.8918
55.9	57.3983
55.6	57.302
52.6	52.1407
53.9	54.7022
50.2	49.5442
53.2	52.578
55.1	53.9575
50.1	51.9076
59.6	59.0279

## Sheet: Test Results
实际 SPAD (Test)	预测 SPAD (Test)
52.3	53.2512
55.2	54.0029
52.2	52.7175
55.7	54.8311
54.9	56.6463
52.9	55.2345
58	55.98
51.2	54.6438
48.2	49.045
57.3	54.6514
50.7	48.9873
56.1	54.4617
56.8	58.9629
58.2	55.4079
55.6	53.485
53.8	52.1989
49.4	52.4096
41.8	45.4516
54	56.6997
54.1	51.872
63	61.6598
48.1	48.0692
50.7	54.5458
58.4	56.0573
52.2	50.9291
51.9	55.5679
55.4	54.4648
51.6	54.7957
60	56.9831
55	53.9062
49.3	49.7507
50.4	49.8895
62.6	62.7378
56	56.704
57.1	58.1253
60.4	58.6773
47	47.3413
55.9	57.054
55.8	56.6647
52.1	55.1262
51	53.7457
57.8	55.0753
54.1	55.2874
57.4	55.8165
52.5	54.9974
55.3	54.5353
51.7	53.0154
54.5	52.7093
60.6	56.9742
48.1	51.1394
54.8	56.7926
56.2	58.5747
51.9	50.9356
55.7	57.8725
57.9	56.7938
52.1	52.8363
51.9	53.1983
52.9	55.9216
53.9	52.7372
54.3	54.7471
