# Supplementary material for: In situ flexible wearable tomato growth sensor: monitoring of leaf physiological characteristics
Source: Front Plant Sci. 2025 Mar 21;16:1546373. doi: 10.3389/fpls.2025.1546373 (PMC11968727; doi:10.3389/fpls.2025.1546373)
Supplement: Supplementary file 1 [file DataSheet1.zip › raw data.xlsx]

## Sheet: Sheet1
Unnamed: 0	405nm	425nm	450nm	475nm	515nm	550nm	555nm	600nm	640nm	690nm	745nm	855nm	clear	SPAD	鲜重	干重	含水率	405nm	425nm	450nm	475nm	515nm	550nm	555nm	600nm	640nm	690nm	745nm	855nm	clear
1	434	208	281	285	1120	1298	2114	1870	1158	924	657	785	2818	59	0.190	0.028	0.852632	0.15401	0.0738112	0.0997161	0.101136	0.397445	0.46061	0.750177	0.663591	0.41093	0.327892	0.233144	0.278566	1
2	148	158	229	229	968	1042	1918	1666	1058	780	614	907	2434	55.8	0.097	0.014	0.85567	0.0608053	0.0649137	0.0940838	0.0940838	0.397699	0.428102	0.788003	0.68447	0.434675	0.32046	0.25226	0.372638	1
3	637	366	469	403	1314	1385	2418	2170	1496	790	692	803	3170	57.1	0.150	0.020	0.866667	0.200946	0.115457	0.14795	0.127129	0.414511	0.436909	0.762776	0.684543	0.471924	0.249211	0.218297	0.253312	1
4	387	879	1235	1206	3162	3886	5245	4470	3596	1888	1498	1634	7068	54.1	0.184	0.024	0.869565	0.0547538	0.124363	0.174731	0.170628	0.447368	0.549802	0.742077	0.632428	0.508772	0.267119	0.211941	0.231183	1
5	147	121	161	168	730	832	1470	1269	772	673	474	984	1913	57.8	0.248	0.039	0.842742	0.0768427	0.0632514	0.084161	0.0878202	0.3816	0.434919	0.768427	0.663356	0.403555	0.351803	0.247778	0.514375	1
6	2214	3502	4943	4834	10691	11100	15937	14047	11347	4575	4826	3016	21446	53.7	0.229	0.031	0.864629	0.103236	0.163294	0.230486	0.225403	0.498508	0.517579	0.743122	0.654994	0.529096	0.213326	0.22503	0.140632	1
7	345	279	464	394	1810	1853	3638	3395	2589	1043	1055	807	4546	49.6	0.210	0.028	0.866667	0.0758909	0.0613726	0.102068	0.0866696	0.398152	0.407611	0.800264	0.74681	0.569512	0.229432	0.232072	0.177519	1
8	680	448	533	501	2062	2181	4022	3466	2224	1420	1227	1317	5067	59.5	0.266	0.036	0.864662	0.134202	0.0884152	0.10519	0.0988751	0.406947	0.430432	0.793764	0.684034	0.438918	0.280245	0.242155	0.259917	1
9	3388	3331	4284	3944	8651	9743	13667	12066	10028	3717	3957	2500	18186	50.4	0.368	0.046	0.875	0.186297	0.183163	0.235566	0.21687	0.475696	0.535742	0.751512	0.663477	0.551413	0.204388	0.217585	0.137468	1
10	547	1255	2020	1924	5131	5339	8640	7697	5634	2323	2515	1357	10982	50.8	0.192	0.025	0.869792	0.0498088	0.114278	0.183937	0.175196	0.467219	0.486159	0.786742	0.700874	0.513021	0.211528	0.229011	0.123566	1
11	1066	924	1138	1092	3250	4166	5535	4796	3872	2032	1658	1470	7508	54.7	0.147	0.019	0.870748	0.141982	0.123069	0.151572	0.145445	0.432872	0.554875	0.737214	0.638785	0.515717	0.270645	0.220831	0.195791	1
12	1366	1276	1666	1515	3586	4313	5701	5030	4120	1876	1621	1299	8024	49.6	0.176	0.024	0.863636	0.170239	0.159023	0.207627	0.188809	0.446909	0.537512	0.710494	0.626869	0.51346	0.233799	0.202019	0.161889	1
13	444	273	328	304	1314	1333	2619	2293	1397	866	807	1008	3218	57.9	0.213	0.029	0.86385	0.137974	0.0848353	0.101927	0.0944686	0.408328	0.414232	0.81386	0.712554	0.434121	0.269111	0.250777	0.313238	1
14	163	203	289	283	1205	1276	2474	2085	1173	983	782	606	2983	58.2	0.228	0.032	0.859649	0.054643	0.0680523	0.0968823	0.0948709	0.403956	0.427757	0.829366	0.698961	0.393228	0.329534	0.262152	0.203151	1
15	245	400	620	631	2059	2312	3688	3214	2187	1294	1105	928	4713	55.6	0.303	0.041	0.864686	0.0519839	0.0848716	0.131551	0.133885	0.436877	0.490558	0.782516	0.681944	0.464036	0.27456	0.234458	0.196902	1
16	1965	2131	2885	2828	7502	7918	12167	10790	8056	3462	3641	2254	16035	51.2	0.312	0.041	0.86859	0.122544	0.132897	0.179919	0.176364	0.467852	0.493795	0.758778	0.672903	0.502401	0.215903	0.227066	0.140568	1
17	600	340	407	365	1799	1692	3603	3148	2069	993	1169	851	4186	54.5	0.182	0.025	0.862637	0.143335	0.0812231	0.0972289	0.0871954	0.429766	0.404204	0.860726	0.752031	0.494267	0.237219	0.279264	0.203297	1
18	691	309	286	238	1220	1215	2533	2181	1278	954	819	775	3121	57.1	0.099	0.014	0.858586	0.221403	0.0990067	0.0916373	0.0762576	0.3909	0.389298	0.811599	0.698814	0.409484	0.305671	0.262416	0.248318	1
19	1798	2350	3413	3156	7028	7590	11143	10079	8224	2853	3270	1567	14844	51.8	0.310	0.036	0.883871	0.121126	0.158313	0.229925	0.212611	0.473457	0.511318	0.750674	0.678995	0.554029	0.192199	0.220291	0.105565	1
20	140	353	567	546	2179	2151	4255	3745	2607	1141	1336	639	4870	51.8	0.159	0.018	0.886792	0.0287474	0.0724846	0.116427	0.112115	0.447433	0.441684	0.873717	0.768994	0.535318	0.234292	0.274333	0.131211	1
21	1277	655	789	711	2429	2802	4591	4145	3005	1585	1403	1292	6012	55.2	0.186	0.025	0.865591	0.212409	0.108949	0.131238	0.118263	0.404025	0.466068	0.763639	0.689454	0.499834	0.263639	0.233367	0.214904	1
22	51	76	114	120	809	782	1762	1517	849	648	574	552	2031	57.6	0.151	0.020	0.86755	0.0251108	0.03742	0.05613	0.0590842	0.398326	0.385032	0.867553	0.746923	0.418021	0.319055	0.282619	0.271787	1
23	168	459	760	776	2352	2695	4232	3774	2725	1435	1243	836	5383	51.4	0.281	0.038	0.864769	0.0312094	0.0852684	0.141185	0.144158	0.436931	0.50065	0.786179	0.701096	0.506223	0.26658	0.230912	0.155304	1
24	281	708	1114	1094	3231	3459	5649	4926	3501	1707	1659	1455	7146	50.9	0.210	0.028	0.866667	0.0393227	0.0990764	0.155891	0.153093	0.452141	0.484047	0.790512	0.689337	0.489924	0.238875	0.232158	0.20361	1
25	280	367	544	517	1931	1853	3710	3203	2038	1073	1144	895	4428	57.4	0.256	0.033	0.871094	0.063234	0.0828817	0.122855	0.116757	0.436089	0.418473	0.83785	0.723351	0.460253	0.242322	0.258356	0.202123	1
26	327	223	289	271	1363	1266	2806	2406	1397	882	889	775	3207	54	0.271	0.038	0.859779	0.101964	0.0695354	0.0901154	0.0845027	0.425008	0.394761	0.874961	0.750234	0.43561	0.275023	0.277206	0.241659	1
27	709	253	215	159	1051	887	2288	1960	1062	732	746	871	2605	56.4	0.273	0.039	0.857143	0.272169	0.0971209	0.0825336	0.0610365	0.403455	0.340499	0.878311	0.752399	0.407678	0.280998	0.286372	0.334357	1
28	109	260	417	418	1761	1722	3464	3053	2122	1002	1075	988	4056	52.9	0.137	0.018	0.868613	0.0268738	0.0641026	0.102811	0.103057	0.434172	0.424556	0.854043	0.752712	0.523176	0.247041	0.265039	0.24359	1
29	201	449	708	717	2286	2346	4133	3627	2528	1229	1251	1069	5202	56.1	0.169	0.023	0.863905	0.038639	0.086313	0.136101	0.137832	0.439446	0.45098	0.794502	0.697232	0.485967	0.236255	0.240484	0.205498	1
30	616	1538	2428	2268	5972	6786	10032	8938	7862	2517	2796	2016	12882	42.9	0.338	0.044	0.869822	0.0478187	0.119391	0.18848	0.17606	0.463593	0.526782	0.778761	0.693836	0.610309	0.195389	0.217047	0.156497	1
31	366	247	349	356	1318	1530	2492	2161	1399	1107	766	965	3311	57.9	0.297	0.042	0.858586	0.110541	0.0745998	0.105406	0.10752	0.398067	0.462096	0.752643	0.652673	0.422531	0.33434	0.23135	0.291453	1
32	314	203	253	237	1554	1426	3353	2885	1599	1053	1081	684	3748	60.3	0.270	0.036	0.866667	0.083778	0.0541622	0.0675027	0.0632337	0.414621	0.38047	0.89461	0.769744	0.426628	0.28095	0.28842	0.182497	1
33	277	552	826	766	2852	2804	5453	4741	3170	1344	1643	833	6261	53.7	0.265	0.035	0.867925	0.0442421	0.0881648	0.131928	0.122345	0.455518	0.447852	0.870947	0.757227	0.506309	0.214662	0.262418	0.133046	1
34	682	307	358	307	1632	1528	3332	2972	1911	1062	1045	987	4033	57.8	0.274	0.036	0.868613	0.169105	0.076122	0.0887677	0.076122	0.404662	0.378874	0.826184	0.73692	0.473841	0.263328	0.259112	0.244731	1
35	940	888	1429	1258	3799	3856	6843	6235	4685	1657	1922	1087	8435	48.6	0.226	0.027	0.880531	0.11144	0.105276	0.169413	0.14914	0.450385	0.457143	0.811263	0.739182	0.555424	0.196443	0.22786	0.128868	1
36	995	2559	4106	3949	9140	10079	14055	12544	10415	3571	3835	2335	19551	52.4	0.277	0.035	0.873646	0.0508925	0.130888	0.210015	0.201985	0.467495	0.515524	0.718889	0.641604	0.532709	0.182651	0.196154	0.119431	1
37	2422	2195	3072	2731	6339	7142	10214	9103	7197	2926	2886	1540	14108	50.3	0.418	0.049	0.882775	0.171676	0.155585	0.217749	0.193578	0.44932	0.506238	0.723986	0.645237	0.510136	0.2074	0.204565	0.109158	1
38	349	493	785	774	2600	3008	4689	4137	2946	1931	1395	1844	6309	58.2	0.189	0.029	0.846561	0.0553178	0.0781423	0.124425	0.122682	0.41211	0.476779	0.743224	0.65573	0.466952	0.306071	0.221113	0.292281	1
39	561	650	939	876	2742	2976	4995	4315	2982	1667	1532	795	6276	57.3	0.274	0.036	0.868613	0.0893881	0.103569	0.149618	0.139579	0.436902	0.474187	0.795889	0.68754	0.475143	0.265615	0.244105	0.126673	1
40	423	326	425	411	1773	1903	3676	3149	1873	1387	1177	1109	4454	59.9	0.305	0.044	0.855738	0.0949708	0.0731926	0.0954198	0.0922766	0.398069	0.427256	0.825326	0.707005	0.420521	0.311405	0.264257	0.24899	1
41	378	233	259	251	1182	1294	2429	2031	1153	1093	811	1199	3035	59.5	0.283	0.044	0.844523	0.124547	0.076771	0.0853377	0.0827018	0.389456	0.426359	0.800329	0.669193	0.379901	0.360132	0.267216	0.395058	1
42	161	401	703	728	2795	3145	5295	4672	2956	1916	1610	1282	6684	56.8	0.346	0.043	0.875723	0.0240874	0.059994	0.105177	0.108917	0.418163	0.470527	0.79219	0.698983	0.44225	0.286655	0.240874	0.191801	1
43	1238	1628	2570	2345	5780	6644	9790	8772	6922	2647	2749	1511	12723	51.5	0.136	0.017	0.875	0.0973041	0.127957	0.201996	0.184312	0.454295	0.522204	0.769473	0.68946	0.544054	0.208048	0.216065	0.118761	1
44	876	2494	3909	3690	8520	9503	12864	11288	9160	3158	3473	2022	17805	55.6	0.422	0.048	0.886256	0.0491997	0.140073	0.219545	0.207245	0.478517	0.533726	0.722494	0.633979	0.514462	0.177366	0.195058	0.113564	1
45	691	306	375	323	1447	1684	3003	2798	2148	1388	869	1797	4061	54.1	0.140	0.020	0.857143	0.170155	0.0753509	0.0923418	0.0795371	0.356316	0.414676	0.739473	0.688993	0.528934	0.341788	0.213987	0.442502	1
46	236	205	306	323	1351	1747	2800	2547	1714	1244	862	1223	3623	55.6	0.185	0.030	0.837838	0.0651394	0.0565829	0.0844604	0.0891526	0.372895	0.482197	0.77284	0.703009	0.473089	0.343362	0.237924	0.337566	1
47	662	1459	2196	2112	4780	5853	7406	6469	5458	2844	2083	2789	10595	52.1	0.253	0.034	0.865613	0.0624823	0.137706	0.207268	0.199339	0.451156	0.55243	0.699009	0.610571	0.515149	0.268429	0.196602	0.263237	1
48	290	677	1056	1073	2882	3445	4837	4308	3462	1825	1424	1874	6707	53.9	0.284	0.043	0.848592	0.0432384	0.100939	0.157447	0.159982	0.4297	0.513642	0.721187	0.642314	0.516177	0.272104	0.212315	0.27941	1
49	222	360	570	579	1844	2168	3455	3124	2328	1291	1046	1052	4469	54.5	0.198	0.026	0.868687	0.0496755	0.0805549	0.127545	0.129559	0.41262	0.48512	0.773104	0.699038	0.520922	0.288879	0.234057	0.235399	1
50	176	135	173	188	1027	1028	2129	1832	1044	934	698	982	2614	56.8	0.251	0.038	0.848606	0.0673298	0.051645	0.0661821	0.0719204	0.392884	0.393267	0.814461	0.700842	0.399388	0.357307	0.267024	0.375669	1
51	104	73	92	102	729	678	1591	1322	642	725	551	1071	1856	67.4	0.122	0.019	0.844262	0.0560345	0.0393319	0.049569	0.0549569	0.39278	0.365302	0.85722	0.712284	0.345905	0.390625	0.296875	0.577047	1
52	494	272	339	334	1412	1534	2868	2509	1595	1208	917	1548	3596	56.4	0.238	0.034	0.857143	0.137375	0.0756396	0.0942714	0.092881	0.392659	0.426585	0.797553	0.69772	0.443548	0.335929	0.255006	0.430478	1
53	1467	652	701	624	2574	2854	5070	4519	3017	1766	1574	1834	6650	58.4	0.206	0.028	0.864078	0.220602	0.0980451	0.105414	0.0938346	0.387068	0.429173	0.762406	0.679549	0.453684	0.265564	0.236692	0.275789	1
54	487	365	589	576	2232	2652	4425	4028	2760	1759	1361	1335	5596	55.3	0.283	0.040	0.858657	0.0870264	0.0652252	0.105254	0.102931	0.398856	0.47391	0.790743	0.7198	0.493209	0.314332	0.243209	0.238563	1
55	650	768	1099	1063	2859	3231	4887	4332	3214	1651	1433	1714	6683	57.3	0.183	0.026	0.857923	0.0972617	0.114918	0.164447	0.15906	0.427802	0.483466	0.731258	0.648212	0.480922	0.247045	0.214425	0.256472	1
56	671	376	479	489	1839	2269	3525	3150	2111	1660	1082	1874	4949	61.3	0.217	0.031	0.857143	0.135583	0.0759749	0.0967872	0.0988078	0.37159	0.458476	0.712265	0.636492	0.426551	0.335421	0.21863	0.378662	1
57	412	201	225	242	1152	1324	2430	2102	1198	1354	813	1263	3271	65.3	0.181	0.029	0.839779	0.125955	0.0614491	0.0687863	0.0739835	0.352186	0.404769	0.742892	0.642617	0.366249	0.413941	0.248548	0.38612	1
58	463	414	524	506	1582	1981	2992	2667	2022	1275	899	1572	4036	55	0.258	0.038	0.852713	0.114718	0.102577	0.129832	0.125372	0.391972	0.490833	0.741328	0.660803	0.500991	0.315907	0.222745	0.389495	1
59	477	1221	2025	1946	4987	5758	8297	7536	6365	2296	2320	2273	11152	46.7	0.253	0.034	0.865613	0.0427726	0.109487	0.181582	0.174498	0.447184	0.51632	0.743992	0.675753	0.57075	0.205882	0.208034	0.20382	1
60	675	284	248	208	935	1097	2000	1780	1191	926	646	1093	2668	55.5	0.116	0.020	0.827586	0.252999	0.106447	0.0929535	0.077961	0.35045	0.411169	0.749625	0.667166	0.446402	0.347076	0.242129	0.40967	1
61	315	196	258	235	1356	1242	2883	2514	1499	996	941	906	3279	55.4	0.184	0.026	0.858696	0.0960659	0.0597743	0.0786825	0.0716682	0.413541	0.378774	0.879231	0.766697	0.457152	0.303751	0.286978	0.276304	1
62	746	434	537	539	2867	2616	6035	5246	3324	1648	1961	1091	6765	53	0.288	0.037	0.871528	0.110273	0.0641537	0.0793792	0.0796748	0.423799	0.386696	0.892092	0.775462	0.491353	0.243607	0.289874	0.161271	1
63	119	186	295	306	1799	1899	3894	3410	2066	1382	1228	1465	4440	55.3	0.251	0.035	0.860558	0.0268018	0.0418919	0.0664414	0.0689189	0.40518	0.427703	0.877027	0.768018	0.465315	0.311261	0.276577	0.329955	1
64	335	829	1423	1380	3495	4250	5964	5465	4681	1919	1670	2234	8294	51.3	0.273	0.038	0.860806	0.0403906	0.0999518	0.17157	0.166385	0.421389	0.512419	0.719074	0.65891	0.564384	0.231372	0.20135	0.269351	1
65	361	608	1131	1024	3587	3724	6904	6485	5072	1627	1928	1153	8427	41.8	0.361	0.046	0.872576	0.0428385	0.072149	0.134211	0.121514	0.425656	0.441913	0.819271	0.76955	0.601875	0.19307	0.228788	0.136822	1
66	663	527	788	737	3049	3007	6237	5481	3904	1640	1913	1168	7021	46.9	0.198	0.025	0.873737	0.094431	0.0750605	0.112235	0.104971	0.434269	0.428287	0.888335	0.780658	0.556046	0.233585	0.272468	0.166358	1
67	284	582	947	941	2783	2815	4908	4307	2853	1354	1401	1232	6289	53	0.212	0.027	0.872642	0.0451582	0.0925425	0.15058	0.149626	0.442519	0.447607	0.78041	0.684847	0.453649	0.215297	0.22277	0.195898	1
68	944	835	1180	1098	3598	4095	6526	5971	4624	1776	1846	1355	8344	50.2	0.182	0.025	0.862637	0.113135	0.100072	0.141419	0.131592	0.431208	0.490772	0.782119	0.715604	0.554171	0.212848	0.221237	0.162392	1
69	1402	741	1091	957	3643	3970	7142	6793	5010	1654	1960	1190	8804	48.1	0.194	0.025	0.871134	0.159246	0.0841663	0.123921	0.108701	0.413789	0.450931	0.811222	0.771581	0.56906	0.187869	0.222626	0.135166	1
70	449	493	824	764	3088	3340	6026	5576	3974	1670	1684	1331	7456	47.9	0.115	0.016	0.86087	0.06022	0.0661212	0.110515	0.102468	0.414163	0.447961	0.808208	0.747854	0.532994	0.223981	0.225858	0.178514	1
71	352	672	1069	991	3242	3329	6069	5383	3742	1390	1684	985	7045	53.6	0.165	0.022	0.866667	0.0499645	0.0953868	0.151739	0.140667	0.460185	0.472534	0.861462	0.764088	0.531157	0.197303	0.239035	0.139815	1
72	51	107	169	175	726	924	1525	1339	863	692	466	616	1919	58	0.265	0.039	0.85283	0.0265763	0.0557582	0.0880667	0.0911933	0.378322	0.481501	0.794685	0.697759	0.449713	0.360604	0.242835	0.321001	1
73	465	430	659	585	1593	1993	3187	2949	2154	979	887	868	3977	51.9	0.163	0.021	0.871166	0.116922	0.108122	0.165703	0.147096	0.400553	0.501132	0.801358	0.741514	0.541614	0.246165	0.223032	0.218255	1
74	830	1937	2910	2769	6487	7184	10139	8862	6797	2663	2744	2008	13516	51	0.317	0.040	0.873817	0.0614087	0.143312	0.2153	0.204868	0.47995	0.531518	0.750148	0.655667	0.502885	0.197026	0.203019	0.148565	1
75	485	1301	2143	2053	5214	6243	8485	7431	5176	2728	2065	1744	11039	54.1	0.201	0.027	0.865672	0.0439351	0.117855	0.19413	0.185977	0.472325	0.56554	0.768638	0.673159	0.468883	0.247124	0.187064	0.157985	1
76	406	183	222	171	745	923	1536	1466	1063	666	452	675	2098	55.8	0.148	0.021	0.858108	0.193518	0.0872259	0.105815	0.0815062	0.3551	0.439943	0.732126	0.698761	0.506673	0.317445	0.215443	0.321735	1
77	830	1764	2616	2331	4998	5984	7950	7091	6146	2185	2142	945	10687	47	0.321	0.039	0.878505	0.0776645	0.16506	0.244783	0.218115	0.467671	0.559933	0.743894	0.663516	0.575091	0.204454	0.20043	0.0884252	1
78	345	210	248	229	1432	1345	3047	2679	1567	923	922	1042	3460	57.6	0.193	0.030	0.84456	0.099711	0.0606936	0.0716763	0.066185	0.413873	0.388728	0.880636	0.774277	0.45289	0.266763	0.266474	0.301156	1
79	313	165	191	201	917	1048	1875	1636	959	910	571	794	2510	59.7	0.234	0.034	0.854701	0.124701	0.0657371	0.0760956	0.0800797	0.365339	0.41753	0.747012	0.651793	0.382072	0.36255	0.22749	0.316335	1
80	458	194	197	172	1019	1056	2251	1959	1078	862	692	606	2668	57.7	0.379	0.050	0.868074	0.171664	0.0727136	0.0738381	0.0644678	0.381934	0.395802	0.843703	0.734258	0.404048	0.323088	0.25937	0.227136	1
81	1255	1570	2380	2234	5724	6280	9310	8335	6424	2409	2519	1883	12216	53.8	0.185	0.024	0.87027	0.102734	0.12852	0.194826	0.182875	0.468566	0.51408	0.762115	0.682302	0.525868	0.1972	0.206205	0.154142	1
82	140	298	523	494	2205	2389	4462	3962	2392	1243	1288	832	5074	52.1	0.274	0.037	0.864964	0.0275916	0.0587308	0.103074	0.0973591	0.434568	0.470832	0.879385	0.780844	0.471423	0.244974	0.253843	0.163973	1
83	1090	1434	2325	2115	5375	5857	9000	8146	6145	2287	2437	1288	11606	50.1	0.242	0.030	0.876033	0.0939169	0.123557	0.200327	0.182233	0.463123	0.504653	0.775461	0.701878	0.529468	0.197053	0.209978	0.110977	1
84	247	303	501	520	1889	2257	3512	3221	2133	1229	994	1176	4732	54.3	0.233	0.032	0.862661	0.0521978	0.0640321	0.105875	0.10989	0.399197	0.476965	0.742181	0.680685	0.450761	0.259721	0.210059	0.248521	1
85	410	258	374	374	1533	1968	3085	2812	1778	1285	896	948	4072	59.4	0.258	0.035	0.864341	0.100688	0.0633595	0.0918468	0.0918468	0.376473	0.483301	0.757613	0.69057	0.43664	0.31557	0.220039	0.232809	1
86	2319	3437	4883	4654	10061	11067	15072	13230	10267	4402	4265	2823	20233	51.9	0.197	0.025	0.873096	0.114615	0.169871	0.241338	0.23002	0.497257	0.546978	0.744922	0.653882	0.507438	0.217565	0.210794	0.139525	1
87	1100	1270	1857	1718	4283	4648	6857	6089	4870	1786	1892	1362	9029	52.1	0.201	0.024	0.880597	0.12183	0.140658	0.205671	0.190276	0.47436	0.514786	0.759442	0.674383	0.539373	0.197807	0.209547	0.150847	1
88	756	1793	2841	2721	6336	7099	9741	8617	7111	2817	2667	2012	13181	49.6	0.340	0.040	0.882353	0.0573553	0.136029	0.215538	0.206434	0.480692	0.538578	0.739018	0.653744	0.539489	0.213717	0.202337	0.152644	1
89	477	847	1344	1274	3641	4251	6226	5609	4235	1830	1659	1517	8234	52.4	0.115	0.016	0.86087	0.0579305	0.102866	0.163226	0.154724	0.442191	0.516274	0.756133	0.6812	0.514331	0.222249	0.201482	0.184236	1
90	666	293	388	375	1610	2027	3196	2902	1829	1337	923	1253	4279	58.1	0.177	0.025	0.858757	0.155644	0.0684739	0.0906754	0.0876373	0.376256	0.473709	0.746903	0.678196	0.427436	0.312456	0.215705	0.292825	1
91	464	1300	1975	1936	4415	5138	6592	5735	4575	1978	1728	1984	9398	54.7	0.250	0.032	0.872	0.0493722	0.138327	0.210151	0.206001	0.469781	0.546712	0.701426	0.610236	0.486806	0.21047	0.183869	0.211109	1
92	1143	1933	2832	2678	6644	7042	10850	9794	8126	2826	3096	1935	13791	47.5	0.214	0.025	0.883178	0.0828801	0.140164	0.205351	0.194185	0.481763	0.510623	0.786745	0.710173	0.589225	0.204916	0.224494	0.140309	1
93	559	446	676	667	2660	2973	5246	4686	2963	1615	1525	1005	6308	52.9	0.327	0.039	0.880734	0.0886176	0.0707039	0.107166	0.105739	0.421687	0.471306	0.831642	0.742866	0.469721	0.256024	0.241756	0.159321	1
94	310	213	288	286	1293	1481	2622	2318	1416	1009	811	666	3375	55.6	0.271	0.038	0.859779	0.0918519	0.0631111	0.0853333	0.0847407	0.383111	0.438815	0.776889	0.686815	0.419556	0.298963	0.240296	0.197333	1
95	1327	966	1336	1240	4081	4366	7778	6954	4877	1949	2270	1136	9147	52.5	0.246	0.031	0.873984	0.145075	0.105608	0.146059	0.135564	0.446157	0.477315	0.850333	0.760249	0.53318	0.213075	0.248169	0.124194	1
96	179	441	724	698	2290	2461	4220	3749	2512	1237	1192	1224	5078	54.1	0.231	0.031	0.865801	0.0352501	0.0868452	0.142576	0.137456	0.450965	0.48464	0.831036	0.738283	0.494683	0.2436	0.234738	0.24104	1
97	472	1131	1766	1710	4518	5182	7475	6700	5189	2089	2036	1623	9557	46.9	0.185	0.024	0.87027	0.0493879	0.118343	0.184786	0.178926	0.472742	0.54222	0.782149	0.701057	0.542953	0.218583	0.213038	0.169823	1
98	284	281	446	411	1806	2085	3651	3389	2557	1229	1082	1478	4452	47.8	0.141	0.021	0.851064	0.0637916	0.0631177	0.10018	0.0923181	0.40566	0.468329	0.820081	0.761231	0.574349	0.276056	0.243037	0.331986	1
99	238	416	676	664	2180	2761	3980	3564	2345	1594	1120	1555	5050	51.9	0.205	0.030	0.853659	0.0471287	0.0823762	0.133861	0.131485	0.431683	0.546733	0.788119	0.705743	0.464356	0.315644	0.221782	0.307921	1
100	714	1633	2529	2299	5506	6297	8583	7637	5986	2542	2260	1655	11671	51.1	0.150	0.020	0.866667	0.0611773	0.139919	0.216691	0.196984	0.471768	0.539542	0.735413	0.654357	0.512895	0.217805	0.193642	0.141804	1
101	718	434	526	500	1568	1927	2854	2541	1772	1164	830	983	3723	55.7	0.119	0.017	0.857143	0.192855	0.116573	0.141284	0.1343	0.421166	0.517593	0.766586	0.682514	0.47596	0.312651	0.222938	0.264034	1
102	884	578	785	701	2218	2661	4123	3759	2728	1373	1220	1043	5258	53.2	0.102	0.014	0.862745	0.168125	0.109928	0.149296	0.133321	0.421833	0.506086	0.784138	0.714911	0.518828	0.261126	0.232027	0.198364	1
103	214	131	163	163	909	1014	1963	1714	1025	791	584	715	2350	55.8	0.262	0.037	0.858779	0.0910638	0.0557447	0.0693617	0.0693617	0.386809	0.431489	0.835319	0.729362	0.43617	0.336596	0.248511	0.304255	1
104	1045	2258	3475	3272	7238	8297	11080	9911	8054	3401	3083	2109	14866	49.8	0.276	0.037	0.865942	0.0702946	0.15189	0.233755	0.2201	0.486883	0.558119	0.745325	0.666689	0.541773	0.228777	0.207386	0.141867	1
105	407	202	252	251	1139	1401	2356	2068	1226	1101	725	765	2895	59.1	0.303	0.044	0.854785	0.140587	0.0697755	0.0870466	0.0867012	0.393437	0.483938	0.813817	0.714335	0.423489	0.380311	0.250432	0.264249	1
106	68	114	177	182	1051	1087	2222	1930	1100	860	676	867	2550	56.5	0.148	0.023	0.844595	0.0266667	0.0447059	0.0694118	0.0713725	0.412157	0.426275	0.871373	0.756863	0.431373	0.337255	0.265098	0.34	1
107	113	201	357	371	1431	1726	2812	2496	1724	1012	806	988	3375	55.8	0.248	0.035	0.858871	0.0334815	0.0595556	0.105778	0.109926	0.424	0.511407	0.833185	0.739556	0.510815	0.299852	0.238815	0.292741	1
108	792	501	599	560	1752	2120	3198	2783	2055	1226	962	1316	4305	54.9	0.295	0.040	0.864407	0.183972	0.116376	0.139141	0.130081	0.406969	0.492451	0.742857	0.646458	0.477352	0.284785	0.223461	0.305691	1
109	647	922	1352	1230	3550	3752	6329	5510	3868	1646	1766	958	7519	49.1	0.200	0.025	0.875	0.0860487	0.122623	0.179811	0.163586	0.472137	0.499003	0.841734	0.73281	0.51443	0.218912	0.234872	0.127411	1
110	1218	397	350	251	1249	1445	2590	2422	1672	964	766	887	3414	54.9	0.307	0.043	0.859935	0.356766	0.116286	0.102519	0.0735208	0.365847	0.423257	0.758641	0.709432	0.489748	0.282367	0.22437	0.259813	1
111	1605	875	1177	1065	3279	3763	5962	5439	3988	1821	1740	1524	7383	49.1	0.193	0.026	0.865285	0.217391	0.118516	0.15942	0.14425	0.444128	0.509684	0.807531	0.736692	0.54016	0.246648	0.235677	0.20642	1
112	637	1464	2425	2274	5557	6037	8983	8020	6119	2489	2430	1444	11361	51.4	0.355	0.045	0.873239	0.056069	0.128862	0.21345	0.200158	0.489129	0.531379	0.790687	0.705924	0.538597	0.219083	0.21389	0.127101	1
113	513	1286	2034	1933	4812	5297	7768	6878	5249	2233	2141	1638	9776	50.4	0.194	0.026	0.865979	0.0524755	0.131547	0.208061	0.197729	0.492226	0.541837	0.794599	0.70356	0.536927	0.228417	0.219006	0.167553	1
114	75	81	117	122	770	732	1634	1381	678	662	518	789	1831	62.6	0.110	0.018	0.836364	0.0409612	0.0442381	0.0638995	0.0666303	0.420535	0.399782	0.892409	0.754233	0.370289	0.361551	0.282906	0.430912	1
115	844	1972	2965	2835	6764	7671	10763	9623	7684	3107	2956	1929	13817	49.3	0.263	0.035	0.86692	0.0610842	0.142723	0.214591	0.205182	0.489542	0.555186	0.778968	0.696461	0.556127	0.224868	0.213939	0.139611	1
116	548	185	160	130	865	799	1850	1627	881	687	592	610	2184	58.2	0.187	0.026	0.860963	0.250916	0.084707	0.0732601	0.0595238	0.396062	0.365842	0.84707	0.744963	0.403388	0.31456	0.271062	0.279304	1
117	480	299	391	366	1159	1464	2155	1950	1417	929	629	962	2908	55.7	0.234	0.033	0.858974	0.165062	0.10282	0.134457	0.12586	0.398556	0.503439	0.741059	0.670564	0.487276	0.319464	0.2163	0.330812	1
118	490	254	220	198	1014	1250	2187	1910	1086	1244	708	900	2895	60.7	0.171	0.025	0.853801	0.169257	0.0877375	0.0759931	0.0683938	0.350259	0.431779	0.75544	0.659758	0.37513	0.429706	0.24456	0.310881	1
119	298	537	838	817	2579	2656	4547	3992	2723	1315	1309	717	5540	52.1	0.198	0.024	0.878788	0.0537906	0.0969314	0.151264	0.147473	0.465523	0.479422	0.820758	0.720578	0.491516	0.237365	0.236282	0.129422	1
120	376	977	1471	1402	3700	4186	6255	5481	4230	1829	1747	1001	7792	52.2	0.273	0.033	0.879121	0.0482546	0.125385	0.188783	0.179928	0.474846	0.537218	0.802746	0.703414	0.542864	0.234728	0.224204	0.128465	1
121	1528	3342	4877	4755	9651	10985	14208	12563	10796	3954	3943	2704	18698	48.6	0.160	0.021	0.86875	0.08172	0.178736	0.26083	0.254305	0.516151	0.587496	0.759867	0.67189	0.577388	0.211466	0.210878	0.144614	1
122	407	220	251	258	787	1114	1443	1268	901	972	435	1364	2154	55.9	0.099	0.016	0.838384	0.188951	0.102136	0.116527	0.119777	0.365367	0.517177	0.669916	0.588672	0.418292	0.451253	0.20195	0.63324	1
123	539	217	225	217	798	1050	1618	1369	818	1009	510	1057	2209	60.6	0.137	0.021	0.846715	0.244002	0.0982345	0.101856	0.0982345	0.361249	0.475328	0.732458	0.619737	0.370303	0.456768	0.230874	0.478497	1
124	401	302	403	408	1149	1445	2057	1808	1300	899	610	956	2892	54.7	0.188	0.028	0.851064	0.138658	0.104426	0.13935	0.141079	0.397303	0.499654	0.711272	0.625173	0.449516	0.310858	0.210927	0.330567	1
125	257	319	458	466	1386	1578	2444	2098	1440	944	703	1203	3226	55.9	0.156	0.022	0.858974	0.0796652	0.0988841	0.141971	0.144451	0.429634	0.489151	0.757595	0.650341	0.446373	0.292622	0.217917	0.372908	1
126	560	524	785	786	2287	2680	3910	3448	2520	1407	1079	1490	5186	55.4	0.240	0.035	0.854167	0.107983	0.101041	0.151369	0.151562	0.440995	0.516776	0.753953	0.664867	0.485924	0.271307	0.20806	0.287312	1
127	759	388	481	454	2275	2394	4701	4074	2537	1600	1406	976	5477	55.2	0.209	0.028	0.866029	0.13858	0.0708417	0.0878218	0.0828921	0.415373	0.437101	0.858317	0.743838	0.46321	0.292131	0.25671	0.1782	1
128	216	537	853	842	2400	2753	4218	3729	2743	1420	1198	1557	5505	52.7	0.383	0.054	0.859008	0.0392371	0.0975477	0.15495	0.152952	0.435967	0.500091	0.766213	0.677384	0.498274	0.257947	0.21762	0.282834	1
129	1441	548	550	513	2018	2446	3823	3351	2247	1528	1167	862	5313	55.9	0.239	0.031	0.870293	0.271222	0.103143	0.10352	0.0965556	0.379823	0.46038	0.719556	0.630717	0.422925	0.287596	0.21965	0.162244	1
130	463	1179	1820	1769	4398	5050	6956	6021	4751	2136	1871	2051	9442	56.5	0.303	0.039	0.871287	0.0490362	0.124868	0.192756	0.187354	0.465791	0.534844	0.736708	0.637683	0.503177	0.226223	0.198157	0.217221	1
131	1134	1816	2729	2620	6526	7354	10319	9197	7739	2622	2691	2227	13778	50.7	0.130	0.017	0.869231	0.0823051	0.131804	0.198069	0.190158	0.473654	0.533749	0.748948	0.667513	0.561693	0.190303	0.195311	0.161634	1
132	754	1763	2684	2554	6480	7928	10504	9245	7822	3435	2916	2528	13820	47.1	0.200	0.028	0.86	0.0545586	0.127569	0.194211	0.184805	0.468886	0.573661	0.760058	0.668958	0.565991	0.248553	0.210999	0.182923	1
133	102	169	265	270	1505	1393	3124	2663	1517	973	955	716	3483	56	0.311	0.041	0.868167	0.0292851	0.0485214	0.0760838	0.0775194	0.432099	0.399943	0.896928	0.764571	0.435544	0.279357	0.274189	0.20557	1
134	1512	1171	1702	1591	4823	5314	8339	7336	5394	2315	2360	1604	10516	51.7	0.253	0.030	0.881423	0.143781	0.111354	0.161849	0.151293	0.458634	0.505325	0.792982	0.697604	0.512933	0.220141	0.22442	0.152529	1
135	336	864	1405	1376	3249	3868	5077	4489	3604	1903	1372	2285	7215	51.3	0.252	0.036	0.857143	0.0465696	0.119751	0.194733	0.190714	0.450312	0.536105	0.703673	0.622176	0.499515	0.263756	0.190159	0.316701	1
136	665	360	388	345	1510	1624	2959	2592	1724	1203	897	1405	3817	59.1	0.293	0.043	0.853242	0.174221	0.0943149	0.101651	0.0903851	0.395599	0.425465	0.775216	0.679067	0.451664	0.315169	0.235001	0.36809	1
137	677	252	196	166	833	947	1771	1506	829	948	549	1225	2380	65.8	0.185	0.028	0.848649	0.284454	0.105882	0.0823529	0.0697479	0.35	0.397899	0.744118	0.632773	0.348319	0.398319	0.230672	0.514706	1
138	433	233	273	247	1198	1292	2449	2175	1378	1047	711	1098	3142	54.1	0.133	0.019	0.857143	0.13781	0.0741566	0.0868873	0.0786123	0.381286	0.411203	0.77944	0.692234	0.438574	0.333227	0.226289	0.349459	1
139	308	152	155	148	947	916	2037	1741	952	810	615	1199	2387	59.9	0.148	0.023	0.844595	0.129032	0.0636783	0.0649351	0.0620025	0.396732	0.383745	0.853372	0.729367	0.398827	0.339338	0.257646	0.502304	1
140	1220	590	731	655	2305	2678	4385	3930	2672	1592	1257	1360	5644	52.5	0.137	0.019	0.861314	0.216159	0.104536	0.129518	0.116052	0.408398	0.474486	0.776931	0.696315	0.473423	0.282069	0.222714	0.240964	1
141	897	459	502	452	2286	2360	4577	3929	2439	1601	1380	1819	5618	54.8	0.135	0.021	0.844444	0.159665	0.0817017	0.0893556	0.0804557	0.406906	0.420078	0.814703	0.699359	0.43414	0.284977	0.245639	0.323781	1
142	261	229	321	355	1044	1514	1917	1672	1228	1215	560	1307	2848	60	0.172	0.027	0.843023	0.0916433	0.0804073	0.112711	0.124649	0.366573	0.531601	0.673104	0.587079	0.43118	0.426615	0.196629	0.458919	1
143	191	442	727	741	2631	3031	4836	4337	3377	1704	1376	2093	6286	48.1	0.193	0.028	0.854922	0.030385	0.070315	0.115654	0.117881	0.418549	0.482183	0.769329	0.689946	0.537226	0.271079	0.218899	0.332962	1
144	408	250	301	315	1491	1657	2963	2508	1523	1405	928	1817	3822	59.9	0.093	0.015	0.83871	0.10675	0.0654108	0.0787546	0.0824176	0.39011	0.433543	0.775249	0.656201	0.398482	0.367609	0.242805	0.475406	1
145	434	161	149	122	816	709	1712	1442	798	520	531	661	1935	55.7	0.352	0.053	0.849432	0.224289	0.0832041	0.0770026	0.0630491	0.421705	0.366408	0.884755	0.74522	0.412403	0.268734	0.274419	0.341602	1
146	1722	516	470	395	1738	2010	3445	2967	1951	1296	1016	716	4470	54.9	0.395	0.052	0.868354	0.385235	0.115436	0.105145	0.0883669	0.388814	0.449664	0.770694	0.663758	0.436465	0.289933	0.227293	0.160179	1
147	430	808	1259	1200	3070	3424	4998	4348	3419	1485	1350	1505	6650	54	0.157	0.021	0.866242	0.0646617	0.121504	0.189323	0.180451	0.461654	0.514887	0.751579	0.653835	0.514135	0.223308	0.203008	0.226316	1
148	315	539	811	836	2511	3167	4318	3772	2931	1625	1250	1760	5868	54.2	0.190	0.030	0.842105	0.053681	0.0918541	0.138207	0.142468	0.427914	0.539707	0.735855	0.642808	0.499489	0.276926	0.21302	0.299932	1
149	712	779	1109	1155	3385	3907	5550	4815	3574	2028	1568	1455	7666	52.7	0.117	0.016	0.863248	0.0928776	0.101618	0.144665	0.150665	0.44156	0.509653	0.723976	0.628098	0.466214	0.264545	0.20454	0.189799	1
150	544	959	1412	1354	4550	4407	8331	7135	4823	1955	2427	1195	9566	55.6	0.321	0.040	0.875389	0.0568681	0.100251	0.147606	0.141543	0.475643	0.460694	0.870897	0.745871	0.504181	0.20437	0.253711	0.124922	1
151	1120	1022	1462	1439	4909	5031	9072	7812	5619	2385	2654	1241	10674	52.6	0.186	0.023	0.876344	0.104928	0.0957467	0.136968	0.134814	0.459903	0.471332	0.849916	0.731872	0.526419	0.22344	0.248642	0.116264	1
152	499	1127	1751	1657	3822	4372	5890	5120	4282	1789	1600	1380	8116	51.3	0.173	0.023	0.867052	0.0614835	0.138862	0.215747	0.204165	0.470922	0.538689	0.725727	0.630853	0.5276	0.220429	0.197141	0.170034	1
153	617	382	493	459	1781	1822	3362	2902	1937	1096	1008	868	4248	52.9	0.220	0.031	0.859091	0.145245	0.0899247	0.116055	0.108051	0.419256	0.428908	0.791431	0.683145	0.455979	0.258004	0.237288	0.204331	1
154	350	915	1472	1467	3441	4014	5342	4655	3811	1765	1457	847	7425	49.7	0.260	0.030	0.884615	0.047138	0.123232	0.198249	0.197576	0.463434	0.540606	0.719461	0.626936	0.513266	0.23771	0.196229	0.114074	1
155	153	189	276	271	1418	1410	2855	2461	1570	914	834	705	3330	57.5	0.210	0.029	0.861905	0.0459459	0.0567568	0.0828829	0.0813814	0.425826	0.423423	0.857357	0.739039	0.471471	0.274474	0.25045	0.211712	1
156	388	811	1298	1271	3667	4135	6176	5381	3918	2066	1698	1587	8297	57.8	0.262	0.033	0.874046	0.0467639	0.0977462	0.156442	0.153188	0.441967	0.498373	0.744365	0.648548	0.472219	0.249006	0.204652	0.191274	1
157	1018	340	290	209	912	1178	1896	1697	1136	889	539	892	2691	58.4	0.293	0.041	0.860068	0.378298	0.126347	0.107767	0.0776663	0.338907	0.437755	0.704571	0.630621	0.422148	0.33036	0.200297	0.331475	1
158	355	161	162	149	757	762	1545	1304	743	640	466	832	1921	59.5	0.195	0.029	0.851282	0.1848	0.0838105	0.0843311	0.0775638	0.394066	0.396668	0.804269	0.678813	0.386778	0.33316	0.242582	0.433108	1
159	293	204	225	206	1226	1460	2662	2339	1456	1093	790	1626	3264	56.5	0.143	0.022	0.846154	0.0897672	0.0625	0.0689338	0.0631127	0.375613	0.447304	0.815564	0.716605	0.446078	0.334865	0.242034	0.498162	1
160	300	691	1172	1182	3483	3952	5961	5308	4036	1730	1612	1388	7749	52.2	0.199	0.026	0.869347	0.0387147	0.0891728	0.151245	0.152536	0.449477	0.510001	0.769261	0.684992	0.520841	0.223255	0.208027	0.17912	1
161	1300	857	1075	992	2396	3049	3889	3405	2839	1392	1045	1192	5643	50.4	0.166	0.023	0.861446	0.230374	0.15187	0.190502	0.175793	0.424597	0.540315	0.689172	0.603402	0.503101	0.246677	0.185185	0.211235	1
162	310	143	162	146	626	728	1258	1108	752	540	365	657	1648	58.1	0.221	0.032	0.855204	0.188107	0.0867718	0.098301	0.0885922	0.379854	0.441748	0.76335	0.67233	0.456311	0.32767	0.221481	0.398665	1
163	1268	2322	3469	3245	7988	9678	13342	11790	9154	4307	3800	2303	17001	52.1	0.210	0.027	0.871429	0.0745838	0.13658	0.204047	0.190871	0.469855	0.569261	0.784777	0.693489	0.538439	0.253338	0.223516	0.135463	1
164	415	674	1072	1035	3112	3691	5375	4755	3523	1844	1466	1536	7145	50.7	0.142	0.020	0.859155	0.0580826	0.0943317	0.150035	0.144857	0.435549	0.516585	0.752274	0.6655	0.493072	0.258083	0.205178	0.214976	1
165	1351	807	1092	976	3443	3679	6189	5436	3752	1763	1727	1064	7836	51.6	0.310	0.039	0.874194	0.172409	0.102986	0.139357	0.124553	0.439382	0.4695	0.789816	0.693721	0.478816	0.224987	0.220393	0.135784	1
166	337	928	1497	1375	3569	4228	6040	5356	4321	1650	1653	1207	7685	49.3	0.193	0.026	0.865285	0.0438517	0.120755	0.194795	0.17892	0.464411	0.550163	0.785947	0.696942	0.562264	0.214704	0.215094	0.157059	1
167	527	628	1013	952	3293	3913	6043	5409	3979	1935	1693	1179	7639	48.7	0.188	0.023	0.87766	0.0689881	0.0822097	0.132609	0.124624	0.431077	0.51224	0.791072	0.708077	0.52088	0.253305	0.221626	0.15434	1
168	714	291	310	297	1065	1604	2060	1882	1518	1007	602	1019	2995	52.3	0.151	0.022	0.854305	0.238397	0.0971619	0.103506	0.0991653	0.355593	0.535559	0.687813	0.628381	0.506845	0.336227	0.201002	0.340234	1
169	391	554	851	825	2466	2877	4244	3748	2990	1319	1171	1229	5522	51.9	0.263	0.037	0.859316	0.0708077	0.100326	0.154111	0.149402	0.446577	0.521007	0.768562	0.67874	0.54147	0.238863	0.212061	0.222564	1
170	308	130	135	130	677	747	1428	1199	672	670	440	953	1778	63	0.294	0.045	0.846939	0.173228	0.0731159	0.075928	0.0731159	0.380765	0.420135	0.80315	0.674353	0.377953	0.376828	0.247469	0.535996	1
171	385	138	153	143	758	927	1626	1426	898	713	487	900	2082	60.6	0.235	0.034	0.855319	0.184918	0.0662824	0.073487	0.068684	0.364073	0.445245	0.78098	0.684918	0.431316	0.342459	0.23391	0.432277	1
172	422	140	160	165	647	1006	1330	1213	889	719	385	949	1935	53.4	0.167	0.024	0.856287	0.218088	0.0723514	0.0826873	0.0852713	0.334367	0.519897	0.687339	0.626873	0.459432	0.371576	0.198966	0.490439	1
173	950	312	295	213	1130	1236	2429	2185	1463	788	700	840	2983	54.3	0.314	0.042	0.866242	0.318471	0.104593	0.0988937	0.0714046	0.378813	0.414348	0.814281	0.732484	0.490446	0.264164	0.234663	0.281596	1
174	198	493	781	760	2709	2725	4981	4301	2949	1266	1428	933	5842	54.4	0.187	0.025	0.86631	0.0338925	0.0843889	0.133687	0.130092	0.463711	0.46645	0.852619	0.73622	0.504793	0.216707	0.244437	0.159706	1
175	575	196	156	111	686	657	1478	1248	697	497	451	740	1727	60.4	0.159	0.023	0.855346	0.332947	0.113492	0.0903301	0.0642733	0.397221	0.380428	0.855819	0.72264	0.40359	0.287782	0.261146	0.428489	1
176	112	120	163	172	1030	1024	2146	1809	1012	787	666	686	2501	56.2	0.127	0.018	0.858268	0.0447821	0.0479808	0.0651739	0.0687725	0.411835	0.409436	0.858057	0.723311	0.404638	0.314674	0.266293	0.27429	1
177	505	182	178	156	843	931	1775	1537	949	674	541	796	2198	55.2	0.286	0.040	0.86014	0.229754	0.0828025	0.0809827	0.0709736	0.38353	0.423567	0.807552	0.699272	0.431756	0.306642	0.246133	0.362147	1
178	1257	2206	3282	3004	7393	8285	12067	10835	8609	3390	3455	2081	15339	48.2	0.364	0.044	0.879121	0.081948	0.143816	0.213964	0.195841	0.481974	0.540126	0.786688	0.706369	0.561249	0.221005	0.225243	0.135667	1
179	509	847	1297	1236	3264	3814	5406	4708	3589	1939	1501	2240	7309	53.9	0.275	0.037	0.865455	0.0696402	0.115885	0.177452	0.169107	0.446573	0.521822	0.739636	0.644137	0.491038	0.265289	0.205363	0.306471	1
180	429	963	1496	1400	3841	4386	6548	5712	4520	1794	1801	1478	8386	51.9	0.239	0.031	0.870293	0.0511567	0.114834	0.178393	0.166945	0.458025	0.523015	0.780825	0.681135	0.538994	0.213928	0.214763	0.176246	1
181	972	619	934	828	2604	3165	4665	4168	3174	1476	1292	1057	6059	49.4	0.455	0.059	0.87033	0.160423	0.102162	0.154151	0.136656	0.429774	0.522363	0.769929	0.687902	0.523849	0.243605	0.213237	0.174451	1
182	801	210	179	144	737	959	1624	1446	950	695	488	1311	2162	58.8	0.129	0.020	0.844961	0.37049	0.0971323	0.0827937	0.066605	0.340888	0.443571	0.751156	0.668825	0.439408	0.321462	0.225717	0.606383	1
183	296	138	145	134	663	825	1378	1195	773	586	417	1025	1792	56.6	0.112	0.021	0.8125	0.165179	0.0770089	0.0809152	0.0747768	0.369978	0.460379	0.768973	0.666853	0.431362	0.327009	0.232701	0.571987	1
184	586	1004	1625	1527	3993	4708	6906	6161	4901	1743	1857	1115	8828	45.5	0.390	0.049	0.874359	0.0663797	0.113729	0.184073	0.172972	0.452311	0.533303	0.782284	0.697893	0.555165	0.19744	0.210353	0.126303	1
185	235	576	922	869	2147	2536	3527	3058	2421	1134	974	897	4721	55.2	0.158	0.021	0.867089	0.0497776	0.122008	0.195298	0.184071	0.454777	0.537174	0.747087	0.647744	0.512815	0.240203	0.206312	0.190002	1
186	102	142	218	213	1056	1286	2262	2015	1298	835	658	440	2766	53.8	0.264	0.035	0.867424	0.0368764	0.0513377	0.0788142	0.0770065	0.381779	0.464931	0.817787	0.728489	0.46927	0.30188	0.237889	0.159074	1
187	552	990	1603	1448	4194	4759	7285	6531	5446	1796	1914	1247	9159	44.6	0.199	0.025	0.874372	0.0602686	0.10809	0.175019	0.158096	0.45791	0.519598	0.795393	0.713069	0.594606	0.196091	0.208975	0.13615	1
188	250	109	120	110	712	745	1559	1315	721	570	478	876	1808	59.6	0.195	0.028	0.85641	0.138274	0.0602876	0.0663717	0.0608407	0.393805	0.412058	0.862279	0.727323	0.398783	0.315265	0.264381	0.484513	1
189	343	260	341	340	1438	1646	2825	2409	1540	1046	861	804	3472	57.6	0.183	0.025	0.863388	0.0987903	0.0748848	0.0982143	0.0979263	0.414171	0.474078	0.813652	0.693836	0.443548	0.301267	0.247984	0.231567	1
190	467	572	836	773	2189	2616	3927	3461	2642	1339	1108	1026	5132	52.7	0.247	0.033	0.866397	0.0909977	0.111458	0.162899	0.150624	0.426539	0.509743	0.765199	0.674396	0.514809	0.260912	0.2159	0.199922	1
191	1049	588	890	751	2623	2905	4947	4446	3410	1195	1314	872	6014	48.6	0.274	0.035	0.872263	0.174426	0.0977719	0.147988	0.124875	0.436149	0.48304	0.822581	0.739275	0.56701	0.198703	0.21849	0.144995	1
192	366	996	1548	1463	3208	3866	5170	4535	3819	1446	1398	789	6964	50.4	0.224	0.027	0.879464	0.052556	0.143021	0.222286	0.21008	0.460655	0.555141	0.742389	0.651206	0.548392	0.207639	0.200747	0.113297	1
193	241	558	840	803	2423	2562	4234	3674	2648	1147	1202	803	5292	55.1	0.255	0.031	0.878431	0.0455404	0.105442	0.15873	0.151738	0.457861	0.484127	0.800076	0.694255	0.500378	0.216742	0.227135	0.151738	1
194	746	275	266	219	1219	1279	2591	2285	1482	857	759	780	3139	55.6	0.166	0.022	0.86747	0.237655	0.0876075	0.0847404	0.0697674	0.38834	0.407455	0.825422	0.727939	0.472125	0.273017	0.241797	0.248487	1
195	862	355	432	382	1433	1713	2780	2474	1765	959	791	815	3629	52.9	0.203	0.028	0.862069	0.237531	0.0978231	0.119041	0.105263	0.394875	0.472031	0.766051	0.681731	0.48636	0.26426	0.217966	0.22458	1
196	816	338	342	278	1392	1414	2834	2486	1740	980	851	1372	3538	51.2	0.294	0.042	0.857143	0.230639	0.0955342	0.0966648	0.0785755	0.393443	0.399661	0.801018	0.702657	0.491803	0.276993	0.240531	0.38779	1
197	200	461	700	682	2073	2395	3772	3211	2253	1339	1083	1297	4722	55.1	0.256	0.036	0.859375	0.0423549	0.0976281	0.148242	0.14443	0.439009	0.5072	0.798814	0.680008	0.477128	0.283566	0.229352	0.274672	1
198	65	81	108	135	669	852	1445	1245	756	928	448	1240	1958	59.5	0.163	0.027	0.834356	0.0331971	0.0413687	0.0551583	0.0689479	0.341675	0.435138	0.737998	0.635853	0.386108	0.473953	0.228805	0.633299	1
199	96	204	316	340	1187	1476	2301	1948	1320	1125	691	1246	3019	56.1	0.104	0.016	0.846154	0.0317986	0.067572	0.10467	0.11262	0.393177	0.488904	0.762173	0.645247	0.437231	0.37264	0.228884	0.412719	1
200	524	423	608	603	1517	2056	2587	2316	1868	1177	715	1546	3989	56.1	0.204	0.031	0.848039	0.131361	0.106042	0.152419	0.151166	0.380296	0.515417	0.648533	0.580597	0.468288	0.295061	0.179243	0.387566	1
